# Supplementary material for: Synthesis and crystal structure of 1,3,5-tris­[(1H-benzotriazol-1-yl)meth­yl]-2,4,6-tri­ethyl­benzene
Source: Acta Crystallogr E Crystallogr Commun. 2024 Oct 31;80(Pt 11):1240–3. doi: 10.1107/S2056989024009988 (PMC11660467; doi:10.1107/S2056989024009988)
Supplement: Supplementary file 1 [file e-80-01240-sup1.cif]

##############################################################################
#                                                                            #
# This CIF contains the data in a paper accepted for publication in          #
# Acta Crystallographica Section E. It conforms to the requirements of       #
# Notes for Authors for Acta Crystallographica Section E, and has been       #
# peer reviewed under the auspices of the IUCr Commission on Journals.       #
#                                                                            #
# Full details of the Crystallographic Information File format               #
# are given in the paper "The Crystallographic Information File (CIF):       #
# a New Standard Archive File for Crystallography" by S. R. Hall, F. H.      #
# Allen and I. D. Brown [Acta Cryst. (1991), A47, 655-685].                  #
#                                                                            #
# The current version of the core CIF dictionary is obtainable from          #
# ftp://ftp.iucr.org/pub/cif_core.dic.                                       #
#                                                                            #
# Software is freely available for graphical display of the structure(s)     #
# in this CIF. For information consult the CIF software page                 #
# http://www.iucr.org/resources/cif/software.                                #
#                                                                            #
# This file may be used for bona fide research purposes within the           #
# scientific community so long as proper attribution is given to the journal # 
# article from which it was obtained.                                        #
#                                                                            #
##############################################################################
data_I
_audit_creation_method     'SHELXL-2018/3'
_journal_date_recd_electronic     2024-08-14
_journal_date_accepted     2024-10-12
_journal_name_full     'Acta Crystallographica, Section E'
_journal_year     2024
_journal_volume     80
_journal_issue      1
_journal_page_first     0
_journal_page_last     0
_journal_paper_category     GO
_journal_paper_doi     10.1107/S2056989024009988
_journal_coeditor_code     JP2011
_publ_contact_author_name     'Monika Mazik'
_publ_contact_author_address
;
Institut f\"ur Organische Chemie
TU Bergakademie Freiberg
Leipziger Str. 29
D-09596 Freiberg/Sachsen
Germany
;
_publ_contact_author_email
;
monika.mazik@chemie.tu-freiberg.de
;
_publ_contact_author_fax     '+49(0)3731/394058'
_publ_contact_author_phone     '+49(0)3731/392386'
_publ_section_title
;
Synthesis and crystal structure of
1,3,5-tris[(1<i>H</i>-benzotriazol-1-yl)methyl]-2,4,6-triethylbenzene
;
loop_
    _publ_author_name
    _publ_author_footnote
    _publ_author_address
    'Koch, Niklas' .
;
Institut f\"ur Organische Chemie, Technische Universit\"at Bergakademie
Freiberg,
Leipziger Str. 29, 09599 Freiberg/Sachsen,
Germany
;
    'F\"orster, Sebastian' .
;
Institut f\"ur Organische Chemie, Technische Universit\"at Bergakademie
Freiberg,
Leipziger Str. 29, 09599 Freiberg/Sachsen,
Germany
;
    'Mazik, Monika' .
;
Institut f\"ur Organische Chemie, Technische Universit\"at Bergakademie
Freiberg,
Leipziger Str. 29, 09599 Freiberg/Sachsen,
Germany
;
_publ_section_synopsis
;
The tripodal title molecule exists in a conformation in which the substituents
attached to the central arene ring are arranged in an alternating order above
and below the ring plane. In the crystal, only weak molecular cross-linking
involving C---H...N hydrogen bonds is observed.
;
_chemical_name_systematic
;
1,3,5-Tris[(1<i>H</i>-benzotriazol-1-yl)methyl]-2,4,6-triethylbenzene
;
_chemical_name_common     ?
_chemical_formula_moiety     'C33 H33 N9'
_chemical_formula_sum     'C33 H33 N9'
_chemical_formula_iupac     'C33 H33 N9'
_chemical_formula_weight     555.68
_chemical_melting_point     ?
_chemical_absolute_configuration     ?
_space_group_crystal_system     orthorhombic
_space_group_name_H-M_alt     'P 21 21 21'
_space_group_name_Hall     'P 2ac 2ab'
loop_
    _space_group_symop_operation_xyz
    'x, y, z'
    '-x+1/2, -y, z+1/2'
    '-x, y+1/2, -z+1/2'
    'x+1/2, -y+1/2, -z'
_cell_length_a     11.0204(4)
_cell_length_b     16.1387(6)
_cell_length_c     16.2772(6)
_cell_angle_alpha     90
_cell_angle_beta     90
_cell_angle_gamma     90
_cell_volume     2894.98(18)
_cell_formula_units_Z     4
_cell_measurement_reflns_used     7118
_cell_measurement_theta_min     2.23
_cell_measurement_theta_max     27.44
_cell_measurement_temperature     100(2)
_exptl_crystal_description     irregular
_exptl_crystal_colour     colourless
_exptl_crystal_size_max     0.420
_exptl_crystal_size_mid     0.180
_exptl_crystal_size_min     0.170
_exptl_crystal_density_diffrn     1.275
_exptl_crystal_density_meas     ?
_exptl_crystal_density_method     ?
_exptl_crystal_F_000     1176
_exptl_absorpt_coefficient_mu     0.080
_exptl_absorpt_correction_type     none
_exptl_absorpt_process_details     ?
_exptl_absorpt_correction_T_min     ?
_exptl_absorpt_correction_T_max     ?
_diffrn_ambient_temperature     100(2)
_diffrn_source     ?
_diffrn_radiation_type     MoK\a
_diffrn_radiation_wavelength     0.71073
_diffrn_measurement_device_type     'Bruker Kappa APEXII CCD area detector'
_diffrn_measurement_method     'phi and omega scans'
_diffrn_detector_area_resol_mean     ?
_diffrn_reflns_number     25748
_diffrn_reflns_av_R_equivalents     0.0333
_diffrn_reflns_av_unetI/netI     0.0319
_diffrn_reflns_theta_min     2.503
_diffrn_reflns_theta_max     26.499
_diffrn_reflns_theta_full     25.242
_diffrn_measured_fraction_theta_max     0.999
_diffrn_measured_fraction_theta_full     0.999
_diffrn_reflns_limit_h_min     -13
_diffrn_reflns_limit_h_max     13
_diffrn_reflns_limit_k_min     -16
_diffrn_reflns_limit_k_max     20
_diffrn_reflns_limit_l_min     -18
_diffrn_reflns_limit_l_max     20
_refine_special_details     ?
_reflns_number_total     6002
_reflns_number_gt     5387
_reflns_threshold_expression     'I > 2\s(I)'
_refine_ls_structure_factor_coef     Fsqd
_refine_ls_matrix_type     full
_refine_ls_R_factor_all     0.0420
_refine_ls_R_factor_gt     0.0348
_refine_ls_wR_factor_gt     0.0774
_refine_ls_wR_factor_ref     0.0809
_refine_ls_goodness_of_fit_ref     1.047
_refine_ls_restrained_S_all     1.047
_refine_ls_number_reflns     6002
_refine_ls_number_parameters     382
_refine_ls_number_restraints     0
_refine_ls_hydrogen_treatment     constr
_refine_ls_weighting_scheme     calc
_refine_ls_weighting_details
              'w=1/[\s^2^(Fo^2^)+(0.0406P)^2^+0.3656P] where P=(Fo^2^+2Fc^2^)/3'
_atom_sites_solution_hydrogens     geom
_atom_sites_solution_primary     ?
_atom_sites_solution_secondary     ?
_refine_ls_shift/su_max     0.000
_refine_ls_shift/su_mean     0.000
_refine_diff_density_max     0.146
_refine_diff_density_min     -0.188
_refine_ls_extinction_method     none
_refine_ls_extinction_coef     .
_refine_ls_abs_structure_details
;
Flack <i>x</i> determined using 2115 quotients
[(<i>I</i>^+^)-(<i>I</i>^-^)]/[(<i>I</i>^+^)+(<i>I</i>^-^)]
(Parsons <i>et al.</i>,  2013)
;
loop_
    _atom_type_symbol
    _atom_type_description
    _atom_type_scat_dispersion_real
    _atom_type_scat_dispersion_imag
    _atom_type_scat_source
    'C' 'C' 0.0033 0.0016
                         'International Tables Vol C Tables 4.2.6.8 and 6.1.1.4'
    'H' 'H' 0.0000 0.0000
                         'International Tables Vol C Tables 4.2.6.8 and 6.1.1.4'
    'N' 'N' 0.0061 0.0033
                         'International Tables Vol C Tables 4.2.6.8 and 6.1.1.4'
_computing_data_collection
;
APEX2 (Bruker, 2014)
;
_computing_cell_refinement
;
SAINT (Bruker, 2014)
;
_computing_data_reduction
;
SAINT (Bruker, 2014)
;
_computing_structure_solution
;
SHELXS97 (Sheldrick, 2008)
;
_computing_structure_refinement
;
<i>SHELXL2018/3</i> (Sheldrick, 2015)
;
_computing_molecular_graphics
;
XP (Sheldrick, 2008)
;
_computing_publication_material
;
<i>WinGX</i> (Farrugia, 2012), <i>publCIF</i> (Westrip, 2010)
and <i>ShelXle</i>
(H\"ubschle <i>et al.</i>,  2011)
;
loop_
    _atom_site_type_symbol
    _atom_site_label
    _atom_site_fract_x
    _atom_site_fract_y
    _atom_site_fract_z
    _atom_site_U_iso_or_equiv
    _atom_site_adp_type
    _atom_site_calc_flag
    _atom_site_occupancy
    _atom_site_disorder_assembly
    _atom_site_disorder_group
    C C1 0.38004(19) 0.88951(13) 0.05254(11) 0.0177(4) Uani d 1 . .
    C C2 0.45997(19) 0.83741(12) 0.09532(12) 0.0182(4) Uani d 1 . .
    C C3 0.51962(18) 0.86757(13) 0.16516(12) 0.0169(4) Uani d 1 . .
    C C4 0.50175(17) 0.94963(12) 0.19122(11) 0.0156(4) Uani d 1 . .
    C C5 0.43143(19) 1.00303(12) 0.14297(12) 0.0165(4) Uani d 1 . .
    C C6 0.37006(18) 0.97360(13) 0.07315(11) 0.0172(4) Uani d 1 . .
    C C7 0.4830(2) 0.74986(13) 0.06507(13) 0.0266(5) Uani d 1 . .
    H H7A 0.568545 0.734934 0.076171 0.032 Uiso calc 1 . .
    H H7B 0.470442 0.747975 0.004872 0.032 Uiso calc 1 . .
    C C8 0.4002(3) 0.68626(14) 0.10584(16) 0.0400(6) Uani d 1 . .
    H H8A 0.413298 0.687060 0.165383 0.060 Uiso calc 1 . .
    H H8B 0.418765 0.630947 0.084406 0.060 Uiso calc 1 . .
    H H8C 0.315353 0.699898 0.093920 0.060 Uiso calc 1 . .
    C C9 0.55736(19) 0.97958(13) 0.27096(12) 0.0192(4) Uani d 1 . .
    H H9A 0.582015 1.038265 0.265053 0.023 Uiso calc 1 . .
    H H9B 0.630853 0.946576 0.283300 0.023 Uiso calc 1 . .
    C C10 0.4670(2) 0.97151(14) 0.34195(12) 0.0234(5) Uani d 1 . .
    H H10A 0.395038 1.005195 0.330317 0.035 Uiso calc 1 . .
    H H10B 0.505048 0.990816 0.392891 0.035 Uiso calc 1 . .
    H H10C 0.443087 0.913352 0.348085 0.035 Uiso calc 1 . .
    C C11 0.2956(2) 1.03225(14) 0.02043(12) 0.0222(5) Uani d 1 . .
    H H11A 0.290222 1.009402 -0.035894 0.027 Uiso calc 1 . .
    H H11B 0.338169 1.086176 0.017049 0.027 Uiso calc 1 . .
    C C12 0.1676(2) 1.04660(17) 0.05315(14) 0.0329(6) Uani d 1 . .
    H H12A 0.121795 0.994575 0.050980 0.049 Uiso calc 1 . .
    H H12B 0.126717 1.088410 0.019366 0.049 Uiso calc 1 . .
    H H12C 0.171915 1.066014 0.110123 0.049 Uiso calc 1 . .
    C C13 0.30133(19) 0.85410(14) -0.01529(12) 0.0222(5) Uani d 1 . .
    H H13A 0.295301 0.793391 -0.007575 0.027 Uiso calc 1 . .
    H H13B 0.218588 0.877347 -0.009856 0.027 Uiso calc 1 . .
    C C14 0.45504(19) 0.89480(13) -0.12918(12) 0.0196(4) Uani d 1 . .
    C C15 0.5667(2) 0.91672(15) -0.09411(13) 0.0312(5) Uani d 1 . .
    H H15 0.580267 0.914007 -0.036529 0.037 Uiso calc 1 . .
    C C16 0.6553(2) 0.94227(18) -0.14752(14) 0.0353(6) Uani d 1 . .
    H H16 0.731425 0.959233 -0.125868 0.042 Uiso calc 1 . .
    C C17 0.6380(2) 0.94438(18) -0.23308(14) 0.0360(6) Uani d 1 . .
    H H17 0.702488 0.962073 -0.267630 0.043 Uiso calc 1 . .
    C C18 0.5300(2) 0.92138(18) -0.26732(14) 0.0369(6) Uani d 1 . .
    H H18 0.518521 0.921543 -0.325168 0.044 Uiso calc 1 . .
    C C19 0.4370(2) 0.89761(14) -0.21403(13) 0.0244(5) Uani d 1 . .
    C C20 0.60859(19) 0.81289(13) 0.21107(12) 0.0205(4) Uani d 1 . .
    H H20A 0.596595 0.820114 0.270914 0.025 Uiso calc 1 . .
    H H20B 0.592264 0.754142 0.197499 0.025 Uiso calc 1 . .
    C C21 0.8348(2) 0.82938(15) 0.23835(13) 0.0282(5) Uani d 1 . .
    C C22 0.8514(2) 0.8141(2) 0.32251(15) 0.0438(7) Uani d 1 . .
    H H22 0.785438 0.802500 0.358278 0.053 Uiso calc 1 . .
    C C23 0.9692(3) 0.8170(3) 0.34969(17) 0.0646(10) Uani d 1 . .
    H H23 0.985119 0.807849 0.406328 0.078 Uiso calc 1 . .
    C C24 1.0675(3) 0.8331(3) 0.29639(19) 0.0663(10) Uani d 1 . .
    H H24 1.147464 0.833767 0.318119 0.080 Uiso calc 1 . .
    C C25 1.0509(2) 0.8478(2) 0.21464(17) 0.0468(7) Uani d 1 . .
    H H25 1.117336 0.859029 0.179129 0.056 Uiso calc 1 . .
    C C26 0.9309(2) 0.84539(15) 0.18542(14) 0.0294(5) Uani d 1 . .
    C C27 0.42433(19) 1.09430(12) 0.16442(12) 0.0180(4) Uani d 1 . .
    H H27A 0.342861 1.115597 0.149888 0.022 Uiso calc 1 . .
    H H27B 0.435267 1.101133 0.224410 0.022 Uiso calc 1 . .
    C C28 0.62740(18) 1.12435(12) 0.08657(11) 0.0160(4) Uani d 1 . .
    C C29 0.69299(18) 1.05078(13) 0.07298(12) 0.0196(4) Uani d 1 . .
    H H29 0.662367 0.998252 0.089214 0.023 Uiso calc 1 . .
    C C30 0.80371(19) 1.05899(14) 0.03498(13) 0.0221(5) Uani d 1 . .
    H H30 0.850655 1.010634 0.025116 0.027 Uiso calc 1 . .
    C C31 0.85043(19) 1.13649(14) 0.01001(12) 0.0222(4) Uani d 1 . .
    H H31 0.927340 1.139038 -0.016233 0.027 Uiso calc 1 . .
    C C32 0.7865(2) 1.20794(14) 0.02310(13) 0.0224(5) Uani d 1 . .
    H H32 0.817485 1.260185 0.006310 0.027 Uiso calc 1 . .
    C C33 0.67341(19) 1.20129(12) 0.06221(12) 0.0189(4) Uani d 1 . .
    N N1 0.34537(15) 0.87056(10) -0.09864(10) 0.0176(4) Uani d 1 . .
    N N2 0.26511(16) 0.86005(12) -0.16098(11) 0.0235(4) Uani d 1 . .
    N N3 0.31885(17) 0.87568(14) -0.23032(11) 0.0307(5) Uani d 1 . .
    N N4 0.73447(16) 0.83275(11) 0.19011(10) 0.0204(4) Uani d 1 . .
    N N5 0.76712(17) 0.84885(11) 0.11110(10) 0.0225(4) Uani d 1 . .
    N N6 0.88511(17) 0.85727(11) 0.10747(11) 0.0263(4) Uani d 1 . .
    N N7 0.51729(15) 1.14327(10) 0.12093(10) 0.0172(3) Uani d 1 . .
    N N8 0.49855(17) 1.22634(10) 0.11714(11) 0.0212(4) Uani d 1 . .
    N N9 0.59115(17) 1.26176(11) 0.08186(11) 0.0252(4) Uani d 1 . .
loop_
    _atom_site_aniso_label
    _atom_site_aniso_U_11
    _atom_site_aniso_U_22
    _atom_site_aniso_U_33
    _atom_site_aniso_U_12
    _atom_site_aniso_U_13
    _atom_site_aniso_U_23
    C1 0.0162(10) 0.0218(11) 0.0150(9) -0.0036(8) 0.0016(8) 0.0000(8)
    C2 0.0208(11) 0.0169(10) 0.0169(9) -0.0013(8) 0.0036(8) 0.0006(8)
    C3 0.0162(10) 0.0181(10) 0.0166(9) 0.0004(8) 0.0029(8) 0.0026(8)
    C4 0.0114(10) 0.0199(10) 0.0155(9) -0.0014(8) 0.0024(8) 0.0002(8)
    C5 0.0137(10) 0.0169(10) 0.0190(9) 0.0010(8) 0.0051(8) 0.0012(7)
    C6 0.0140(10) 0.0216(10) 0.0159(9) 0.0002(8) 0.0045(8) 0.0027(8)
    C7 0.0359(13) 0.0191(11) 0.0247(10) 0.0028(9) -0.0025(10) -0.0037(9)
    C8 0.0561(18) 0.0189(12) 0.0450(14) -0.0048(11) -0.0052(13) 0.0033(11)
    C9 0.0185(11) 0.0204(11) 0.0187(9) 0.0014(9) -0.0027(8) -0.0010(8)
    C10 0.0292(13) 0.0230(11) 0.0179(9) 0.0006(9) 0.0007(9) 0.0001(9)
    C11 0.0227(11) 0.0250(11) 0.0190(10) 0.0069(9) -0.0016(9) 0.0008(9)
    C12 0.0222(12) 0.0463(15) 0.0301(12) 0.0116(11) -0.0034(10) -0.0042(11)
    C13 0.0194(11) 0.0269(12) 0.0202(10) -0.0054(9) -0.0012(8) -0.0001(9)
    C14 0.0184(11) 0.0208(10) 0.0197(9) -0.0006(8) -0.0002(8) -0.0004(8)
    C15 0.0226(12) 0.0513(15) 0.0197(10) -0.0093(11) -0.0051(9) 0.0026(10)
    C16 0.0201(12) 0.0578(17) 0.0281(12) -0.0109(12) -0.0051(10) 0.0031(12)
    C17 0.0225(12) 0.0604(17) 0.0251(11) -0.0090(12) 0.0013(10) 0.0075(11)
    C18 0.0250(13) 0.0663(18) 0.0193(11) -0.0098(12) -0.0018(10) 0.0076(11)
    C19 0.0191(11) 0.0335(13) 0.0206(10) -0.0011(10) -0.0034(9) 0.0012(9)
    C20 0.0217(11) 0.0216(11) 0.0182(9) 0.0027(9) 0.0015(9) 0.0023(8)
    C21 0.0221(12) 0.0379(13) 0.0247(11) 0.0111(10) -0.0027(9) -0.0013(10)
    C22 0.0322(15) 0.077(2) 0.0224(11) 0.0135(14) -0.0011(11) 0.0038(12)
    C23 0.0370(17) 0.130(3) 0.0266(13) 0.0156(19) -0.0108(13) 0.0061(17)
    C24 0.0285(16) 0.123(3) 0.0472(17) 0.0109(19) -0.0144(14) 0.0026(18)
    C25 0.0229(13) 0.074(2) 0.0432(15) 0.0060(14) 0.0010(12) 0.0021(14)
    C26 0.0248(12) 0.0363(13) 0.0270(11) 0.0088(10) 0.0009(10) -0.0006(10)
    C27 0.0163(10) 0.0177(10) 0.0202(9) 0.0003(8) 0.0038(8) 0.0001(8)
    C28 0.0157(10) 0.0187(10) 0.0135(8) 0.0008(8) -0.0022(8) -0.0008(8)
    C29 0.0209(11) 0.0154(10) 0.0224(10) 0.0018(8) 0.0024(8) 0.0007(8)
    C30 0.0207(11) 0.0219(11) 0.0238(10) 0.0042(9) 0.0012(9) -0.0008(9)
    C31 0.0158(10) 0.0278(11) 0.0230(10) 0.0004(9) 0.0011(8) 0.0021(9)
    C32 0.0217(12) 0.0205(11) 0.0251(10) -0.0045(8) 0.0000(9) 0.0027(9)
    C33 0.0213(11) 0.0162(10) 0.0191(9) 0.0012(8) -0.0033(9) 0.0000(8)
    N1 0.0168(9) 0.0184(8) 0.0176(8) -0.0012(7) -0.0031(7) -0.0015(7)
    N2 0.0208(9) 0.0299(10) 0.0199(8) -0.0023(8) -0.0058(7) -0.0010(8)
    N3 0.0219(10) 0.0516(13) 0.0186(8) -0.0084(9) -0.0037(8) 0.0019(9)
    N4 0.0223(9) 0.0232(10) 0.0157(8) 0.0067(7) 0.0008(7) -0.0003(7)
    N5 0.0262(10) 0.0228(9) 0.0183(8) 0.0049(8) 0.0017(7) 0.0014(7)
    N6 0.0239(10) 0.0282(10) 0.0267(9) 0.0065(8) 0.0039(8) -0.0003(8)
    N7 0.0177(8) 0.0135(8) 0.0204(8) 0.0015(7) 0.0008(7) -0.0010(7)
    N8 0.0229(10) 0.0144(8) 0.0264(9) 0.0035(7) 0.0023(8) 0.0010(7)
    N9 0.0248(10) 0.0176(9) 0.0333(10) 0.0011(7) 0.0036(8) 0.0020(8)
_geom_special_details
;
 All esds (except the esd in the dihedral angle between two l.s. planes)
 are estimated using the full covariance matrix.  The cell esds are taken
 into account individually in the estimation of esds in distances, angles
 and torsion angles; correlations between esds in cell parameters are only
 used when they are defined by crystal symmetry.  An approximate (isotropic)
 treatment of cell esds is used for estimating esds involving l.s. planes.
;
loop_
    _geom_bond_atom_site_label_1
    _geom_bond_atom_site_label_2
    _geom_bond_site_symmetry_2
    _geom_bond_distance
    _geom_bond_publ_flag
    C1 C6 . 1.402(3) ?
    C1 C2 . 1.403(3) ?
    C1 C13 . 1.516(3) ?
    C2 C3 . 1.401(3) ?
    C2 C7 . 1.517(3) ?
    C3 C4 . 1.404(3) ?
    C3 C20 . 1.516(3) ?
    C4 C5 . 1.400(3) ?
    C4 C9 . 1.515(3) ?
    C5 C6 . 1.405(3) ?
    C5 C27 . 1.516(3) ?
    C6 C11 . 1.518(3) ?
    C7 C8 . 1.525(3) ?
    C7 H7A . 0.9900 ?
    C7 H7B . 0.9900 ?
    C8 H8A . 0.9800 ?
    C8 H8B . 0.9800 ?
    C8 H8C . 0.9800 ?
    C9 C10 . 1.531(3) ?
    C9 H9A . 0.9900 ?
    C9 H9B . 0.9900 ?
    C10 H10A . 0.9800 ?
    C10 H10B . 0.9800 ?
    C10 H10C . 0.9800 ?
    C11 C12 . 1.526(3) ?
    C11 H11A . 0.9900 ?
    C11 H11B . 0.9900 ?
    C12 H12A . 0.9800 ?
    C12 H12B . 0.9800 ?
    C12 H12C . 0.9800 ?
    C13 N1 . 1.465(3) ?
    C13 H13A . 0.9900 ?
    C13 H13B . 0.9900 ?
    C14 N1 . 1.364(3) ?
    C14 C19 . 1.396(3) ?
    C14 C15 . 1.402(3) ?
    C15 C16 . 1.371(3) ?
    C15 H15 . 0.9500 ?
    C16 C17 . 1.406(3) ?
    C16 H16 . 0.9500 ?
    C17 C18 . 1.366(3) ?
    C17 H17 . 0.9500 ?
    C18 C19 . 1.396(3) ?
    C18 H18 . 0.9500 ?
    C19 N3 . 1.375(3) ?
    C20 N4 . 1.464(3) ?
    C20 H20A . 0.9900 ?
    C20 H20B . 0.9900 ?
    C21 N4 . 1.358(3) ?
    C21 C26 . 1.389(3) ?
    C21 C22 . 1.404(3) ?
    C22 C23 . 1.372(4) ?
    C22 H22 . 0.9500 ?
    C23 C24 . 1.412(4) ?
    C23 H23 . 0.9500 ?
    C24 C25 . 1.364(4) ?
    C24 H24 . 0.9500 ?
    C25 C26 . 1.406(4) ?
    C25 H25 . 0.9500 ?
    C26 N6 . 1.379(3) ?
    C27 N7 . 1.475(3) ?
    C27 H27A . 0.9900 ?
    C27 H27B . 0.9900 ?
    C28 N7 . 1.371(3) ?
    C28 C33 . 1.399(3) ?
    C28 C29 . 1.408(3) ?
    C29 C30 . 1.374(3) ?
    C29 H29 . 0.9500 ?
    C30 C31 . 1.412(3) ?
    C30 H30 . 0.9500 ?
    C31 C32 . 1.368(3) ?
    C31 H31 . 0.9500 ?
    C32 C33 . 1.403(3) ?
    C32 H32 . 0.9500 ?
    C33 N9 . 1.370(3) ?
    N1 N2 . 1.357(2) ?
    N2 N3 . 1.299(3) ?
    N4 N5 . 1.360(2) ?
    N5 N6 . 1.309(3) ?
    N7 N8 . 1.358(2) ?
    N8 N9 . 1.303(2) ?
loop_
    _geom_angle_atom_site_label_1
    _geom_angle_atom_site_label_2
    _geom_angle_atom_site_label_3
    _geom_angle_site_symmetry_1
    _geom_angle_site_symmetry_3
    _geom_angle
    _geom_angle_publ_flag
    C6 C1 C2 . . 120.70(18) ?
    C6 C1 C13 . . 119.62(18) ?
    C2 C1 C13 . . 119.66(18) ?
    C3 C2 C1 . . 119.30(18) ?
    C3 C2 C7 . . 120.57(18) ?
    C1 C2 C7 . . 120.13(18) ?
    C2 C3 C4 . . 120.47(18) ?
    C2 C3 C20 . . 120.08(18) ?
    C4 C3 C20 . . 119.39(17) ?
    C5 C4 C3 . . 119.26(17) ?
    C5 C4 C9 . . 120.54(18) ?
    C3 C4 C9 . . 120.20(17) ?
    C4 C5 C6 . . 120.80(18) ?
    C4 C5 C27 . . 119.84(18) ?
    C6 C5 C27 . . 119.33(18) ?
    C1 C6 C5 . . 118.87(18) ?
    C1 C6 C11 . . 120.70(18) ?
    C5 C6 C11 . . 120.42(18) ?
    C2 C7 C8 . . 112.68(19) ?
    C2 C7 H7A . . 109.1 ?
    C8 C7 H7A . . 109.1 ?
    C2 C7 H7B . . 109.1 ?
    C8 C7 H7B . . 109.1 ?
    H7A C7 H7B . . 107.8 ?
    C7 C8 H8A . . 109.5 ?
    C7 C8 H8B . . 109.5 ?
    H8A C8 H8B . . 109.5 ?
    C7 C8 H8C . . 109.5 ?
    H8A C8 H8C . . 109.5 ?
    H8B C8 H8C . . 109.5 ?
    C4 C9 C10 . . 110.89(17) ?
    C4 C9 H9A . . 109.5 ?
    C10 C9 H9A . . 109.5 ?
    C4 C9 H9B . . 109.5 ?
    C10 C9 H9B . . 109.5 ?
    H9A C9 H9B . . 108.0 ?
    C9 C10 H10A . . 109.5 ?
    C9 C10 H10B . . 109.5 ?
    H10A C10 H10B . . 109.5 ?
    C9 C10 H10C . . 109.5 ?
    H10A C10 H10C . . 109.5 ?
    H10B C10 H10C . . 109.5 ?
    C6 C11 C12 . . 113.39(18) ?
    C6 C11 H11A . . 108.9 ?
    C12 C11 H11A . . 108.9 ?
    C6 C11 H11B . . 108.9 ?
    C12 C11 H11B . . 108.9 ?
    H11A C11 H11B . . 107.7 ?
    C11 C12 H12A . . 109.5 ?
    C11 C12 H12B . . 109.5 ?
    H12A C12 H12B . . 109.5 ?
    C11 C12 H12C . . 109.5 ?
    H12A C12 H12C . . 109.5 ?
    H12B C12 H12C . . 109.5 ?
    N1 C13 C1 . . 114.61(17) ?
    N1 C13 H13A . . 108.6 ?
    C1 C13 H13A . . 108.6 ?
    N1 C13 H13B . . 108.6 ?
    C1 C13 H13B . . 108.6 ?
    H13A C13 H13B . . 107.6 ?
    N1 C14 C19 . . 104.09(18) ?
    N1 C14 C15 . . 134.57(19) ?
    C19 C14 C15 . . 121.3(2) ?
    C16 C15 C14 . . 116.29(19) ?
    C16 C15 H15 . . 121.9 ?
    C14 C15 H15 . . 121.9 ?
    C15 C16 C17 . . 122.6(2) ?
    C15 C16 H16 . . 118.7 ?
    C17 C16 H16 . . 118.7 ?
    C18 C17 C16 . . 121.0(2) ?
    C18 C17 H17 . . 119.5 ?
    C16 C17 H17 . . 119.5 ?
    C17 C18 C19 . . 117.5(2) ?
    C17 C18 H18 . . 121.3 ?
    C19 C18 H18 . . 121.3 ?
    N3 C19 C14 . . 108.51(19) ?
    N3 C19 C18 . . 130.2(2) ?
    C14 C19 C18 . . 121.2(2) ?
    N4 C20 C3 . . 111.75(16) ?
    N4 C20 H20A . . 109.3 ?
    C3 C20 H20A . . 109.3 ?
    N4 C20 H20B . . 109.3 ?
    C3 C20 H20B . . 109.3 ?
    H20A C20 H20B . . 107.9 ?
    N4 C21 C26 . . 104.78(18) ?
    N4 C21 C22 . . 132.6(2) ?
    C26 C21 C22 . . 122.6(2) ?
    C23 C22 C21 . . 115.6(3) ?
    C23 C22 H22 . . 122.2 ?
    C21 C22 H22 . . 122.2 ?
    C22 C23 C24 . . 122.3(3) ?
    C22 C23 H23 . . 118.9 ?
    C24 C23 H23 . . 118.9 ?
    C25 C24 C23 . . 121.9(3) ?
    C25 C24 H24 . . 119.0 ?
    C23 C24 H24 . . 119.0 ?
    C24 C25 C26 . . 116.8(3) ?
    C24 C25 H25 . . 121.6 ?
    C26 C25 H25 . . 121.6 ?
    N6 C26 C21 . . 108.5(2) ?
    N6 C26 C25 . . 130.7(2) ?
    C21 C26 C25 . . 120.8(2) ?
    N7 C27 C5 . . 111.98(16) ?
    N7 C27 H27A . . 109.2 ?
    C5 C27 H27A . . 109.2 ?
    N7 C27 H27B . . 109.2 ?
    C5 C27 H27B . . 109.2 ?
    H27A C27 H27B . . 107.9 ?
    N7 C28 C33 . . 103.82(17) ?
    N7 C28 C29 . . 134.97(19) ?
    C33 C28 C29 . . 121.20(18) ?
    C30 C29 C28 . . 116.45(19) ?
    C30 C29 H29 . . 121.8 ?
    C28 C29 H29 . . 121.8 ?
    C29 C30 C31 . . 122.6(2) ?
    C29 C30 H30 . . 118.7 ?
    C31 C30 H30 . . 118.7 ?
    C32 C31 C30 . . 120.91(19) ?
    C32 C31 H31 . . 119.5 ?
    C30 C31 H31 . . 119.5 ?
    C31 C32 C33 . . 117.62(19) ?
    C31 C32 H32 . . 121.2 ?
    C33 C32 H32 . . 121.2 ?
    N9 C33 C28 . . 109.05(18) ?
    N9 C33 C32 . . 129.72(19) ?
    C28 C33 C32 . . 121.23(19) ?
    N2 N1 C14 . . 109.94(16) ?
    N2 N1 C13 . . 116.99(16) ?
    C14 N1 C13 . . 133.07(17) ?
    N3 N2 N1 . . 109.16(16) ?
    N2 N3 C19 . . 108.30(17) ?
    C21 N4 N5 . . 109.81(18) ?
    C21 N4 C20 . . 128.95(17) ?
    N5 N4 C20 . . 120.83(16) ?
    N6 N5 N4 . . 108.99(17) ?
    N5 N6 C26 . . 107.93(18) ?
    N8 N7 C28 . . 109.64(16) ?
    N8 N7 C27 . . 116.44(16) ?
    C28 N7 C27 . . 133.74(16) ?
    N9 N8 N7 . . 109.52(16) ?
    N8 N9 C33 . . 107.97(16) ?
loop_
    _geom_torsion_atom_site_label_1
    _geom_torsion_atom_site_label_2
    _geom_torsion_atom_site_label_3
    _geom_torsion_atom_site_label_4
    _geom_torsion_site_symmetry_1
    _geom_torsion_site_symmetry_2
    _geom_torsion_site_symmetry_3
    _geom_torsion_site_symmetry_4
    _geom_torsion
    _geom_torsion_publ_flag
    C6 C1 C2 C3 . . . . 7.4(3) ?
    C13 C1 C2 C3 . . . . -171.07(17) ?
    C6 C1 C2 C7 . . . . -171.50(19) ?
    C13 C1 C2 C7 . . . . 10.0(3) ?
    C1 C2 C3 C4 . . . . -1.4(3) ?
    C7 C2 C3 C4 . . . . 177.55(18) ?
    C1 C2 C3 C20 . . . . -178.56(18) ?
    C7 C2 C3 C20 . . . . 0.3(3) ?
    C2 C3 C4 C5 . . . . -5.1(3) ?
    C20 C3 C4 C5 . . . . 172.09(17) ?
    C2 C3 C4 C9 . . . . 174.44(18) ?
    C20 C3 C4 C9 . . . . -8.3(3) ?
    C3 C4 C5 C6 . . . . 5.7(3) ?
    C9 C4 C5 C6 . . . . -173.84(18) ?
    C3 C4 C5 C27 . . . . -172.29(18) ?
    C9 C4 C5 C27 . . . . 8.1(3) ?
    C2 C1 C6 C5 . . . . -6.8(3) ?
    C13 C1 C6 C5 . . . . 171.67(17) ?
    C2 C1 C6 C11 . . . . 172.39(18) ?
    C13 C1 C6 C11 . . . . -9.1(3) ?
    C4 C5 C6 C1 . . . . 0.2(3) ?
    C27 C5 C6 C1 . . . . 178.21(18) ?
    C4 C5 C6 C11 . . . . -179.02(18) ?
    C27 C5 C6 C11 . . . . -1.0(3) ?
    C3 C2 C7 C8 . . . . 87.5(3) ?
    C1 C2 C7 C8 . . . . -93.6(2) ?
    C5 C4 C9 C10 . . . . 85.3(2) ?
    C3 C4 C9 C10 . . . . -94.2(2) ?
    C1 C6 C11 C12 . . . . 97.3(2) ?
    C5 C6 C11 C12 . . . . -83.5(2) ?
    C6 C1 C13 N1 . . . . 80.3(2) ?
    C2 C1 C13 N1 . . . . -101.3(2) ?
    N1 C14 C15 C16 . . . . -176.6(2) ?
    C19 C14 C15 C16 . . . . 1.2(4) ?
    C14 C15 C16 C17 . . . . -1.9(4) ?
    C15 C16 C17 C18 . . . . 0.6(5) ?
    C16 C17 C18 C19 . . . . 1.4(4) ?
    N1 C14 C19 N3 . . . . 0.3(3) ?
    C15 C14 C19 N3 . . . . -178.0(2) ?
    N1 C14 C19 C18 . . . . 179.2(2) ?
    C15 C14 C19 C18 . . . . 0.8(4) ?
    C17 C18 C19 N3 . . . . 176.5(3) ?
    C17 C18 C19 C14 . . . . -2.1(4) ?
    C2 C3 C20 N4 . . . . 100.5(2) ?
    C4 C3 C20 N4 . . . . -76.8(2) ?
    N4 C21 C22 C23 . . . . -179.1(3) ?
    C26 C21 C22 C23 . . . . 0.8(4) ?
    C21 C22 C23 C24 . . . . -0.9(5) ?
    C22 C23 C24 C25 . . . . 0.8(6) ?
    C23 C24 C25 C26 . . . . -0.5(5) ?
    N4 C21 C26 N6 . . . . -0.4(3) ?
    C22 C21 C26 N6 . . . . 179.7(2) ?
    N4 C21 C26 C25 . . . . 179.3(2) ?
    C22 C21 C26 C25 . . . . -0.6(4) ?
    C24 C25 C26 N6 . . . . -179.9(3) ?
    C24 C25 C26 C21 . . . . 0.4(4) ?
    C4 C5 C27 N7 . . . . 92.0(2) ?
    C6 C5 C27 N7 . . . . -86.0(2) ?
    N7 C28 C29 C30 . . . . 179.7(2) ?
    C33 C28 C29 C30 . . . . 0.1(3) ?
    C28 C29 C30 C31 . . . . -0.4(3) ?
    C29 C30 C31 C32 . . . . 0.2(3) ?
    C30 C31 C32 C33 . . . . 0.1(3) ?
    N7 C28 C33 N9 . . . . -0.4(2) ?
    C29 C28 C33 N9 . . . . 179.32(18) ?
    N7 C28 C33 C32 . . . . -179.47(18) ?
    C29 C28 C33 C32 . . . . 0.2(3) ?
    C31 C32 C33 N9 . . . . -179.2(2) ?
    C31 C32 C33 C28 . . . . -0.3(3) ?
    C19 C14 N1 N2 . . . . -0.6(2) ?
    C15 C14 N1 N2 . . . . 177.4(2) ?
    C19 C14 N1 C13 . . . . 178.9(2) ?
    C15 C14 N1 C13 . . . . -3.1(4) ?
    C1 C13 N1 N2 . . . . -163.28(18) ?
    C1 C13 N1 C14 . . . . 17.3(3) ?
    C14 N1 N2 N3 . . . . 0.6(2) ?
    C13 N1 N2 N3 . . . . -178.91(18) ?
    N1 N2 N3 C19 . . . . -0.4(3) ?
    C14 C19 N3 N2 . . . . 0.1(3) ?
    C18 C19 N3 N2 . . . . -178.6(3) ?
    C26 C21 N4 N5 . . . . 0.8(2) ?
    C22 C21 N4 N5 . . . . -179.2(3) ?
    C26 C21 N4 C20 . . . . 173.4(2) ?
    C22 C21 N4 C20 . . . . -6.6(4) ?
    C3 C20 N4 C21 . . . . 146.5(2) ?
    C3 C20 N4 N5 . . . . -41.7(2) ?
    C21 N4 N5 N6 . . . . -1.0(2) ?
    C20 N4 N5 N6 . . . . -174.31(17) ?
    N4 N5 N6 C26 . . . . 0.8(2) ?
    C21 C26 N6 N5 . . . . -0.3(3) ?
    C25 C26 N6 N5 . . . . -179.9(3) ?
    C33 C28 N7 N8 . . . . 0.1(2) ?
    C29 C28 N7 N8 . . . . -179.5(2) ?
    C33 C28 N7 C27 . . . . -174.7(2) ?
    C29 C28 N7 C27 . . . . 5.7(4) ?
    C5 C27 N7 N8 . . . . 162.10(17) ?
    C5 C27 N7 C28 . . . . -23.4(3) ?
    C28 N7 N8 N9 . . . . 0.1(2) ?
    C27 N7 N8 N9 . . . . 175.93(17) ?
    N7 N8 N9 C33 . . . . -0.3(2) ?
    C28 C33 N9 N8 . . . . 0.4(2) ?
    C32 C33 N9 N8 . . . . 179.5(2) ?
loop_
    _geom_hbond_atom_site_label_D
    _geom_hbond_atom_site_label_H
    _geom_hbond_atom_site_label_A
    _geom_hbond_site_symmetry_A
    _geom_hbond_distance_DH
    _geom_hbond_distance_HA
    _geom_hbond_distance_DA
    _geom_hbond_angle_DHA
    _geom_hbond_publ_flag
    C20 H20A N8 3_645 0.99 2.59 3.341(3) 132.6 yes
    C27 H27A N3 2_575 0.99 2.65 3.217(3) 117.0 yes
    C11 H11A N1 . 0.99 2.54 3.296(3) 133.4 yes
    C15 H15 Cg1 . 0.95 2.96 3.741(3) 140.2 yes
    C29 H29 Cg1 . 0.95 2.77 3.546(3) 140.1 yes
_shelx_space_group_comment
;
The symmetry employed for this shelxl refinement is uniquely defined
by the following loop, which should always be used as a source of
symmetry information in preference to the above space-group names.
They are only intended as comments.
;
_shelx_estimated_absorpt_T_min     0.967
_shelx_estimated_absorpt_T_max     0.987
_shelx_hkl_file
;
   0  -1   0    0.00    0.01
   0   1   0   -0.01    0.01
   0   1   0    0.01    0.02
   0  -1   0    0.00    0.01
   0  -1   0    0.01    0.02
   0   1   0   -0.01    0.01
   0  -2   0   -0.53    0.07
   0  -2   0   -0.94    0.04
   0   3   0    0.19    0.11
   0  -3   0    0.05    0.10
   0   3   0   -0.01    0.10
   0  -3   0    0.14    0.11
   0   3   0   -0.01    0.11
   0  -4   0  639.03   14.46
   0   4   0  644.40   14.46
   0   4   0  625.03   14.80
   0   4   0  648.02   14.73
   0  -4   0  637.01   14.73
   0   5   0    0.07    0.17
   0  -5   0   -0.05    0.16
   0   5   0    0.21    0.15
   0  -5   0   -0.38    0.12
   0   5   0    0.02    0.15
   0   6   0  242.49    5.68
   0   6   0  239.46    5.70
   0   6   0  243.06    5.60
   0  -6   0  239.13    5.69
   0  -6   0  242.41    5.60
   0   7   0    0.30    0.16
   0  -7   0    0.12    0.17
   0   7   0   -0.01    0.17
   0  -7   0    0.15    0.17
   0   7   0    0.17    0.16
   0   8   0   35.29    1.07
   0   8   0   36.73    1.06
   0  -8   0   35.59    1.10
   0  -8   0   36.07    1.06
   0   8   0   34.75    1.04
   0  -9   0   -0.37    0.19
   0   9   0    0.07    0.20
   0   9   0    0.13    0.19
   0   9   0   -0.17    0.16
   0  10   0  129.84    3.19
   0 -10   0  125.54    3.21
   0  10   0  125.36    3.19
   0  10   0  130.76    3.23
   0  11   0    0.30    0.23
   0  11   0    0.09    0.19
   0  11   0    0.38    0.25
   0 -11   0    0.17    0.24
   0  12   0    9.78    0.56
   0  12   0    9.31    0.60
   0 -12   0    9.81    0.61
   0  12   0   11.16    0.57
   0  13   0    0.00    0.24
   0 -13   0   -0.47    0.25
   0  13   0   -0.02    0.28
   0  14   0   -0.39    0.26
   0  14   0    0.13    0.26
   0  15   0    0.05    0.25
   0  15   0    0.76    0.31
   0  16   0   -0.09    0.26
   0  16   0    0.61    0.34
   0  17   0    0.34    0.34
   0  18   0    4.76    0.52
   0  19   0    0.37    0.36
   0  20   0    6.48    0.61
   0  21   0   -0.03    0.37
   0  22   0    2.56    0.48
   1   0   0   -0.45    0.03
   1   0   0   -0.42    0.03
  -1   0   0   -0.46    0.03
  -1   0   0   -0.45    0.03
   1   2   0   65.65    1.59
   1  -2   0   65.48    1.57
   1   2   0   68.02    1.52
   1  -2   0   67.04    1.57
   1   2   0   61.23    1.58
  -1  -2   0   63.67    1.59
  -1   2   0   67.49    1.57
  -1  -2   0   64.93    1.59
  -1   2   0   65.37    1.56
  -1  -2   0   63.31    1.52
   1  -3   0  188.43    4.47
   1   3   0  188.96    4.40
   1   3   0  189.43    4.51
   1  -3   0  192.90    4.42
   1   3   0  196.45    4.50
   1   3   0  194.01    4.39
  -1  -3   0  192.24    4.39
  -1  -3   0  191.38    4.50
  -1   3   0  189.36    4.47
  -1   3   0  191.93    4.47
   1  -4   0  968.72   22.15
   1   4   0  950.83   22.61
   1   4   0  945.68   22.45
   1   4   0  987.85   22.43
   1  -4   0  955.33   22.44
  -1  -4   0  995.20   22.06
  -1   4   0  968.76   22.47
  -1  -4   0  967.05   22.45
  -1   4   0 1000.00   22.83
  -1  -4   0  975.11   22.23
   1   5   0  199.37    4.55
   1   5   0  194.03    4.65
   1  -5   0  194.09    4.61
   1  -5   0  196.40    4.56
   1   5   0  191.06    4.63
  -1   5   0  194.50    4.60
  -1   5   0  195.50    4.62
  -1  -5   0  193.62    4.55
  -1   5   0  198.78    4.56
  -1  -5   0  199.67    4.55
  -1  -5   0  192.83    4.64
   1   6   0    8.40    0.41
   1   6   0    8.89    0.42
   1  -6   0    9.18    0.41
   1   6   0    9.15    0.43
   1  -6   0    8.45    0.40
  -1   6   0    9.65    0.42
  -1  -6   0    9.78    0.42
  -1   6   0    8.19    0.40
  -1  -6   0    9.52    0.43
  -1   6   0    9.02    0.42
  -1  -6   0    9.94    0.44
   1  -7   0   91.10    2.28
   1   7   0   92.20    2.27
   1   7   0   88.18    2.31
   1   7   0   93.78    2.30
  -1   7   0   92.07    2.27
  -1  -7   0   91.12    2.27
  -1   7   0   90.51    2.28
  -1  -7   0   87.81    2.26
  -1  -7   0   94.03    2.32
  -1   7   0   89.75    2.27
   1  -8   0    2.20    0.26
   1   8   0    1.67    0.25
   1   8   0    2.46    0.27
   1   8   0    1.79    0.26
  -1   8   0    2.29    0.27
  -1  -8   0    2.22    0.27
  -1   8   0    1.74    0.25
  -1   8   0    1.62    0.22
  -1  -8   0    1.62    0.26
   1   9   0  162.17    3.90
   1  -9   0  157.01    3.86
   1   9   0  150.52    3.87
   1   9   0  159.44    3.82
  -1   9   0  159.38    3.84
  -1   9   0  160.00    3.83
  -1   9   0  155.23    3.86
  -1  -9   0  159.87    3.85
  -1  -9   0  154.56    3.89
   1 -10   0   11.79    0.58
   1  10   0   11.65    0.57
   1  10   0   10.97    0.56
   1  10   0   12.58    0.61
  -1  10   0   12.95    0.60
  -1  10   0   11.38    0.53
  -1 -10   0   11.72    0.61
  -1  10   0   12.10    0.57
   1  11   0    5.07    0.44
   1  11   0    5.08    0.40
   1  11   0    4.64    0.41
   1 -11   0    4.88    0.41
  -1  11   0    5.29    0.38
  -1  11   0    4.67    0.41
  -1 -11   0    4.62    0.42
  -1  11   0    5.06    0.44
   1  12   0    9.67    0.61
   1  12   0    9.75    0.58
   1  12   0    8.83    0.55
   1 -12   0   10.71    0.60
  -1  12   0    9.94    0.53
  -1  12   0    9.31    0.60
  -1 -12   0    9.61    0.59
   1  13   0    0.12    0.29
   1 -13   0    0.52    0.29
   1  13   0   -0.02    0.24
  -1 -13   0    0.31    0.31
  -1  13   0    0.13    0.29
   1  14   0    0.88    0.34
   1  14   0    0.87    0.30
  -1  14   0    0.74    0.32
   1  15   0   12.23    0.68
   1  15   0   13.02    0.76
  -1  15   0   12.20    0.70
   1  16   0    2.56    0.44
   1  16   0    2.45    0.40
  -1  16   0    2.13    0.39
   1  17   0    0.96    0.34
   1  17   0    0.56    0.35
  -1  17   0    1.05    0.36
   1  18   0    2.01    0.45
   1  18   0    1.40    0.39
  -1  18   0    1.21    0.37
   1  19   0    4.96    0.56
   1  19   0    5.00    0.58
  -1  19   0    4.78    0.52
   1  20   0    1.29    0.46
  -1  20   0    0.66    0.37
   1  21   0    0.12    0.39
  -1  21   0    0.38    0.39
   1  22   0    0.43    0.42
  -1  22   0   -0.25    0.36
   2   0   0  275.82    6.58
  -2   0   0  285.93    6.58
  -2   0   0  285.86    6.59
   2   1   0  395.20    9.14
   2   1   0  379.27    9.13
   2  -1   0  400.96    9.12
  -2  -1   0  378.56    9.13
  -2   1   0  387.50    9.12
  -2  -1   0  409.68    9.14
  -2   1   0  404.24    9.12
   2   2   0    3.25    0.24
   2  -2   0    3.21    0.22
   2   2   0    2.63    0.23
   2   2   0    3.11    0.17
  -2  -2   0    3.37    0.25
  -2   2   0    2.72    0.21
  -2   2   0    2.72    0.22
   2   3   0    2.83    0.25
   2  -3   0    2.13    0.21
   2   3   0    1.97    0.24
   2   3   0    2.32    0.16
  -2  -3   0    2.12    0.24
  -2   3   0    2.30    0.22
  -2  -3   0    2.47    0.17
  -2   3   0    2.77    0.22
   2   4   0   12.56    0.52
   2   4   0   12.24    0.50
   2  -4   0   12.98    0.46
   2   4   0   12.79    0.40
  -2  -4   0   13.44    0.52
  -2   4   0   12.42    0.47
  -2   4   0   11.54    0.45
  -2  -4   0   12.20    0.40
   2   5   0  197.46    4.61
   2   5   0  190.68    4.72
   2  -5   0  197.32    4.67
   2   5   0  195.59    4.73
   2   5   0  201.35    4.57
   2  -5   0  192.44    4.62
  -2  -5   0  199.96    4.57
  -2  -5   0  198.35    4.72
  -2   5   0  205.40    4.68
  -2   5   0  193.05    4.67
   2   6   0   53.00    1.40
   2   6   0   53.82    1.46
   2  -6   0   51.63    1.39
   2   6   0   52.39    1.43
  -2   6   0   51.13    1.38
  -2   6   0   51.30    1.40
  -2  -6   0   54.31    1.36
  -2  -6   0   54.02    1.45
   2   7   0    8.83    0.48
   2   7   0    8.35    0.43
   2   7   0    7.92    0.44
   2  -7   0    8.01    0.42
  -2   7   0    7.57    0.42
  -2   7   0    7.59    0.41
  -2  -7   0    6.69    0.44
  -2  -7   0    7.80    0.38
   2   8   0   52.31    1.54
   2   8   0   52.17    1.52
   2   8   0   56.25    1.50
   2  -8   0   54.38    1.48
  -2   8   0   55.92    1.49
  -2   8   0   54.69    1.46
  -2  -8   0   55.54    1.54
  -2  -8   0   54.37    1.46
   2   9   0   51.29    1.47
   2   9   0   54.43    1.54
   2   9   0   50.84    1.50
   2  -9   0   52.96    1.47
  -2   9   0   52.58    1.45
  -2   9   0   52.19    1.46
  -2  -9   0   53.64    1.46
  -2  -9   0   53.61    1.54
   2  10   0    5.88    0.44
   2  10   0    6.99    0.46
   2 -10   0    7.14    0.49
   2  10   0    6.86    0.50
  -2  10   0    6.25    0.43
  -2  10   0    6.13    0.41
  -2 -10   0    7.22    0.46
  -2 -10   0    6.56    0.49
   2  11   0    9.79    0.57
   2  11   0   10.71    0.57
   2  11   0    8.87    0.61
   2 -11   0    9.48    0.55
  -2 -11   0    9.26    0.62
  -2  11   0    9.22    0.49
  -2  11   0   11.13    0.57
   2 -12   0   39.99    1.24
   2  12   0   38.61    1.24
   2  12   0   37.82    1.29
  -2  12   0   37.84    1.22
  -2 -12   0   36.50    1.29
   2  13   0    0.01    0.32
   2  13   0    0.00    0.26
  -2  13   0   -0.11    0.25
  -2 -13   0    0.20    0.33
   2  14   0    6.74    0.54
   2  14   0    6.58    0.57
  -2  14   0    6.35    0.50
   2  15   0    7.03    0.56
   2  15   0    6.38    0.58
  -2  15   0    6.14    0.51
   2  16   0    0.84    0.32
   2  16   0    1.21    0.39
  -2  16   0    0.90    0.34
   2  17   0    0.18    0.28
   2  17   0    0.54    0.37
  -2  17   0   -0.23    0.29
   2  18   0    1.05    0.40
   2  18   0    0.40    0.33
  -2  18   0    0.28    0.32
   2  19   0    0.05    0.33
   2  19   0    0.59    0.40
  -2  19   0    0.19    0.33
   2  20   0    0.49    0.42
  -2  20   0   -0.18    0.34
   2  21   0    0.66    0.44
  -2  21   0   -0.05    0.36
   3   0   0    0.35    0.19
  -3   0   0   -0.09    0.17
   3  -1   0    2.79    0.27
   3   1   0    3.56    0.30
  -3   1   0    3.15    0.27
  -3   1   0    3.34    0.26
   3   2   0   31.67    0.97
   3  -2   0   32.69    0.94
  -3  -2   0   32.54    0.97
  -3   2   0   33.12    0.94
  -3   2   0   32.15    0.93
   3   3   0   18.80    0.52
   3  -3   0   18.16    0.64
   3   3   0   19.41    0.66
  -3   3   0   18.11    0.62
  -3  -3   0   18.96    0.67
  -3   3   0   17.64    0.61
   3  -4   0    4.91    0.34
   3   4   0    4.42    0.34
   3   4   0    4.90    0.23
  -3   4   0    4.24    0.30
  -3  -4   0    4.97    0.35
  -3   4   0    4.83    0.31
   3  -5   0    0.84    0.20
   3   5   0    0.93    0.14
   3   5   0    0.75    0.24
  -3   5   0    1.20    0.20
  -3  -5   0    1.02    0.15
  -3  -5   0    0.84    0.22
  -3   5   0    1.04    0.20
   3  -6   0   13.03    0.54
   3   6   0   14.14    0.47
   3   6   0   12.58    0.61
   3   6   0   13.18    0.56
  -3  -6   0   12.99    0.60
  -3  -6   0   13.32    0.47
  -3   6   0   13.19    0.55
  -3   6   0   12.78    0.51
   3   7   0   12.23    0.59
   3  -7   0   11.46    0.53
   3   7   0   11.63    0.54
  -3  -7   0   11.38    0.44
  -3   7   0   10.80    0.52
  -3   7   0   11.68    0.52
  -3  -7   0   12.71    0.60
   3   8   0   -0.27    0.22
   3  -8   0   -0.18    0.19
   3   8   0    0.29    0.21
  -3  -8   0    0.14    0.16
  -3   8   0   -0.35    0.16
  -3   8   0    0.47    0.22
  -3  -8   0    0.03    0.22
   3  -9   0   17.17    0.69
   3   9   0   17.41    0.71
   3   9   0   16.98    0.76
  -3  -9   0   16.86    0.63
  -3  -9   0   17.20    0.76
  -3   9   0   18.00    0.66
  -3   9   0   17.49    0.70
   3 -10   0   18.08    0.72
   3  10   0   17.02    0.81
   3  10   0   17.18    0.72
  -3 -10   0   17.18    0.67
  -3 -10   0   17.93    0.81
  -3  10   0   17.22    0.67
  -3  10   0   16.68    0.71
   3  11   0   13.07    0.70
   3  11   0   11.40    0.62
   3 -11   0   10.96    0.60
  -3 -11   0   12.53    0.69
  -3  11   0   11.60    0.56
  -3  11   0   11.93    0.60
   3  12   0   42.03    1.41
   3  12   0   42.22    1.33
   3 -12   0   39.35    1.30
  -3 -12   0   41.63    1.42
  -3  12   0   41.67    1.29
   3  13   0    4.10    0.50
   3  13   0    3.81    0.43
  -3 -13   0    4.21    0.50
  -3  13   0    3.75    0.41
   3  14   0    0.65    0.36
   3  14   0    0.52    0.28
  -3  14   0    0.71    0.31
   3  15   0   32.06    1.16
   3  15   0   31.19    1.24
  -3  15   0   30.24    1.12
   3  16   0    0.38    0.30
   3  16   0    0.92    0.40
  -3  16   0    1.61    0.34
   3  17   0    3.75    0.49
   3  17   0    4.03    0.55
  -3  17   0    3.17    0.44
   3  18   0    2.31    0.48
   3  18   0    1.77    0.40
  -3  18   0    2.25    0.40
   3  19   0   26.43    1.16
   3  19   0   26.36    1.21
  -3  19   0   27.63    1.08
   3  20   0    0.15    0.41
  -3  20   0    0.10    0.33
   3  21   0    0.50    0.46
  -3  21   0    0.94    0.38
   4   0   0    1.68    0.24
  -4   0   0    1.52    0.25
   4  -1   0    8.80    0.49
   4   1   0    9.31    0.52
  -4   1   0    9.07    0.46
   4   2   0   23.73    0.84
   4  -2   0   24.01    0.80
  -4   2   0   24.19    0.79
  -4  -2   0   22.66    0.80
   4   3   0   33.79    1.08
   4  -3   0   34.00    1.02
  -4  -3   0   34.10    1.07
  -4   3   0   33.17    1.02
  -4   3   0   33.16    1.00
   4   4   0    5.56    0.26
   4  -4   0    6.21    0.41
   4   4   0    5.43    0.42
  -4  -4   0    5.82    0.42
  -4   4   0    6.59    0.41
  -4   4   0    6.87    0.39
   4   5   0   34.09    0.90
   4   5   0   33.99    1.12
   4  -5   0   35.06    1.05
  -4  -5   0   35.39    1.13
  -4   5   0   35.32    1.05
  -4   5   0   33.06    1.02
   4   6   0    0.33    0.25
   4   6   0    0.31    0.13
   4  -6   0    0.15    0.20
  -4  -6   0    0.50    0.26
  -4   6   0   -0.06    0.20
  -4   6   0    0.16    0.18
   4   7   0    1.57    0.19
   4   7   0    1.01    0.30
   4  -7   0    2.00    0.28
  -4  -7   0    1.38    0.19
  -4   7   0    1.77    0.25
  -4  -7   0    1.45    0.30
  -4   7   0    1.61    0.26
   4   8   0    0.05    0.22
   4  -8   0    0.01    0.21
   4   8   0   -0.05    0.25
  -4  -8   0    0.45    0.26
  -4   8   0    0.32    0.20
  -4   8   0    0.03    0.21
  -4  -8   0    0.28    0.16
   4   9   0    1.70    0.30
   4  -9   0    1.12    0.28
   4   9   0    1.06    0.32
  -4  -9   0    1.30    0.22
  -4  -9   0    1.86    0.35
  -4   9   0    1.40    0.24
  -4   9   0    1.07    0.27
   4 -10   0   35.21    1.14
   4  10   0   33.18    1.22
   4  10   0   35.49    1.16
  -4  10   0   33.13    1.09
  -4 -10   0   34.42    1.25
  -4 -10   0   33.55    1.03
  -4  10   0   36.39    1.13
   4  11   0    2.17    0.35
   4 -11   0    2.35    0.35
   4  11   0    2.52    0.43
  -4 -11   0    2.60    0.32
  -4  11   0    2.39    0.31
  -4  11   0    2.21    0.35
  -4 -11   0    2.86    0.44
   4  12   0    4.25    0.53
   4  12   0    4.85    0.48
  -4 -12   0    4.40    0.52
  -4  12   0    4.61    0.44
   4  13   0    5.50    0.51
   4  13   0    4.46    0.55
  -4  13   0    5.32    0.47
  -4 -13   0    5.34    0.55
   4  14   0    8.21    0.69
   4  14   0    9.32    0.62
  -4  14   0    7.71    0.58
   4  15   0    2.74    0.43
   4  15   0    2.04    0.46
  -4  15   0    2.14    0.39
   4  16   0   15.29    0.89
   4  16   0   16.77    0.87
  -4  16   0   16.12    0.80
   4  17   0    4.96    0.55
   4  17   0    5.38    0.64
  -4  17   0    4.93    0.51
   4  18   0    0.91    0.45
   4  18   0    0.61    0.35
  -4  18   0    0.89    0.35
   4  19   0    1.08    0.46
   4  19   0    1.00    0.38
  -4  19   0    0.18    0.33
   4  20   0    2.66    0.58
  -4  20   0    2.50    0.43
   4  21   0    1.83    0.53
  -4  21   0    0.94    0.37
   5   0   0    0.08    0.22
  -5   0   0   -0.13    0.20
   5  -1   0   10.64    0.53
   5   1   0    9.56    0.58
  -5   1   0   11.37    0.54
   5  -2   0   65.65    1.81
   5   2   0   66.36    1.85
  -5  -2   0   68.17    1.86
  -5   2   0   64.49    1.82
   5   3   0    5.77    0.46
   5  -3   0    6.31    0.45
  -5  -3   0    5.12    0.45
  -5   3   0    6.18    0.44
   5   4   0    3.03    0.38
   5   4   0    3.34    0.23
   5  -4   0    3.23    0.34
  -5  -4   0    2.95    0.37
  -5   4   0    3.30    0.35
   5   5   0    2.58    0.37
   5   5   0    2.88    0.21
   5  -5   0    2.82    0.32
  -5  -5   0    2.43    0.34
  -5   5   0    2.37    0.31
   5  -6   0   46.02    1.40
   5   6   0   49.18    1.23
   5   6   0   48.58    1.49
  -5  -6   0   48.31    1.48
  -5   6   0   46.05    1.38
  -5   6   0   47.95    1.41
   5   7   0    1.44    0.19
   5   7   0    1.76    0.35
   5  -7   0    1.32    0.30
  -5   7   0    1.86    0.27
  -5  -7   0    1.37    0.33
  -5   7   0    1.15    0.28
   5   8   0   17.16    0.58
   5  -8   0   18.12    0.78
   5   8   0   18.16    0.86
  -5  -8   0   19.00    0.87
  -5   8   0   17.69    0.72
  -5   8   0   18.14    0.74
   5  -9   0    0.08    0.24
   5   9   0   -0.11    0.25
   5   9   0    0.36    0.32
  -5  -9   0    0.21    0.32
  -5   9   0    0.32    0.21
  -5   9   0    0.49    0.26
   5  10   0    2.48    0.38
   5  10   0    3.20    0.47
   5 -10   0    2.77    0.38
  -5  10   0    3.32    0.38
  -5 -10   0    2.58    0.29
  -5  10   0    2.89    0.34
  -5 -10   0    2.42    0.44
   5  11   0    5.24    0.50
   5 -11   0    6.07    0.51
   5  11   0    4.66    0.56
  -5 -11   0    6.06    0.42
  -5  11   0    5.61    0.50
  -5 -11   0    5.47    0.57
   5  12   0    4.81    0.57
   5  12   0    5.59    0.52
  -5 -12   0    4.98    0.57
  -5  12   0    6.24    0.50
   5  13   0    0.48    0.31
   5  13   0    0.52    0.39
  -5 -13   0    0.67    0.40
  -5  13   0    0.10    0.28
   5  14   0    9.73    0.78
   5  14   0    9.96    0.67
  -5  14   0   10.33    0.65
   5  15   0   -0.01    0.29
   5  15   0    0.59    0.40
  -5  15   0   -0.31    0.29
   5  16   0    3.88    0.57
   5  16   0    3.03    0.48
  -5  16   0    3.95    0.47
   5  17   0    3.41    0.48
   5  17   0    2.87    0.55
  -5  17   0    2.49    0.43
   5  18   0   -0.09    0.43
   5  18   0   -0.11    0.29
  -5  18   0    0.31    0.32
   5  19   0    2.46    0.57
  -5  19   0    3.24    0.46
   5  20   0    1.48    0.52
  -5  20   0    1.42    0.40
   6   0   0   32.58    1.14
  -6   0   0   33.05    1.11
   6  -1   0    0.17    0.26
   6   1   0   -0.04    0.23
  -6   1   0   -0.53    0.18
  -6  -1   0    0.15    0.26
   6  -2   0    7.54    0.52
   6   2   0    6.23    0.50
  -6  -2   0    8.35    0.57
  -6   2   0    6.45    0.49
   6  -3   0    3.46    0.39
   6   3   0    3.25    0.41
  -6   3   0    3.03    0.37
  -6  -3   0    3.68    0.42
   6   4   0    4.29    0.46
   6  -4   0    3.54    0.40
  -6   4   0    4.03    0.40
  -6  -4   0    3.83    0.42
   6  -5   0    8.69    0.56
   6   5   0    8.17    0.58
   6   5   0    8.59    0.36
  -6   5   0    7.55    0.54
  -6  -5   0    7.84    0.59
   6   6   0   11.03    0.41
   6   6   0   11.70    0.73
   6  -6   0   11.44    0.67
  -6  -6   0   10.34    0.71
  -6   6   0   11.17    0.65
   6   7   0   -0.08    0.14
   6  -7   0   -0.39    0.25
   6   7   0    0.17    0.30
  -6   7   0    0.10    0.25
  -6  -7   0    0.18    0.32
   6   8   0    5.37    0.31
   6  -8   0    5.47    0.49
   6   8   0    5.54    0.57
  -6  -8   0    5.14    0.53
  -6   8   0    6.54    0.47
  -6   8   0    5.90    0.49
   6  -9   0    0.46    0.30
   6   9   0   -0.08    0.31
  -6  -9   0    0.39    0.35
  -6   9   0    0.23    0.29
   6 -10   0   25.66    1.07
   6  10   0   28.52    1.08
   6  10   0   27.57    1.20
  -6 -10   0   29.71    1.17
  -6  10   0   29.33    1.07
   6  11   0   14.21    0.87
   6  11   0   13.14    0.75
  -6 -11   0   15.46    0.90
  -6  11   0   13.75    0.73
   6  12   0   62.06    1.87
   6  12   0   60.23    1.99
  -6  12   0   58.50    1.81
  -6 -12   0   62.93    2.01
   6  13   0    0.52    0.43
   6  13   0    0.16    0.30
  -6  13   0    0.04    0.30
  -6 -13   0    0.44    0.40
   6  14   0    0.99    0.46
   6  14   0    2.34    0.41
  -6  14   0    1.14    0.35
   6  15   0    0.63    0.34
   6  15   0    0.24    0.41
  -6  15   0    0.76    0.35
   6  16   0   10.33    0.85
   6  16   0    9.36    0.74
  -6  16   0    8.58    0.64
   6  17   0    4.60    0.67
   6  17   0    3.99    0.54
  -6  17   0    4.26    0.49
   6  18   0   -0.05    0.46
   6  18   0    0.23    0.38
  -6  18   0   -0.36    0.33
   6  19   0    8.16    0.84
  -6  19   0    8.46    0.63
   6  20   0   -0.11    0.50
  -6  20   0    0.74    0.37
   7   0   0    0.02    0.26
   7  -1   0    2.05    0.38
   7   1   0    2.37    0.40
  -7  -1   0    2.36    0.41
  -7   1   0    2.88    0.41
   7   2   0    1.74    0.39
   7  -2   0    1.28    0.32
  -7   2   0    1.67    0.35
  -7  -2   0    1.13    0.36
   7   3   0   27.60    1.14
   7  -3   0   28.18    1.06
  -7  -3   0   30.96    1.16
  -7   3   0   28.98    1.07
   7   4   0   67.47    2.02
   7  -4   0   67.11    1.97
  -7  -4   0   64.39    1.99
  -7   4   0   68.19    1.97
   7  -5   0    0.12    0.29
   7   5   0    0.32    0.32
   7   5   0    0.32    0.16
  -7   5   0    0.18    0.30
  -7  -5   0    0.46    0.30
   7  -6   0    0.96    0.33
   7   6   0    1.13    0.18
   7   6   0    1.20    0.41
  -7   6   0    0.95    0.34
  -7  -6   0    1.24    0.40
   7  -7   0   27.76    1.09
   7   7   0   29.20    1.18
   7   7   0   26.52    0.80
  -7  -7   0   28.32    1.20
  -7   7   0   28.38    1.09
   7   8   0   37.15    1.43
   7   8   0   36.91    1.02
   7  -8   0   36.64    1.32
  -7  -8   0   37.86    1.44
  -7   8   0   38.07    1.32
   7   9   0    1.09    0.45
   7   9   0    2.36    0.23
   7  -9   0    1.73    0.39
  -7  -9   0    2.64    0.49
  -7   9   0    0.84    0.36
   7  10   0    1.10    0.43
   7  10   0    0.50    0.34
  -7 -10   0    0.92    0.41
  -7  10   0    0.40    0.32
   7  11   0    0.41    0.42
   7  11   0   -0.03    0.31
  -7  11   0    0.10    0.32
  -7 -11   0    0.51    0.40
   7  12   0    0.35    0.32
   7  12   0    0.07    0.40
  -7 -12   0    0.74    0.42
  -7  12   0   -0.17    0.29
   7  13   0    1.47    0.41
   7  13   0    1.04    0.47
  -7  13   0    1.02    0.37
  -7 -13   0    1.06    0.48
   7  14   0    5.73    0.72
   7  14   0    5.70    0.62
  -7  14   0    5.63    0.55
   7  15   0    5.78    0.72
   7  15   0    6.00    0.62
  -7  15   0    5.28    0.55
   7  16   0    1.17    0.52
   7  16   0    0.41    0.35
  -7  16   0    0.10    0.34
   7  17   0    0.56    0.46
   7  17   0    0.29    0.36
  -7  17   0   -0.78    0.31
   7  18   0    0.64    0.52
  -7  18   0    0.52    0.38
   7  19   0    0.49    0.51
  -7  19   0    0.25    0.37
   8   0   0    5.64    0.58
  -8   0   0    4.25    0.52
   8  -1   0   13.63    0.84
   8   1   0   14.58    0.81
  -8  -1   0   13.91    0.84
   8  -2   0   18.90    0.94
   8   2   0   20.01    0.99
  -8   2   0   18.04    0.92
  -8  -2   0   17.12    0.89
   8  -3   0    2.52    0.44
   8   3   0    2.98    0.50
  -8   3   0    2.40    0.43
  -8  -3   0    2.77    0.47
   8  -4   0    0.76    0.36
   8   4   0    1.23    0.43
  -8   4   0    0.69    0.34
  -8  -4   0    0.32    0.37
   8  -5   0   -0.33    0.33
   8   5   0    0.20    0.35
   8   5   0    0.07    0.16
  -8   5   0   -0.31    0.31
  -8  -5   0   -0.29    0.35
   8   6   0    1.67    0.22
   8   6   0    0.57    0.38
   8  -6   0    1.01    0.38
  -8  -6   0    0.99    0.43
  -8   6   0    1.53    0.40
   8  -7   0   14.30    0.89
   8   7   0   15.28    0.53
   8   7   0   14.23    0.94
  -8  -7   0   14.81    0.95
  -8   7   0   15.77    0.86
   8   8   0    6.76    0.34
   8  -8   0    6.37    0.61
   8   8   0    7.68    0.75
  -8  -8   0    6.87    0.67
  -8   8   0    7.60    0.64
   8   9   0    5.59    0.67
  -8  -9   0    5.38    0.66
  -8   9   0    4.81    0.53
   8  10   0   13.75    0.97
  -8  10   0   16.17    0.85
  -8 -10   0   16.60    0.95
   8  11   0   12.18    0.82
   8  11   0   13.25    0.94
  -8  11   0   13.01    0.79
  -8 -11   0   14.74    1.01
   8  12   0    7.16    0.68
   8  12   0    7.38    0.78
  -8 -12   0    6.55    0.74
  -8  12   0    6.52    0.61
   8  13   0   11.46    0.95
   8  13   0   12.42    0.83
  -8 -13   0   14.34    1.05
  -8  13   0   13.73    0.83
   8  14   0    0.27    0.36
   8  14   0    0.17    0.47
  -8  14   0   -0.26    0.33
   8  15   0    0.62    0.50
   8  15   0    0.74    0.39
  -8  15   0    0.80    0.38
   8  16   0    1.62    0.57
   8  16   0    1.73    0.47
  -8  16   0    2.02    0.44
   8  17   0    2.43    0.59
   8  17   0    3.57    0.55
  -8  17   0    1.91    0.45
   8  18   0    1.47    0.57
  -8  18   0    1.38    0.44
   9   0   0    0.03    0.38
  -9   0   0   -0.86    0.34
   9  -1   0    9.98    0.77
   9   1   0   10.37    0.81
  -9   1   0    9.53    0.76
  -9  -1   0    9.43    0.79
   9  -2   0    2.10    0.47
   9   2   0    1.59    0.46
  -9  -2   0    1.77    0.45
   9   3   0   16.19    0.99
   9  -3   0   13.68    0.91
  -9  -3   0   14.13    0.94
  -9   3   0   15.90    0.91
   9  -4   0   24.87    1.13
   9   4   0   26.50    1.27
  -9  -4   0   27.26    1.25
  -9   4   0   29.06    1.19
   9   5   0    2.83    0.56
   9  -5   0    3.40    0.52
   9   5   0    2.58    0.28
  -9  -5   0    3.14    0.54
  -9   5   0    3.17    0.51
   9  -6   0   14.14    0.89
   9   6   0   15.03    0.56
   9   6   0   15.64    1.01
  -9   6   0   16.25    0.91
  -9  -6   0   16.03    0.97
   9   7   0    9.95    0.84
   9  -7   0    8.78    0.73
  -9   7   0    6.85    0.66
  -9  -7   0    6.61    0.71
   9   8   0   -0.47    0.39
  -9  -8   0   -0.17    0.38
  -9   8   0    0.12    0.36
   9   9   0   -0.22    0.39
  -9  -9   0   -0.13    0.42
  -9   9   0   -0.05    0.35
   9  10   0   10.53    0.92
  -9 -10   0   12.15    0.97
  -9  10   0   11.33    0.80
   9  11   0    1.30    0.44
   9  11   0    1.64    0.55
  -9 -11   0    1.17    0.54
  -9  11   0    1.05    0.43
   9  12   0    2.68    0.52
   9  12   0    2.15    0.60
  -9  12   0    3.56    0.52
  -9 -12   0    2.28    0.59
   9  13   0    8.00    0.86
   9  13   0    9.53    0.79
  -9  13   0    9.53    0.75
   9  14   0    1.06    0.44
   9  14   0    0.40    0.51
  -9  14   0    2.07    0.46
   9  15   0    0.91    0.40
   9  15   0    0.68    0.52
  -9  15   0    1.18    0.42
   9  16   0    0.81    0.42
   9  16   0    1.03    0.57
  -9  16   0    0.41    0.41
   9  17   0   -0.16    0.52
  -9  17   0   -0.07    0.38
  10   0   0    7.73    0.74
 -10   0   0    7.89    0.75
  10  -1   0    0.15    0.40
  10   1   0   -0.40    0.36
 -10  -1   0    0.44    0.42
 -10   1   0    0.33    0.41
  10  -2   0    6.24    0.68
  10   2   0    5.78    0.70
 -10   2   0    5.49    0.63
 -10  -2   0    4.89    0.65
  10  -3   0    6.59    0.70
  10   3   0    6.15    0.73
 -10  -3   0    7.00    0.74
  10  -4   0   24.02    1.20
  10   4   0   26.33    1.24
 -10  -4   0   23.84    1.23
  10   5   0    3.70    0.64
  10  -5   0    3.79    0.57
 -10   5   0    2.31    0.49
 -10  -5   0    2.56    0.53
  10  -6   0   11.45    0.88
  10   6   0   13.15    0.92
 -10   6   0   10.89    0.83
 -10  -6   0   11.59    0.93
  10   7   0    3.90    0.66
 -10   7   0    5.15    0.62
 -10  -7   0    3.71    0.64
  10   8   0    1.30    0.55
 -10  -8   0    1.95    0.56
 -10   8   0    2.17    0.49
  10   9   0   11.23    0.98
 -10   9   0    9.69    0.80
 -10  -9   0    9.88    0.92
  10  10   0    1.48    0.57
 -10 -10   0    1.30    0.55
 -10  10   0    1.45    0.46
  10  11   0   -0.27    0.48
 -10 -11   0   -0.09    0.49
 -10  11   0   -0.29    0.37
  10  12   0    5.52    0.68
  10  12   0    5.77    0.79
 -10 -12   0    5.12    0.79
 -10  12   0    5.87    0.65
  10  13   0    6.36    0.70
  10  13   0    5.57    0.81
 -10  13   0    4.82    0.63
  10  14   0    1.11    0.45
  10  14   0    0.23    0.54
 -10  14   0   -0.19    0.36
  10  15   0    4.29    0.78
  10  15   0    5.83    0.71
 -10  15   0    6.48    0.68
  10  16   0    2.88    0.58
  10  16   0    3.31    0.73
 -10  16   0    2.57    0.52
  11   0   0   -0.60    0.40
 -11   0   0   -0.08    0.42
  11  -1   0    2.20    0.56
  11   1   0    2.46    0.54
 -11   1   0    2.67    0.57
 -11  -1   0    2.82    0.58
  11   2   0    7.78    0.82
  11  -2   0    6.58    0.76
 -11   2   0    6.79    0.76
 -11  -2   0    7.67    0.78
  11   3   0    3.97    0.67
  11  -3   0    3.76    0.63
 -11   3   0    4.95    0.66
 -11  -3   0    4.21    0.67
  11  -4   0   -0.21    0.41
  11   4   0    0.27    0.48
 -11   4   0   -0.20    0.40
 -11  -4   0    0.69    0.49
  11  -5   0    4.28    0.65
  11   5   0    3.56    0.63
 -11  -5   0    2.80    0.59
  11   6   0    3.41    0.69
 -11  -6   0    3.57    0.65
  11   7   0   -0.05    0.50
 -11  -7   0   -0.05    0.46
 -11   7   0    0.47    0.41
  11   8   0   -0.68    0.45
 -11  -8   0   -0.09    0.46
 -11   8   0    0.35    0.43
  11   9   0    2.80    0.67
 -11   9   0    2.70    0.55
 -11  -9   0    3.25    0.67
  11  10   0   -0.03    0.47
 -11 -10   0    1.12    0.52
 -11  10   0    0.79    0.45
  11  11   0    0.28    0.56
 -11  11   0    1.62    0.48
 -11 -11   0    1.33    0.62
  11  12   0    4.84    0.68
  11  12   0    6.47    0.89
 -11 -12   0    7.12    0.90
 -11  12   0    7.31    0.73
  11  13   0    0.69    0.45
  11  13   0   -0.25    0.53
 -11  13   0    0.28    0.42
  11  14   0    4.16    0.81
  11  14   0    3.23    0.59
 -11  14   0    3.80    0.61
  11  15   0   13.57    1.05
  11  15   0   13.60    1.20
 -11  15   0   13.05    0.93
  12   0   0    1.11    0.52
 -12   0   0    0.30    0.46
  12   1   0    5.67    0.74
  12  -1   0    5.27    0.78
 -12  -1   0    6.35    0.78
 -12   1   0    4.86    0.71
  12  -2   0    6.85    0.82
  12   2   0    5.66    0.80
 -12   2   0    5.46    0.73
 -12  -2   0    5.52    0.75
  12  -3   0    0.56    0.52
  12   3   0   -0.25    0.50
 -12  -3   0   -0.59    0.43
 -12   3   0   -0.20    0.43
  12   4   0    1.00    0.55
 -12   4   0    1.26    0.53
 -12  -4   0    0.60    0.52
  12   5   0    1.89    0.63
 -12   5   0    1.48    0.52
 -12  -5   0    1.46    0.58
  12   6   0    0.98    0.58
 -12  -6   0    1.36    0.58
 -12   6   0    0.56    0.51
  12   7   0    0.56    0.56
 -12  -7   0    1.45    0.57
  12   8   0    0.77    0.58
 -12  -8   0    0.39    0.55
  12   9   0    0.81    0.62
 -12  -9   0    0.88    0.59
  12  10   0    1.63    0.66
 -12 -10   0    0.13    0.55
  12  11   0    0.36    0.59
 -12 -11   0    0.16    0.57
  12  12   0    2.17    0.62
  12  12   0    1.67    0.70
  12  13   0    1.63    0.69
  12  13   0    0.44    0.50
  13   0   0    0.68    0.56
 -13   0   0   -0.15    0.47
  13  -1   0    3.28    0.70
  13   1   0    1.28    0.64
 -13   1   0    1.66    0.59
 -13  -1   0    2.06    0.62
  13   2   0    0.34    0.57
  13  -2   0    0.01    0.53
 -13  -2   0    0.39    0.53
 -13   2   0    0.31    0.50
  13   3   0    5.71    0.85
 -13   3   0    6.37    0.81
 -13  -3   0    6.49    0.86
  13   4   0    3.93    0.78
 -13   4   0    4.54    0.72
 -13  -4   0    2.82    0.69
  13   5   0    0.45    0.59
 -13   5   0    0.66    0.51
 -13  -5   0    0.89    0.60
  13   6   0    0.10    0.52
 -13   6   0    0.11    0.48
 -13  -6   0    0.87    0.58
  13   7   0    3.49    0.80
 -13   7   0    2.78    0.65
 -13  -7   0    3.46    0.75
  13   8   0    2.57    0.73
 -13   8   0    2.33    0.59
 -13  -8   0    2.32    0.72
  13   9   0   -0.05    0.59
 -13   9   0    0.15    0.47
 -13  -9   0   -0.24    0.56
  13  10   0    1.03    0.70
 -13  10   0    1.83    0.59
 -13 -10   0    1.04    0.65
  13  11   0    4.89    0.93
 -13  11   0    4.95    0.71
 -13 -11   0    5.00    0.89
  14   0   0    4.25    0.84
 -14   0   0    4.42    0.78
  14   1   0    0.49    0.65
 -14  -1   0    0.82    0.59
 -14   1   0    0.87    0.58
  14   2   0    5.76    0.89
 -14   2   0    4.01    0.77
 -14  -2   0    4.71    0.82
  14   3   0    4.34    0.87
 -14  -3   0    6.05    0.90
 -14   3   0    5.65    0.82
  14   4   0    1.83    0.67
 -14  -4   0    2.76    0.74
 -14   4   0    1.78    0.65
  14   5   0    0.09    0.62
 -14   5   0    1.15    0.60
 -14  -5   0    0.26    0.58
  14   6   0    0.60    0.68
 -14  -6   0    0.25    0.59
 -14   6   0    0.43    0.54
  14   7   0    6.71    1.01
 -14  -7   0    6.55    0.91
 -14   7   0    6.46    0.83
  14   8   0    1.37    0.73
 -14   8   0    0.02    0.50
 -14  -8   0    1.08    0.66
 -15   0   0    0.46    0.61
 -15  -1   0    3.00    0.76
 -15   1   0    3.07    0.76
  15   2   0    1.64    0.72
 -15   2   0    0.99    0.65
 -15  -2   0    2.93    0.76
   0  22  -1    0.78    0.44
   0  21  -1    0.78    0.45
   0  20  -1    1.06    0.45
   0  19  -1   -0.58    0.34
   0  18  -1    0.51    0.38
   0  17  -1    0.34    0.38
   0  16  -1    0.63    0.37
   0  15  -1   -0.08    0.33
   0  15  -1   -0.05    0.23
   0  14  -1   22.89    0.98
   0  14  -1   22.58    0.89
   0  13  -1   13.03    0.65
   0 -13   1   14.51    0.77
   0  13  -1   13.43    0.75
   0  12  -1    3.19    0.40
   0  12  -1    2.91    0.35
   0  12  -1    2.49    0.34
   0 -12   1    2.75    0.39
   0  11  -1   17.67    0.70
   0  11  -1   17.43    0.78
   0  11  -1   17.02    0.71
   0 -11   1   17.12    0.74
   0 -10   1   22.48    0.84
   0  10  -1   24.54    0.88
   0  10  -1   23.03    0.80
   0  10  -1   21.97    0.81
   0   9  -1   14.25    0.64
   0   9  -1   13.59    0.55
   0   9  -1   13.25    0.60
   0  -9   1   13.17    0.60
   0   8  -1  339.74    7.84
   0   8  -1  329.30    8.01
   0  -8   1  329.48    7.84
   0   8  -1  350.21    8.04
   0  -8   1  348.91    8.04
   0   7  -1   26.25    0.77
   0   7  -1   24.90    0.82
   0  -7   1   24.52    0.81
   0  -7   1   25.21    0.77
   0   7  -1   24.89    0.80
   0   6  -1   46.67    1.22
   0  -6   1   46.44    1.22
   0   6  -1   46.93    1.28
   0  -6   1   46.71    1.28
   0   6  -1   48.45    1.30
   0  -5   1  445.32   10.24
   0   5  -1  440.45   10.23
   0   5  -1  433.67   10.24
   0  -5   1  436.80   10.00
   0   5  -1  443.09   10.00
   0  -4   1  774.43   18.09
   0  -4   1  787.49   18.36
   0   4  -1  789.54   18.10
   0   4  -1  785.09   18.44
   0   4  -1  821.13   18.27
   0   3  -1   69.24    1.61
   0  -3   1   69.39    1.69
   0  -3   1   68.11    1.61
   0   3  -1   68.19    1.69
   0   3  -1   67.48    1.69
   0   2  -1    1.59    0.10
   0  -2   1    1.02    0.09
   0  -2   1    1.66    0.14
   0   2  -1    1.88    0.14
   0  -2   1    0.71    0.11
   0  -1   1   -0.03    0.03
   0   1  -1   -0.02    0.04
   0   1  -1    0.00    0.03
   0   0   1   -0.05    0.01
   0   0   1   -0.06    0.02
   0   0  -1   -0.04    0.01
   0   0  -1   -0.06    0.02
   0   0   1   -0.04    0.01
   0   0  -1   -0.05    0.01
   0  -1  -1   -0.01    0.02
   0  -1  -1   -0.05    0.03
   0  -2  -1    1.66    0.10
   0   2   1    1.52    0.13
   0  -2  -1    1.77    0.11
   0   2   1    1.42    0.09
   0   2   1    1.98    0.14
   0  -3  -1   69.85    1.68
   0   3   1   69.55    1.69
   0  -3  -1   70.77    1.69
   0  -3  -1   69.00    1.65
   0   3   1   69.04    1.65
   0   3   1   68.36    1.69
   0  -4  -1  798.13   18.25
   0  -4  -1  822.30   18.41
   0   4   1  799.79   18.61
   0  -4  -1  803.40   18.63
   0   4   1  811.32   18.77
   0  -5  -1  443.97   10.07
   0  -5  -1  438.06   10.05
   0   5   1  436.77   10.17
   0  -5  -1  446.04   10.18
   0   5   1  433.78   10.04
   0  -6  -1   45.38    1.28
   0  -6  -1   47.63    1.29
   0  -6  -1   48.29    1.23
   0   6   1   48.43    1.23
   0   6   1   46.01    1.27
   0  -7  -1   25.78    0.77
   0  -7  -1   24.98    0.85
   0   7   1   26.68    0.83
   0   7   1   26.22    0.78
   0  -8  -1  348.37    8.09
   0   8   1  345.50    8.08
   0   8   1  342.33    8.01
   0  -8  -1  342.01    8.04
   0  -9  -1   14.52    0.59
   0   9   1   13.88    0.56
   0   9   1   13.91    0.62
   0  10   1   20.81    0.76
   0 -10  -1   20.87    0.77
   0  10   1   24.12    0.84
   0 -11  -1   19.11    0.75
   0  11   1   18.56    0.77
   0  11   1   17.82    0.72
   0  12   1    2.61    0.36
   0  12   1    3.13    0.36
   0 -12  -1    2.14    0.34
   0  13   1   15.15    0.71
   0 -13  -1   15.15    0.74
   0  13   1   14.75    0.74
   0  14   1   21.38    0.89
   0  14   1   24.53    0.97
   0  15   1    0.52    0.30
   0  15   1    0.11    0.27
   0  16   1    0.44    0.33
   0  16   1    0.28    0.30
   0  17   1    0.36    0.32
   0  17   1    0.49    0.33
   0  18   1    0.54    0.33
   0  19   1    0.62    0.34
   0  20   1    0.77    0.37
   0  21   1    1.29    0.38
   0  22   1    1.32    0.40
   1  22  -1    1.99    0.52
  -1  22  -1    1.29    0.47
   1  21  -1    1.33    0.48
  -1  21  -1    1.36    0.45
   1  20  -1    1.82    0.50
  -1  20  -1    3.25    0.50
   1  19  -1    3.47    0.55
  -1  19  -1    1.75    0.45
   1  18  -1    1.68    0.39
   1  18  -1    1.94    0.46
  -1  18  -1    1.52    0.41
   1  17  -1    0.23    0.37
   1  17  -1    0.66    0.29
  -1  17  -1    0.47    0.35
   1  16  -1    5.39    0.57
   1  16  -1    5.40    0.51
  -1  16  -1    5.08    0.53
   1  15  -1    1.93    0.34
   1  15  -1    1.27    0.39
  -1  15  -1    1.65    0.39
   1  14  -1   28.55    1.12
   1  14  -1   28.20    1.02
  -1 -14   1   28.70    1.15
  -1  14  -1   28.46    1.10
   1  13  -1    4.40    0.42
   1  13  -1    4.34    0.47
   1 -13   1    3.85    0.45
  -1  13  -1    4.05    0.45
  -1 -13   1    3.75    0.47
   1  12  -1    3.01    0.40
   1 -12   1    2.99    0.40
   1  12  -1    3.32    0.36
  -1  12  -1    3.20    0.40
  -1  12  -1    3.11    0.36
  -1 -12   1    2.99    0.41
   1  11  -1    0.63    0.24
   1  11  -1    0.11    0.28
   1 -11   1    0.60    0.27
  -1  11  -1    0.61    0.29
  -1  11  -1    0.70    0.23
  -1 -11   1    0.71    0.29
   1  10  -1   23.64    0.81
   1  10  -1   22.67    0.84
   1  10  -1   23.90    0.90
   1 -10   1   24.23    0.87
  -1 -10   1   21.71    0.86
  -1  10  -1   22.28    0.81
  -1  10  -1   23.12    0.86
   1   9  -1   22.42    0.74
   1   9  -1   23.13    0.83
   1   9  -1   22.10    0.80
   1  -9   1   20.89    0.79
  -1   9  -1   20.01    0.77
  -1  -9   1   21.34    0.78
  -1  -9   1   22.60    0.82
  -1   9  -1   24.43    0.83
   1   8  -1   38.31    1.09
   1   8  -1   36.95    1.16
   1  -8   1   36.43    1.14
   1   8  -1   38.07    1.15
  -1  -8   1   38.12    1.11
  -1   8  -1   37.88    1.12
  -1  -8   1   37.28    1.09
  -1   8  -1   39.50    1.16
  -1  -8   1   39.35    1.16
   1   7  -1    0.47    0.16
   1   7  -1    0.38    0.21
   1   7  -1    0.29    0.18
   1  -7   1    0.48    0.17
   1  -7   1    0.45    0.20
  -1   7  -1    0.54    0.19
  -1  -7   1    0.66    0.18
  -1   7  -1    0.24    0.20
  -1  -7   1    0.31    0.21
  -1  -7   1    0.45    0.17
   1   6  -1   23.79    0.70
   1  -6   1   23.89    0.77
   1   6  -1   22.48    0.78
   1   6  -1   23.78    0.79
   1  -6   1   24.05    0.73
  -1   6  -1   23.85    0.78
  -1  -6   1   24.23    0.72
  -1   6  -1   23.87    0.75
  -1  -6   1   24.34    0.78
   1  -5   1  373.16    8.55
   1   5  -1  380.99    8.77
   1   5  -1  380.90    8.54
   1  -5   1  366.62    8.74
   1   5  -1  370.45    8.75
  -1  -5   1  380.88    8.76
  -1  -5   1  377.08    8.54
  -1   5  -1  365.93    8.73
  -1   5  -1  374.43    8.75
   1   4  -1  415.25    9.73
   1   4  -1  407.79    9.72
   1  -4   1  407.48    9.70
   1  -4   1  420.33    9.50
   1   4  -1  428.86    9.49
  -1  -4   1  421.56    9.73
  -1   4  -1  416.66    9.70
  -1   4  -1  424.61    9.72
   1   3  -1   61.05    1.56
   1   3  -1   62.94    1.48
   1  -3   1   60.59    1.54
   1   3  -1   61.52    1.56
  -1   3  -1   62.23    1.55
  -1   3  -1   63.51    1.54
  -1  -3   1   61.54    1.56
   1  -2   1  114.64    2.72
   1   2  -1  115.15    2.74
   1  -2   1  109.99    2.72
   1   2  -1  111.91    2.73
  -1  -2   1  114.33    2.73
  -1   2  -1  119.46    2.72
  -1   2  -1  114.68    2.72
  -1  -2   1  115.16    2.73
   1  -1  -1  426.24    9.83
   1   1   1  421.85    9.81
  -1  -1  -1  416.43    9.77
   1  -2  -1  115.65    2.73
   1   2   1  115.29    2.72
   1   2   1  117.10    2.76
   1  -2  -1  116.43    2.72
   1  -2  -1  118.61    2.72
   1   2   1  120.51    2.71
   1   2   1  115.82    2.75
  -1  -2  -1  115.97    2.76
  -1  -2  -1  115.87    2.71
  -1   2   1  115.46    2.71
   1  -3  -1   61.18    1.48
   1   3   1   62.11    1.51
   1  -3  -1   62.51    1.53
   1   3   1   59.17    1.53
   1   3   1   62.00    1.53
   1   3   1   62.43    1.53
  -1   3   1   64.16    1.49
  -1  -3  -1   60.98    1.52
  -1  -3  -1   63.21    1.53
  -1   3   1   63.57    1.54
  -1  -3  -1   62.03    1.51
   1   4   1  425.20    9.57
   1   4   1  413.98    9.72
   1   4   1  426.95    9.57
   1   4   1  411.95    9.72
   1  -4  -1  415.40    9.57
   1  -4  -1  411.26    9.68
  -1  -4  -1  427.99    9.57
  -1   4   1  417.80    9.68
  -1  -4  -1  411.04    9.72
  -1   4   1  426.10    9.58
  -1  -4  -1  425.43    9.57
   1   5   1  364.58    8.67
   1   5   1  380.11    8.55
   1   5   1  369.32    8.67
   1   5   1  378.87    8.55
   1  -5  -1  364.99    8.63
   1  -5  -1  367.27    8.55
  -1   5   1  372.51    8.56
  -1  -5  -1  380.30    8.55
  -1  -5  -1  372.93    8.55
  -1   5   1  378.79    8.63
  -1  -5  -1  369.01    8.67
   1  -6  -1   24.57    0.76
   1   6   1   23.05    0.72
   1   6   1   23.26    0.74
   1   6   1   24.81    0.75
   1  -6  -1   23.07    0.69
  -1  -6  -1   23.77    0.77
  -1   6   1   22.25    0.69
  -1  -6  -1   24.19    0.75
  -1   6   1   23.57    0.77
  -1  -6  -1   23.34    0.72
   1   7   1    0.49    0.17
   1   7   1    0.29    0.19
   1   7   1    0.53    0.19
   1  -7  -1    0.55    0.20
   1  -7  -1    0.38    0.16
  -1  -7  -1    1.12    0.22
  -1  -7  -1    0.29    0.17
  -1   7   1    0.44    0.16
  -1   7   1    0.07    0.18
  -1   7   1   -0.01    0.07
   1  -8  -1   39.12    1.09
   1   8   1   37.46    1.10
   1   8   1   38.92    1.15
   1   8   1   39.79    1.12
  -1  -8  -1   37.95    1.14
  -1  -8  -1   39.10    1.11
  -1   8   1   37.74    1.08
  -1   8   1   37.18    1.15
   1  -9  -1   22.80    0.75
   1   9   1   23.67    0.76
   1   9   1   21.72    0.80
   1   9   1   21.25    0.77
  -1   9   1   21.63    0.81
  -1  -9  -1   21.29    0.78
  -1  -9  -1   24.12    0.83
  -1   9   1   22.11    0.74
   1 -10  -1   24.75    0.83
   1  10   1   24.15    0.87
   1  10   1   23.56    0.84
   1  10   1   24.70    0.83
  -1 -10  -1   24.00    0.85
  -1  10   1   23.44    0.80
  -1  10   1   23.47    0.88
   1  11   1    1.11    0.28
   1  11   1    0.51    0.26
   1 -11  -1    0.38    0.23
   1  11   1    0.12    0.21
  -1  11   1   -0.28    0.21
  -1  11   1    0.56    0.26
  -1  11   1    0.61    0.15
  -1 -11  -1    0.45    0.25
   1  12   1    3.06    0.39
   1  12   1    3.26    0.35
   1  12   1    3.19    0.38
   1 -12  -1    3.28    0.36
  -1 -12  -1    2.65    0.36
  -1  12   1    3.16    0.30
  -1  12   1    2.87    0.33
  -1  12   1    3.67    0.40
   1  13   1    3.11    0.41
   1  13   1    4.66    0.47
  -1 -13  -1    4.31    0.45
  -1  13   1    4.45    0.40
  -1  13   1    5.07    0.49
   1  14   1   28.21    1.05
   1  14   1   27.28    1.06
  -1  14   1   28.58    1.00
   1  15   1    1.24    0.34
   1  15   1    1.23    0.35
  -1  15   1    1.56    0.33
   1  16   1    5.63    0.56
   1  16   1    5.12    0.51
  -1  16   1    5.99    0.50
   1  17   1    0.74    0.33
   1  17   1    0.07    0.33
  -1  17   1    0.08    0.29
   1  18   1    2.20    0.44
   1  18   1    1.86    0.41
  -1  18   1    2.45    0.40
   1  19   1    1.77    0.42
   1  19   1    2.32    0.48
  -1  19   1    3.35    0.43
   1  20   1    2.55    0.50
   1  20   1    2.71    0.47
  -1  20   1    2.66    0.42
   1  21   1    1.27    0.42
  -1  21   1    1.05    0.37
   1  22   1    1.45    0.45
  -1  22   1    1.77    0.40
   2  21  -1    3.82    0.60
  -2  21  -1    3.18    0.52
   2  20  -1    0.08    0.42
  -2  20  -1    0.19    0.37
   2  19  -1    3.38    0.57
  -2  19  -1    2.54    0.45
   2  18  -1    1.45    0.36
   2  18  -1    0.99    0.43
  -2  18  -1    1.36    0.39
   2  17  -1    0.33    0.37
   2  17  -1    0.78    0.32
  -2  17  -1    1.10    0.36
   2  16  -1    3.62    0.53
   2  16  -1    3.46    0.44
  -2  16  -1    3.56    0.47
   2  15  -1   20.25    0.87
   2  15  -1   21.12    0.99
  -2  15  -1   20.09    0.91
   2  14  -1   18.62    0.90
   2  14  -1   20.34    0.83
  -2 -14   1   20.42    0.94
  -2  14  -1   19.73    0.87
   2  13  -1   24.08    0.90
   2  13  -1   20.41    0.98
   2 -13   1   24.83    0.97
  -2 -13   1   23.75    1.00
  -2  13  -1   21.73    0.94
   2  12  -1    2.95    0.42
   2  12  -1    2.99    0.35
   2 -12   1    2.78    0.39
  -2  12  -1    2.97    0.38
  -2 -12   1    2.91    0.41
   2  11  -1    2.86    0.39
   2  11  -1    2.35    0.33
   2 -11   1    2.83    0.37
  -2 -11   1    2.16    0.36
  -2  11  -1    2.75    0.33
  -2  11  -1    2.70    0.36
   2  10  -1   25.41    0.85
   2 -10   1   24.97    0.91
   2  10  -1   26.02    0.97
  -2 -10   1   24.72    0.86
  -2  10  -1   24.83    0.90
  -2  10  -1   24.14    0.87
  -2 -10   1   25.23    0.95
   2   9  -1   25.18    0.83
   2  -9   1   24.88    0.88
   2   9  -1   25.94    0.93
  -2   9  -1   25.12    0.88
  -2  -9   1   24.78    0.82
  -2   9  -1   25.99    0.87
  -2  -9   1   25.68    0.92
   2   8  -1  142.74    3.38
   2   8  -1  137.75    3.52
   2  -8   1  139.74    3.47
  -2   8  -1  140.68    3.45
  -2  -8   1  138.23    3.51
  -2   8  -1  136.56    3.47
  -2  -8   1  143.42    3.37
   2   7  -1   18.26    0.73
   2  -7   1   19.80    0.70
   2   7  -1   19.00    0.65
  -2   7  -1   18.78    0.68
  -2  -7   1   19.21    0.73
  -2  -7   1   18.65    0.61
  -2   7  -1   19.01    0.67
   2   6  -1   75.24    1.98
   2   6  -1   75.35    1.87
   2  -6   1   74.28    1.90
   2  -6   1   73.96    1.93
  -2   6  -1   75.49    1.94
  -2  -6   1   73.76    1.83
  -2  -6   1   74.95    1.97
  -2   6  -1   75.56    1.92
   2  -5   1  146.88    3.53
   2   5  -1  146.99    3.58
   2   5  -1  146.25    3.44
  -2   5  -1  142.23    3.52
  -2  -5   1  148.27    3.57
  -2   5  -1  140.92    3.53
  -2  -5   1  148.76    3.39
   2  -4   1  130.74    3.21
   2   4  -1  132.08    3.25
  -2  -4   1  135.22    3.24
  -2  -4   1  134.10    3.06
  -2   4  -1  132.04    3.20
  -2   4  -1  131.15    3.21
   2   3  -1   81.30    2.10
   2  -3   1   85.16    2.07
  -2   3  -1   84.68    2.07
  -2   3  -1   83.07    2.06
  -2  -3   1   81.34    2.09
  -2  -3   1   82.54    1.91
   2  -2   1   33.64    0.91
   2   2  -1   32.80    0.93
  -2   2  -1   32.90    0.91
  -2  -2   1   31.60    0.92
  -2   2  -1   32.18    0.92
   2   1  -1   13.57    0.47
   2  -1   1   14.07    0.48
  -2  -1   1   13.53    0.49
  -2   1  -1   13.58    0.48
  -2   1  -1   14.38    0.49
  -2  -1   1   14.16    0.47
   2   0   1  178.02    4.18
   2   0   1  175.54    4.18
   2   0  -1  174.24    4.17
  -2   0  -1  173.74    4.18
  -2   0  -1  177.59    4.19
  -2   0   1  178.29    4.17
  -2   0   1  182.56    4.18
   2   1   1   13.40    0.49
   2   1   1   14.26    0.50
   2  -1  -1   14.76    0.46
  -2   1   1   13.53    0.46
  -2   1   1   14.24    0.46
  -2  -1  -1   14.78    0.49
   2   2   1   33.68    0.93
   2   2   1   34.91    0.87
   2   2   1   31.97    0.92
   2  -2  -1   34.03    0.88
  -2   2   1   32.63    0.88
  -2  -2  -1   33.05    0.93
  -2   2   1   32.29    0.88
   2   3   1   84.05    2.09
   2  -3  -1   85.11    2.03
   2   3   1   83.50    2.00
   2   3   1   82.79    2.07
  -2  -3  -1   82.53    2.00
  -2  -3  -1   82.95    2.08
  -2   3   1   84.85    2.03
   2   4   1  132.38    3.16
   2  -4  -1  135.48    3.19
   2   4   1  131.38    3.20
   2   4   1  130.91    3.25
   2  -4  -1  129.68    3.21
  -2  -4  -1  135.11    3.16
  -2   4   1  142.64    3.20
  -2  -4  -1  137.23    3.26
   2  -5  -1  147.84    3.47
   2   5   1  145.65    3.54
   2   5   1  143.55    3.53
   2   5   1  147.07    3.44
   2  -5  -1  144.58    3.50
   2   5   1  146.00    3.48
  -2  -5  -1  141.08    3.53
  -2   5   1  151.11    3.47
  -2  -5  -1  145.39    3.44
   2   6   1   73.27    1.91
   2   6   1   75.19    1.91
   2   6   1   75.81    1.87
   2  -6  -1   73.91    1.86
   2   6   1   74.20    1.94
  -2  -6  -1   74.00    1.86
  -2  -6  -1   73.62    1.92
  -2   6   1   75.19    1.86
   2   7   1   19.32    0.70
   2   7   1   18.52    0.70
   2   7   1   19.01    0.64
   2   7   1   17.94    0.67
   2  -7  -1   18.77    0.62
  -2  -7  -1   16.93    0.69
  -2  -7  -1   19.89    0.65
  -2   7   1   19.28    0.62
   2   8   1  137.80    3.45
   2   8   1  134.36    3.43
   2  -8  -1  137.15    3.37
   2   8   1  140.53    3.42
  -2   8   1  141.85    3.37
  -2  -8  -1  140.55    3.45
  -2  -8  -1  139.59    3.38
   2   9   1   24.78    0.86
   2  -9  -1   24.16    0.79
   2   9   1   23.60    0.82
   2   9   1   24.74    0.87
  -2   9   1   20.97    0.73
  -2   9   1   25.01    0.79
  -2  -9  -1   25.91    0.86
  -2  -9  -1   25.16    0.84
   2 -10  -1   23.89    0.81
   2  10   1   25.09    0.90
   2  10   1   23.40    0.85
   2  10   1   24.59    0.89
  -2  10   1   24.25    0.81
  -2  10   1   24.73    0.77
  -2 -10  -1   23.98    0.89
   2  11   1    2.46    0.33
   2  11   1    2.36    0.35
   2 -11  -1    2.42    0.30
   2  11   1    2.46    0.36
  -2 -11  -1    2.08    0.35
  -2  11   1    2.04    0.25
  -2  11   1    2.85    0.31
   2  12   1    2.56    0.38
   2 -12  -1    2.83    0.35
   2  12   1    3.05    0.39
  -2  12   1    2.99    0.34
  -2 -12  -1    2.42    0.38
  -2  12   1    2.98    0.30
   2  13   1   20.98    0.91
   2  13   1   22.34    0.91
  -2  13   1   22.24    0.84
  -2 -13  -1   21.65    0.93
   2  14   1   19.02    0.86
   2  14   1   18.81    0.86
  -2  14   1   18.76    0.77
   2  15   1   21.32    0.93
   2  15   1   20.82    0.90
  -2  15   1   18.83    0.80
   2  16   1    4.63    0.52
   2  16   1    4.46    0.52
  -2  16   1    3.97    0.42
   2  17   1    0.54    0.32
   2  17   1    0.54    0.35
  -2  17   1    0.34    0.29
   2  18   1    0.78    0.38
   2  18   1    0.77    0.38
  -2  18   1    0.88    0.33
   2  19   1    3.00    0.50
   2  19   1    2.76    0.50
  -2  19   1    3.35    0.41
   2  20   1    0.56    0.40
   2  20   1    0.57    0.42
  -2  20   1   -0.53    0.29
   2  21   1    4.38    0.58
  -2  21   1    3.42    0.44
   3  21  -1    2.79    0.60
  -3  21  -1    3.87    0.54
   3  20  -1    3.60    0.60
  -3  20  -1    3.39    0.51
   3  19  -1    2.14    0.52
  -3  19  -1    2.18    0.44
   3  18  -1   -0.17    0.38
   3  18  -1   -0.19    0.26
  -3  18  -1    0.60    0.36
   3  17  -1    0.56    0.31
   3  17  -1    0.56    0.40
  -3  17  -1    0.44    0.33
   3  16  -1    1.77    0.37
   3  16  -1    2.71    0.49
  -3  16  -1    1.91    0.40
   3  15  -1   -0.38    0.34
   3  15  -1    0.10    0.26
  -3  15  -1    0.31    0.30
   3  14  -1    6.05    0.50
   3  14  -1    5.99    0.60
  -3  14  -1    6.03    0.52
  -3 -14   1    5.85    0.60
   3  13  -1   18.49    0.95
   3  13  -1   19.97    0.83
  -3 -13   1   20.97    0.99
  -3  13  -1   19.69    0.85
   3 -12   1   15.90    0.78
   3  12  -1   15.35    0.72
   3  12  -1   14.83    0.82
  -3  12  -1   16.16    0.76
  -3 -12   1   16.60    0.84
   3 -11   1   26.04    0.96
   3  11  -1   25.40    1.02
   3  11  -1   27.23    0.92
  -3 -11   1   24.59    1.01
  -3 -11   1   24.71    0.86
  -3  11  -1   22.60    0.89
  -3  11  -1   24.72    0.93
   3  10  -1   57.28    1.63
   3 -10   1   58.70    1.70
   3  10  -1   57.12    1.76
  -3 -10   1   57.59    1.58
  -3 -10   1   60.37    1.76
  -3  10  -1   61.42    1.69
  -3  10  -1   59.48    1.66
   3   9  -1   18.20    0.70
   3  -9   1   17.70    0.73
   3   9  -1   16.90    0.78
  -3  -9   1   17.19    0.61
  -3  -9   1   18.26    0.79
  -3   9  -1   17.27    0.70
  -3   9  -1   17.03    0.72
   3  -8   1   31.44    1.05
   3   8  -1   32.01    1.11
   3   8  -1   33.92    1.02
  -3   8  -1   31.89    1.03
  -3   8  -1   33.25    1.05
  -3  -8   1   35.33    1.13
  -3  -8   1   33.86    0.94
   3  -7   1   11.23    0.54
   3   7  -1   12.49    0.63
   3   7  -1   11.45    0.51
  -3   7  -1   11.55    0.54
  -3  -7   1   11.39    0.56
  -3   7  -1   11.80    0.57
  -3  -7   1   11.83    0.43
   3   6  -1   40.52    1.23
   3  -6   1   39.16    1.16
  -3  -6   1   39.95    1.21
  -3   6  -1   38.77    1.16
  -3   6  -1   38.47    1.13
  -3  -6   1   39.45    1.01
   3   5  -1   16.32    0.69
   3  -5   1   18.05    0.63
  -3  -5   1   17.45    0.66
  -3   5  -1   16.55    0.62
  -3   5  -1   17.02    0.65
  -3  -5   1   16.71    0.48
   3   4  -1    1.36    0.11
   3  -4   1    1.17    0.22
   3   4  -1    1.08    0.23
  -3   4  -1    1.32    0.23
  -3  -4   1    1.10    0.23
  -3   4  -1    1.08    0.20
   3   3  -1   35.70    0.86
   3   3  -1   36.89    1.08
   3  -3   1   37.32    1.05
  -3   3  -1   34.39    1.04
  -3   3  -1   34.48    1.03
  -3  -3   1   38.19    1.07
   3   2  -1   15.46    0.58
   3  -2   1   14.96    0.57
  -3   2  -1   13.87    0.54
  -3  -2   1   14.01    0.55
   3  -1   1   43.86    1.23
   3   1  -1   44.14    1.23
  -3  -1   1   46.25    1.24
  -3   1  -1   44.03    1.23
   3   0  -1  321.84    7.78
   3   0   1  336.32    7.80
  -3   0   1  327.96    7.78
  -3   0  -1  324.86    7.79
  -3   0   1  350.34    7.80
   3   1   1   45.18    1.23
   3  -1  -1   43.81    1.20
  -3   1   1   42.72    1.20
  -3  -1  -1   45.46    1.23
  -3   1   1   44.70    1.20
   3  -2  -1   13.53    0.52
   3   2   1   14.29    0.55
  -3   2   1   14.84    0.52
  -3   2   1   14.11    0.51
  -3  -2  -1   13.60    0.54
   3   3   1   35.08    1.04
   3   3   1   36.49    0.93
   3  -3  -1   34.42    0.99
  -3  -3  -1   36.65    1.05
  -3   3   1   34.53    0.98
  -3   3   1   34.39    0.97
   3   4   1    1.30    0.17
   3  -4  -1    1.01    0.19
   3   4   1    1.19    0.23
  -3   4   1    1.38    0.18
  -3   4   1    1.07    0.18
  -3  -4  -1    1.15    0.23
   3  -5  -1   16.54    0.58
   3   5   1   16.39    0.66
   3   5   1   16.77    0.55
  -3   5   1   17.46    0.58
  -3  -5  -1   16.62    0.55
  -3   5   1   17.13    0.56
  -3  -5  -1   16.90    0.65
   3  -6  -1   38.81    1.10
   3   6   1   39.05    1.19
   3   6   1   39.63    1.16
   3   6   1   39.90    1.07
  -3  -6  -1   38.69    1.07
  -3   6   1   38.57    1.09
  -3  -6  -1   39.67    1.18
   3   7   1   12.40    0.49
   3   7   1   11.71    0.58
   3   7   1   11.64    0.54
   3  -7  -1   13.18    0.51
  -3   7   1   11.28    0.49
  -3  -7  -1   12.00    0.49
  -3  -7  -1   12.18    0.61
   3   8   1   33.85    1.00
   3   8   1   33.92    1.10
   3  -8  -1   33.27    1.01
   3   8   1   34.50    1.09
  -3  -8  -1   33.60    1.00
  -3  -8  -1   33.54    1.11
  -3   8   1   34.96    1.01
   3   9   1   17.08    0.73
   3   9   1   17.24    0.76
   3  -9  -1   17.88    0.67
  -3   9   1   16.80    0.64
  -3  -9  -1   17.00    0.65
  -3  -9  -1   17.62    0.77
   3  10   1   57.55    1.69
   3  10   1   58.32    1.66
   3 -10  -1   57.50    1.59
  -3  10   1   57.13    1.55
  -3  10   1   58.49    1.58
  -3 -10  -1   55.20    1.60
  -3 -10  -1   58.99    1.70
   3  11   1   25.43    1.00
   3  11   1   26.58    0.97
   3 -11  -1   24.34    0.90
  -3 -11  -1   23.97    0.96
  -3  11   1   26.84    0.85
  -3  11   1   25.81    0.88
   3 -12  -1   14.39    0.68
   3  12   1   15.49    0.76
   3  12   1   15.71    0.81
  -3  12   1   15.87    0.67
  -3 -12  -1   15.25    0.81
  -3  12   1   15.81    0.64
   3  13   1   20.16    0.92
   3  13   1   21.41    0.90
  -3 -13  -1   19.01    0.94
  -3  13   1   19.87    0.80
   3  14   1    5.91    0.55
   3  14   1    6.40    0.56
  -3  14   1    6.42    0.47
   3  15   1    0.05    0.29
   3  15   1    0.15    0.33
  -3  15   1   -0.02    0.26
   3  16   1    1.62    0.42
   3  16   1    2.66    0.44
  -3  16   1    2.88    0.37
   3  17   1    0.37    0.33
   3  17   1   -0.21    0.35
  -3  17   1    1.18    0.31
   3  18   1    0.05    0.31
   3  18   1    0.32    0.39
  -3  18   1    0.16    0.28
   3  19   1    1.65    0.46
   3  19   1    1.86    0.47
  -3  19   1    1.79    0.36
   3  20   1    4.20    0.59
   3  20   1    3.85    0.57
  -3  20   1    4.24    0.44
   3  21   1    3.61    0.58
  -3  21   1    3.36    0.41
   4  21  -1    0.64    0.50
  -4  21  -1    0.35    0.39
   4  20  -1    4.30    0.66
  -4  20  -1    4.78    0.56
   4  19  -1    1.16    0.49
  -4  19  -1    1.37    0.42
   4  18  -1    8.83    0.79
   4  18  -1   10.64    0.71
  -4  18  -1    9.08    0.69
   4  17  -1    0.45    0.29
   4  17  -1    0.37    0.40
  -4  17  -1   -0.23    0.32
   4  16  -1    1.21    0.35
   4  16  -1    1.31    0.44
  -4  16  -1    0.90    0.37
   4  15  -1    2.00    0.38
   4  15  -1    3.57    0.52
  -4  15  -1    1.77    0.39
   4  14  -1   11.98    0.65
   4  14  -1   11.01    0.81
  -4 -14   1   10.84    0.81
  -4  14  -1   11.58    0.71
   4  13  -1    6.01    0.59
   4  13  -1    4.81    0.46
  -4  13  -1    5.26    0.49
  -4 -13   1    4.57    0.57
   4 -12   1    3.18    0.43
   4  12  -1    3.66    0.51
   4  12  -1    3.26    0.41
  -4 -12   1    3.49    0.49
  -4  12  -1    2.62    0.40
  -4 -12   1    3.60    0.36
   4  11  -1   19.35    0.80
   4  11  -1   19.33    0.93
   4 -11   1   19.66    0.87
  -4 -11   1   18.76    0.96
  -4 -11   1   18.94    0.71
  -4  11  -1   20.15    0.84
   4  10  -1   12.83    0.63
   4  10  -1   12.47    0.74
   4 -10   1   12.54    0.68
  -4  10  -1   11.40    0.61
  -4 -10   1   12.82    0.53
  -4  10  -1   13.30    0.67
  -4 -10   1   12.16    0.74
   4   9  -1    9.23    0.53
   4   9  -1    8.17    0.60
   4  -9   1    8.84    0.55
  -4   9  -1    8.67    0.50
  -4  -9   1    9.16    0.64
  -4  -9   1    9.11    0.41
  -4   9  -1    9.28    0.58
   4  -8   1   28.79    0.98
   4   8  -1   30.35    1.09
   4   8  -1   28.15    0.96
  -4  -8   1   28.00    1.03
  -4   8  -1   28.81    0.97
  -4   8  -1   30.08    1.00
  -4  -8   1   28.72    0.82
   4  -7   1   16.48    0.67
   4   7  -1   15.89    0.75
  -4  -7   1   14.92    0.50
  -4  -7   1   15.48    0.71
  -4   7  -1   16.00    0.64
  -4   7  -1   15.81    0.69
   4   6  -1    1.72    0.32
   4  -6   1    1.51    0.27
  -4   6  -1    1.99    0.26
  -4  -6   1    1.62    0.30
  -4   6  -1    1.83    0.28
   4  -5   1   20.58    0.76
   4   5  -1   20.74    0.80
   4   5  -1   20.93    0.56
  -4  -5   1   20.36    0.81
  -4   5  -1   20.43    0.76
   4  -4   1   29.22    0.95
   4   4  -1   28.57    1.00
   4   4  -1   29.54    0.74
  -4   4  -1   31.06    0.96
  -4  -4   1   28.67    0.99
   4  -3   1    6.70    0.43
   4   3  -1    6.84    0.49
  -4  -3   1    6.54    0.45
  -4   3  -1    6.73    0.44
   4  -2   1    8.43    0.44
   4   2  -1    7.06    0.49
  -4  -2   1    7.66    0.44
  -4   2  -1    7.17    0.46
   4   1  -1    6.24    0.41
   4  -1   1    6.33    0.45
  -4   1  -1    6.40    0.44
  -4  -1   1    5.91    0.39
   4   0   1   11.21    0.53
   4   0  -1   10.66    0.52
  -4   0  -1   10.86    0.55
  -4   0   1   12.06    0.53
   4  -1  -1    6.16    0.41
   4   1   1    7.38    0.48
  -4  -1  -1    6.50    0.46
  -4   1   1    6.96    0.42
   4  -2  -1    8.46    0.44
   4   2   1    8.06    0.46
  -4   2   1    8.03    0.43
  -4   2   1    8.20    0.45
  -4  -2  -1    7.58    0.48
   4  -3  -1    5.64    0.41
   4   3   1    6.36    0.43
  -4   3   1    6.53    0.38
  -4  -3  -1    6.38    0.43
  -4   3   1    6.27    0.38
   4   4   1   29.61    0.82
   4  -4  -1   29.66    0.90
   4   4   1   29.72    0.97
  -4  -4  -1   27.82    0.97
  -4   4   1   28.92    0.90
  -4   4   1   29.30    0.88
   4  -5  -1   20.19    0.71
   4   5   1   21.18    0.81
   4   5   1   21.67    0.65
  -4  -5  -1   21.93    0.81
  -4   5   1   20.21    0.72
  -4   5   1   19.67    0.70
   4   6   1    1.48    0.31
   4   6   1    1.70    0.20
   4  -6  -1    1.49    0.24
  -4  -6  -1    1.68    0.29
  -4   6   1    1.47    0.23
  -4   6   1    1.57    0.24
   4  -7  -1   14.60    0.61
   4   7   1   15.06    0.71
   4   7   1   15.75    0.55
   4   7   1   14.53    0.65
  -4  -7  -1   15.69    0.56
  -4  -7  -1   16.52    0.72
  -4   7   1   16.47    0.62
  -4   7   1   14.60    0.59
   4   8   1   28.27    0.88
   4   8   1   29.29    1.01
   4  -8  -1   29.15    0.94
   4   8   1   29.71    1.05
  -4   8   1   28.44    0.94
  -4  -8  -1   29.83    1.05
  -4  -8  -1   29.63    0.90
   4   9   1    9.02    0.46
   4  -9  -1    9.51    0.54
   4   9   1    9.69    0.61
   4   9   1   10.09    0.59
  -4  -9  -1    8.42    0.60
  -4   9   1    8.99    0.51
  -4  -9  -1    9.15    0.46
   4  10   1   12.59    0.67
   4 -10  -1   11.86    0.59
   4  10   1   11.74    0.70
  -4  10   1   12.71    0.61
  -4 -10  -1   12.74    0.57
  -4 -10  -1   11.70    0.69
   4 -11  -1   19.26    0.79
   4  11   1   22.27    0.95
   4  11   1   19.84    0.87
  -4  11   1   19.34    0.73
  -4 -11  -1   20.59    0.92
  -4  11   1   21.16    0.80
   4  12   1    3.49    0.44
   4  12   1    2.32    0.44
  -4 -12  -1    3.74    0.50
  -4  12   1    3.08    0.36
   4  13   1    5.44    0.55
   4  13   1    5.23    0.51
  -4 -13  -1    5.27    0.56
  -4  13   1    4.81    0.42
   4  14   1   10.99    0.70
   4  14   1   12.69    0.79
  -4  14   1   11.35    0.62
   4  15   1    2.55    0.43
   4  15   1    1.97    0.42
  -4  15   1    2.47    0.36
   4  16   1    1.65    0.39
   4  16   1    2.62    0.49
  -4  16   1    1.00    0.31
   4  17   1    0.75    0.36
   4  17   1    0.98    0.40
  -4  17   1    0.24    0.28
   4  18   1    9.02    0.75
   4  18   1    9.42    0.77
  -4  18   1   10.53    0.64
   4  19   1    1.44    0.44
   4  19   1    1.47    0.46
  -4  19   1    0.66    0.32
   4  20   1    5.91    0.69
  -4  20   1    5.27    0.47
   4  21   1    0.40    0.48
   5  20  -1    1.17    0.56
  -5  20  -1    1.65    0.43
   5  19  -1    3.06    0.61
  -5  19  -1    2.57    0.47
   5  18  -1    4.26    0.65
  -5  18  -1    3.52    0.50
   5  17  -1    2.05    0.42
   5  17  -1    1.31    0.50
  -5  17  -1    1.34    0.39
   5  16  -1    8.04    0.65
   5  16  -1    5.92    0.69
  -5  16  -1    7.59    0.62
   5  15  -1    0.20    0.28
   5  15  -1    0.20    0.39
  -5  15  -1    0.77    0.34
   5  14  -1    1.94    0.47
   5  14  -1    1.74    0.37
  -5  14  -1    1.92    0.40
  -5 -14   1    1.69    0.45
   5  13  -1    3.40    0.54
   5  13  -1    3.90    0.44
  -5 -13   1    3.44    0.53
  -5  13  -1    3.67    0.45
   5  12  -1    3.01    0.50
   5  12  -1    3.20    0.42
  -5 -12   1    3.00    0.49
  -5  12  -1    3.92    0.45
   5  11  -1   28.63    1.19
   5 -11   1   28.07    1.07
   5  11  -1   28.56    1.06
  -5 -11   1   28.24    0.89
  -5 -11   1   27.97    1.18
  -5  11  -1   28.30    1.07
   5 -10   1   35.89    1.22
   5  10  -1   36.22    1.34
   5  10  -1   34.98    1.20
  -5 -10   1   36.40    1.33
  -5 -10   1   35.18    1.01
  -5  10  -1   35.79    1.22
   5  -9   1    2.65    0.39
   5   9  -1    4.08    0.41
   5   9  -1    3.47    0.48
  -5  -9   1    3.35    0.46
  -5   9  -1    3.56    0.37
  -5   9  -1    3.12    0.40
   5  -8   1    0.39    0.27
   5   8  -1    1.65    0.38
  -5   8  -1    0.28    0.25
  -5  -8   1    1.15    0.34
   5   7  -1   10.65    0.69
   5  -7   1   11.65    0.65
  -5  -7   1   10.99    0.68
  -5   7  -1   11.07    0.62
   5  -6   1    5.18    0.43
   5   6  -1    4.77    0.23
   5   6  -1    4.81    0.46
  -5  -6   1    4.39    0.44
  -5   6  -1    4.67    0.41
   5  -5   1   25.38    0.91
   5   5  -1   26.06    0.67
   5   5  -1   26.27    1.00
  -5   5  -1   23.56    0.90
  -5  -5   1   26.61    0.98
   5   4  -1    0.05    0.10
   5   4  -1   -0.32    0.21
   5  -4   1   -0.11    0.21
  -5  -4   1    0.28    0.23
  -5   4  -1    0.10    0.21
   5   3  -1   79.13    2.16
   5  -3   1   76.72    2.10
  -5  -3   1   78.55    2.14
  -5   3  -1   78.07    2.11
   5  -2   1   25.38    0.88
   5   2  -1   24.38    0.89
  -5   2  -1   25.37    0.88
  -5  -2   1   23.36    0.89
   5   1  -1    6.23    0.46
   5  -1   1    6.01    0.44
  -5   1  -1    5.87    0.45
  -5  -1   1    6.47    0.46
   5   0  -1    7.56    0.51
   5   0   1    6.48    0.47
  -5   0  -1    6.02    0.46
  -5   0   1    7.03    0.48
   5   1   1    5.92    0.46
   5  -1  -1    7.05    0.47
  -5  -1  -1    6.57    0.47
   5   2   1   22.54    0.86
   5  -2  -1   24.17    0.85
  -5   2   1   24.62    0.84
   5  -3  -1   79.09    2.10
   5   3   1   78.53    2.16
  -5  -3  -1   79.91    2.16
  -5   3   1   77.06    2.09
   5   4   1    0.20    0.15
   5  -4  -1    0.03    0.21
   5   4   1    0.28    0.23
  -5   4   1    0.12    0.20
  -5  -4  -1    0.21    0.25
  -5   4   1   -0.09    0.17
   5   5   1   25.04    0.75
   5   5   1   25.57    0.96
   5  -5  -1   25.35    0.88
  -5   5   1   22.91    0.83
  -5   5   1   25.68    0.86
  -5  -5  -1   26.67    0.96
   5   6   1    5.53    0.31
   5  -6  -1    5.71    0.42
   5   6   1    4.05    0.44
  -5   6   1    6.08    0.40
  -5   6   1    5.30    0.40
  -5  -6  -1    5.29    0.47
   5  -7  -1   11.22    0.58
   5   7   1   10.90    0.67
   5   7   1   10.96    0.46
  -5   7   1   10.87    0.54
  -5  -7  -1   11.90    0.67
  -5   7   1   11.30    0.57
   5   8   1    0.75    0.18
   5   8   1    0.91    0.34
   5   8   1    0.99    0.31
   5  -8  -1    0.65    0.26
  -5   8   1    0.79    0.23
  -5  -8  -1    0.35    0.29
  -5   8   1    0.97    0.26
   5   9   1    2.59    0.43
   5   9   1    3.19    0.30
   5   9   1    4.10    0.45
   5  -9  -1    3.89    0.38
  -5   9   1    3.23    0.36
  -5  -9  -1    3.27    0.43
  -5   9   1    3.21    0.32
   5  10   1   35.04    1.24
   5  10   1   37.03    1.32
   5 -10  -1   36.64    1.19
  -5 -10  -1   36.46    1.31
  -5  10   1   37.55    1.16
  -5 -10  -1   33.78    1.09
   5  11   1   27.69    1.16
   5  11   1   28.74    1.10
  -5  11   1   27.98    1.00
  -5 -11  -1   28.43    1.15
   5  12   1    3.45    0.45
   5  12   1    1.96    0.45
  -5 -12  -1    3.52    0.51
  -5  12   1    3.13    0.37
   5  13   1    4.25    0.53
   5  13   1    3.57    0.47
  -5 -13  -1    3.51    0.50
  -5  13   1    4.47    0.42
   5  14   1    2.59    0.47
   5  14   1    2.22    0.41
  -5  14   1    2.11    0.35
   5  15   1    1.29    0.44
   5  15   1    0.68    0.33
  -5  15   1    0.72    0.30
   5  16   1    6.35    0.67
   5  16   1    5.96    0.62
  -5  16   1    6.51    0.51
   5  17   1    1.68    0.49
   5  17   1    1.27    0.41
  -5  17   1    1.18    0.34
   5  18   1    3.03    0.52
   5  18   1    2.73    0.54
  -5  18   1    2.79    0.39
   5  19   1    3.90    0.62
   5  19   1    2.99    0.53
  -5  19   1    3.43    0.42
   5  20   1    1.48    0.54
  -5  20   1    1.52    0.35
   6  20  -1    1.28    0.57
  -6  20  -1    1.98    0.47
   6  19  -1    0.60    0.48
  -6  19  -1    0.64    0.40
   6  18  -1    2.28    0.58
  -6  18  -1    3.12    0.50
   6  17  -1    1.15    0.37
   6  17  -1    1.62    0.54
  -6  17  -1    0.07    0.36
   6  16  -1    0.78    0.31
   6  16  -1   -0.09    0.44
  -6  16  -1    0.21    0.35
   6  15  -1    1.34    0.49
   6  15  -1    1.99    0.41
  -6  15  -1    1.96    0.43
   6  14  -1    0.51    0.42
   6  14  -1    0.20    0.29
  -6  14  -1    0.62    0.34
   6  13  -1    5.21    0.52
   6  13  -1    3.62    0.57
  -6 -13   1    4.89    0.62
  -6  13  -1    6.04    0.55
   6  12  -1   20.51    1.06
   6  12  -1   19.81    0.92
  -6 -12   1   20.90    1.07
  -6  12  -1   20.60    0.92
   6  11  -1    7.41    0.69
   6  11  -1    9.06    0.62
  -6 -11   1    7.82    0.69
  -6  11  -1    8.55    0.63
   6  10  -1    2.64    0.41
   6 -10   1    2.62    0.43
   6  10  -1    3.26    0.53
  -6  10  -1    3.18    0.44
  -6 -10   1    3.46    0.51
   6   9  -1    1.22    0.42
   6  -9   1    1.46    0.37
  -6  -9   1    1.46    0.42
  -6   9  -1    1.36    0.36
   6   8  -1    6.06    0.59
   6  -8   1    7.38    0.57
  -6   8  -1    6.99    0.54
  -6  -8   1    6.68    0.60
   6   7  -1   32.73    0.86
   6   7  -1   34.62    1.28
   6  -7   1   32.94    1.17
  -6  -7   1   30.95    1.24
  -6   7  -1   36.06    1.19
   6  -6   1    1.33    0.33
   6   6  -1    0.50    0.32
   6   6  -1    0.81    0.13
  -6   6  -1    0.77    0.28
  -6  -6   1    0.86    0.30
   6  -5   1   17.06    0.79
   6   5  -1   17.56    0.51
   6   5  -1   17.67    0.82
  -6   5  -1   16.97    0.78
  -6  -5   1   16.76    0.83
   6   4  -1   16.56    0.83
   6  -4   1   18.09    0.79
  -6   4  -1   16.82    0.77
  -6  -4   1   16.77    0.78
   6   3  -1   17.41    0.79
   6  -3   1   15.94    0.73
  -6   3  -1   17.87    0.78
  -6  -3   1   15.96    0.78
   6   2  -1   22.68    0.94
   6  -2   1   22.40    0.91
  -6  -2   1   23.03    0.92
  -6   2  -1   23.95    0.89
   6  -1   1   55.84    1.62
   6   1  -1   53.01    1.63
  -6   1  -1   54.37    1.63
  -6  -1   1   53.54    1.62
   6   0   1   14.53    0.74
   6   0  -1   14.98    0.72
  -6   0   1   14.90    0.69
  -6   0  -1   14.76    0.70
   6   1   1   54.45    1.63
   6  -1  -1   51.82    1.57
  -6  -1  -1   54.42    1.63
   6  -2  -1   23.52    0.90
   6   2   1   22.74    0.93
  -6   2   1   22.27    0.87
   6   3   1   16.54    0.81
   6  -3  -1   15.04    0.72
  -6   3   1   16.02    0.72
  -6  -3  -1   18.20    0.81
   6  -4  -1   15.84    0.73
   6   4   1   19.13    0.84
  -6  -4  -1   17.95    0.82
  -6   4   1   15.97    0.75
   6   5   1   17.63    0.84
   6   5   1   17.40    0.60
   6  -5  -1   18.17    0.78
  -6  -5  -1   16.48    0.82
  -6   5   1   16.31    0.74
   6   6   1    0.58    0.33
   6  -6  -1    0.24    0.26
   6   6   1    0.70    0.19
  -6   6   1    0.97    0.25
  -6  -6  -1    0.43    0.31
  -6   6   1    0.74    0.28
   6   7   1   32.02    1.24
   6  -7  -1   31.22    1.12
   6   7   1   33.57    0.97
  -6   7   1   34.76    1.12
  -6   7   1   33.58    1.09
  -6  -7  -1   34.46    1.24
   6   8   1    6.10    0.37
   6  -8  -1    6.60    0.51
   6   8   1    6.66    0.59
  -6   8   1    5.91    0.45
  -6  -8  -1    7.84    0.63
  -6   8   1    6.25    0.49
   6   9   1    1.51    0.24
   6   9   1    1.43    0.39
   6   9   1    1.48    0.42
   6  -9  -1    1.49    0.34
  -6  -9  -1    1.39    0.40
  -6   9   1    1.53    0.33
   6  10   1    2.88    0.49
   6  10   1    3.24    0.31
   6  10   1    3.28    0.46
   6 -10  -1    3.18    0.41
  -6  10   1    3.91    0.42
  -6 -10  -1    2.50    0.47
   6  11   1    9.33    0.68
   6  11   1   10.05    0.76
  -6 -11  -1    9.14    0.73
  -6  11   1    8.53    0.59
   6  12   1   20.46    0.92
   6  12   1   19.33    1.00
  -6 -12  -1   19.80    1.03
  -6  12   1   20.00    0.86
   6  13   1    6.05    0.59
   6  13   1    5.27    0.62
  -6 -13  -1    4.84    0.60
  -6  13   1    4.47    0.46
   6  14   1   -0.44    0.35
   6  14   1    0.13    0.32
  -6  14   1    0.21    0.29
   6  15   1    1.38    0.46
   6  15   1    2.46    0.45
  -6  15   1    1.35    0.34
   6  16   1    0.29    0.34
   6  16   1    0.30    0.42
  -6  16   1    0.64    0.32
   6  17   1    1.08    0.49
   6  17   1    0.54    0.39
  -6  17   1    1.06    0.33
   6  18   1    2.92    0.59
   6  18   1    2.90    0.53
  -6  18   1    2.40    0.40
   6  19   1    1.13    0.46
   6  19   1    1.24    0.53
  -6  19   1    0.69    0.33
   6  20   1    1.01    0.55
  -6  20   1    1.61    0.35
   7  19  -1    2.62    0.66
  -7  19  -1    2.61    0.51
   7  18  -1    1.51    0.58
  -7  18  -1    1.56    0.44
   7  17  -1    3.28    0.65
  -7  17  -1    2.31    0.48
   7  16  -1    2.29    0.44
   7  16  -1    2.41    0.61
  -7  16  -1    2.23    0.46
   7  15  -1    5.29    0.71
   7  15  -1    7.43    0.66
  -7  15  -1    6.01    0.61
   7  14  -1    1.58    0.51
   7  14  -1    2.04    0.41
  -7  14  -1    1.35    0.40
   7  13  -1    0.66    0.34
   7  13  -1    1.22    0.49
  -7 -13   1    0.42    0.43
  -7  13  -1    0.32    0.35
   7  12  -1   10.37    0.86
   7  12  -1   12.77    0.74
  -7  12  -1    9.87    0.72
  -7 -12   1    9.98    0.85
   7  11  -1   31.67    1.38
   7  11  -1   34.11    1.27
  -7 -11   1   32.84    1.36
  -7  11  -1   33.38    1.26
   7 -10   1   10.38    0.74
   7  10  -1   10.99    0.85
  -7 -10   1   11.61    0.86
  -7  10  -1   11.84    0.74
   7  -9   1    1.42    0.39
   7   9  -1    2.02    0.50
  -7  -9   1    1.50    0.42
  -7   9  -1    1.53    0.38
   7  -8   1   10.51    0.72
   7   8  -1   10.13    0.78
  -7  -8   1   10.97    0.80
  -7   8  -1    9.64    0.68
   7  -7   1   20.42    0.93
   7   7  -1   19.15    0.56
   7   7  -1   21.83    1.00
  -7   7  -1   20.63    0.91
  -7  -7   1   18.85    1.00
   7   6  -1    0.64    0.13
   7  -6   1    1.29    0.35
   7   6  -1    1.10    0.38
  -7   6  -1    1.47    0.36
  -7  -6   1    0.94    0.36
   7  -5   1    4.07    0.48
   7   5  -1    4.26    0.25
   7   5  -1    3.83    0.51
  -7   5  -1    3.84    0.46
  -7  -5   1    3.47    0.48
   7  -4   1   69.18    2.01
   7   4  -1   65.02    2.04
  -7  -4   1   67.86    2.04
  -7   4  -1   66.36    1.98
   7   3  -1   20.56    0.91
   7  -3   1   19.59    0.86
  -7  -3   1   19.34    0.92
  -7   3  -1   19.32    0.90
   7   2  -1   45.43    1.54
   7  -2   1   47.07    1.50
  -7  -2   1   47.19    1.53
  -7   2  -1   48.03    1.53
   7   1  -1    2.79    0.40
   7  -1   1    2.54    0.41
  -7   1  -1    2.86    0.39
  -7  -1   1    3.07    0.42
   7   0  -1    3.08    0.43
   7   0   1    2.79    0.40
  -7   0  -1    3.14    0.40
  -7   0   1    3.73    0.45
   7   1   1    2.21    0.39
   7  -1  -1    3.10    0.41
  -7   1   1    3.13    0.42
  -7  -1  -1    2.66    0.39
   7   2   1   47.39    1.52
   7  -2  -1   44.92    1.46
  -7  -2  -1   46.53    1.54
   7  -3  -1   16.93    0.84
   7   3   1   19.53    0.91
  -7  -3  -1   19.55    0.89
  -7   3   1   19.87    0.86
   7   4   1   70.50    2.06
   7  -4  -1   66.17    1.96
  -7  -4  -1   64.29    2.02
  -7   4   1   68.55    1.96
   7   5   1    3.85    0.51
   7   5   1    4.00    0.32
   7  -5  -1    4.51    0.47
  -7   5   1    3.83    0.44
  -7  -5  -1    3.30    0.48
   7  -6  -1    1.20    0.34
   7   6   1    0.84    0.20
   7   6   1    0.37    0.36
  -7   6   1    0.94    0.33
  -7  -6  -1    1.59    0.38
   7  -7  -1   20.83    0.94
   7   7   1   20.10    1.01
   7   7   1   20.65    0.69
  -7   7   1   20.00    0.90
  -7  -7  -1   21.47    1.01
   7   8   1   10.38    0.45
   7   8   1    9.20    0.74
   7  -8  -1    9.50    0.65
  -7  -8  -1    9.86    0.74
  -7   8   1    9.82    0.66
   7   9   1    1.53    0.24
   7   9   1    1.62    0.47
   7  -9  -1    1.42    0.37
  -7  -9  -1    2.35    0.48
  -7   9   1    2.06    0.38
   7  10   1   12.73    0.85
   7  10   1   10.74    0.75
   7  10   1   10.31    0.49
  -7 -10  -1    9.96    0.77
  -7  10   1   10.74    0.68
   7  11   1   33.36    1.28
   7  11   1   31.54    1.34
  -7 -11  -1   31.32    1.36
  -7  11   1   34.48    1.20
   7  12   1   10.20    0.85
   7  12   1   10.79    0.75
  -7  12   1   10.26    0.67
  -7 -12  -1   10.28    0.84
   7  13   1    0.72    0.37
   7  13   1    0.87    0.46
  -7  13   1    0.78    0.34
   7  14   1    0.68    0.44
   7  14   1    1.49    0.42
  -7  14   1    0.99    0.35
   7  15   1    7.19    0.69
   7  15   1    6.87    0.75
  -7  15   1    6.05    0.55
   7  16   1    1.51    0.54
   7  16   1    2.58    0.50
  -7  16   1    1.79    0.38
   7  17   1    2.04    0.58
   7  17   1    1.33    0.44
  -7  17   1    2.41    0.41
   7  18   1    1.76    0.47
   7  18   1    2.09    0.60
  -7  18   1    1.70    0.38
   7  19   1    2.35    0.61
  -7  19   1    2.60    0.42
   8  18  -1    1.77    0.63
  -8  18  -1    2.15    0.50
   8  17  -1    2.58    0.66
  -8  17  -1    1.14    0.46
   8  16  -1    2.71    0.65
   8  16  -1    3.51    0.54
  -8  16  -1    3.55    0.52
   8  15  -1    4.59    0.71
   8  15  -1    5.04    0.60
  -8  15  -1    5.67    0.61
   8  14  -1    6.04    0.63
   8  14  -1    4.87    0.70
  -8  14  -1    5.24    0.57
   8  13  -1    0.53    0.46
   8  13  -1    1.34    0.40
  -8 -13   1    1.05    0.53
  -8  13  -1    0.27    0.36
   8  12  -1   14.39    0.99
   8  12  -1   13.83    0.84
  -8 -12   1   14.61    1.03
  -8  12  -1   12.51    0.81
   8  11  -1   10.97    0.76
   8  11  -1    9.91    0.88
  -8  11  -1   11.02    0.77
  -8 -11   1   10.97    0.90
   8  10  -1    0.76    0.44
  -8 -10   1    0.35    0.44
  -8  10  -1    1.02    0.40
   8   9  -1   23.86    1.21
   8  -9   1   25.62    1.12
  -8   9  -1   26.73    1.10
  -8  -9   1   25.37    1.23
   8   8  -1   15.76    1.01
   8  -8   1   17.60    0.92
  -8  -8   1   18.05    0.97
  -8   8  -1   17.12    0.92
   8   7  -1   26.06    1.21
   8   7  -1   27.19    0.73
   8  -7   1   26.56    1.15
  -8   7  -1   27.06    1.13
  -8  -7   1   28.10    1.21
   8  -6   1   13.11    0.83
   8   6  -1   12.03    0.88
   8   6  -1   12.12    0.42
  -8  -6   1   11.26    0.84
  -8   6  -1   11.40    0.80
   8   5  -1   36.11    1.42
   8  -5   1   35.01    1.33
   8   5  -1   35.10    0.96
  -8   5  -1   35.68    1.33
  -8  -5   1   35.75    1.39
   8   4  -1   12.59    0.85
   8  -4   1   12.85    0.80
  -8  -4   1   12.56    0.83
  -8   4  -1   11.71    0.78
   8   3  -1    5.92    0.59
   8  -3   1    5.47    0.57
  -8   3  -1    4.16    0.51
  -8  -3   1    4.86    0.57
   8  -2   1   16.65    0.89
   8   2  -1   16.40    0.92
  -8   2  -1   16.01    0.87
  -8  -2   1   15.62    0.89
   8  -1   1    3.13    0.45
   8   1  -1    2.78    0.46
  -8  -1   1    3.07    0.47
  -8   1  -1    3.60    0.49
   8   0  -1   15.74    0.89
   8   0   1   18.26    0.95
  -8   0  -1   17.29    0.91
  -8   0   1   17.89    0.91
   8   1   1    3.71    0.49
   8  -1  -1    2.92    0.47
  -8   1   1    2.96    0.46
   8  -2  -1   16.45    0.90
   8   2   1   16.73    0.90
  -8  -2  -1   17.19    0.93
  -8   2   1   17.79    0.89
   8  -3  -1    4.74    0.53
   8   3   1    4.58    0.55
  -8  -3  -1    4.31    0.55
   8   4   1   14.40    0.88
   8  -4  -1   12.84    0.83
  -8  -4  -1   12.46    0.85
  -8   4   1   11.49    0.74
   8   5   1   37.14    1.43
   8  -5  -1   32.38    1.28
   8   5   1   36.04    1.06
  -8   5   1   35.79    1.29
  -8  -5  -1   36.44    1.39
   8  -6  -1   12.46    0.83
   8   6   1   12.43    0.53
   8   6   1   13.31    0.90
  -8   6   1   11.82    0.74
  -8  -6  -1   10.88    0.77
   8  -7  -1   28.90    1.14
   8   7   1   27.48    0.87
   8   7   1   26.87    1.26
  -8   7   1   29.82    1.15
  -8  -7  -1   28.53    1.21
   8  -8  -1   17.07    0.89
   8   8   1   17.39    1.02
   8   8   1   17.05    0.63
  -8   8   1   19.95    0.91
  -8  -8  -1   17.22    0.96
   8   9   1   25.70    0.82
   8   9   1   25.53    1.22
  -8  -9  -1   25.31    1.22
  -8   9   1   25.70    1.06
   8  10   1   -0.07    0.41
  -8 -10  -1    0.73    0.43
  -8  10   1    0.89    0.36
   8  11   1   11.63    0.84
   8  11   1   10.44    0.89
  -8  11   1   11.36    0.75
  -8 -11  -1   11.01    0.89
   8  12   1   13.98    0.87
   8  12   1   12.89    0.98
  -8 -12  -1   13.71    0.97
  -8  12   1   14.16    0.81
   8  13   1    0.75    0.47
   8  13   1    0.64    0.38
  -8  13   1    0.65    0.35
   8  14   1    5.33    0.71
   8  14   1    6.33    0.66
  -8  14   1    5.21    0.55
   8  15   1    5.32    0.64
   8  15   1    3.85    0.66
  -8  15   1    5.42    0.54
   8  16   1    2.65    0.54
   8  16   1    3.18    0.65
  -8  16   1    3.07    0.46
   8  17   1    0.48    0.42
   8  17   1    0.80    0.54
  -8  17   1    1.03    0.37
   8  18   1    3.56    0.59
   8  18   1    4.25    0.72
  -8  18   1    3.09    0.47
   9  17  -1    0.16    0.53
  -9  17  -1    0.34    0.42
   9  16  -1    1.89    0.64
   9  16  -1    2.37    0.50
  -9  16  -1    1.62    0.47
   9  15  -1    3.32    0.57
   9  15  -1    2.26    0.65
  -9  15  -1    2.55    0.49
   9  14  -1    9.11    0.94
   9  14  -1    9.93    0.81
  -9  14  -1    9.28    0.77
   9  13  -1    3.04    0.52
   9  13  -1    2.22    0.61
  -9  13  -1    3.20    0.52
  -9 -13   1    2.49    0.63
   9  12  -1    3.94    0.55
   9  12  -1    4.26    0.72
  -9  12  -1    4.89    0.59
  -9 -12   1    3.64    0.66
   9  11  -1    9.02    0.89
  -9  11  -1    9.14    0.75
  -9 -11   1    8.42    0.85
   9  10  -1    3.62    0.65
  -9  10  -1    3.37    0.52
  -9 -10   1    4.36    0.66
   9   9  -1   -0.68    0.40
  -9   9  -1   -0.03    0.37
  -9  -9   1    0.59    0.46
   9  -8   1    3.76    0.57
   9   8  -1    5.46    0.71
  -9   8  -1    4.15    0.55
  -9  -8   1    4.96    0.66
   9  -7   1    4.17    0.55
   9   7  -1    4.03    0.63
  -9   7  -1    3.55    0.53
  -9  -7   1    2.89    0.53
   9  -6   1    7.80    0.71
   9   6  -1    7.98    0.77
  -9  -6   1    8.22    0.77
  -9   6  -1    7.48    0.68
   9   5  -1    7.61    0.75
   9  -5   1    8.49    0.72
   9   5  -1    7.52    0.37
  -9  -5   1    7.71    0.74
  -9   5  -1    7.85    0.69
   9  -4   1   15.34    0.94
   9   4  -1   14.73    0.93
  -9  -4   1   13.70    0.93
  -9   4  -1   14.97    0.90
   9  -3   1   15.32    0.94
   9   3  -1   15.31    0.99
  -9   3  -1   14.55    0.91
  -9  -3   1   16.94    0.99
   9   2  -1   15.60    0.99
   9  -2   1   16.90    1.00
  -9  -2   1   17.61    0.99
  -9   2  -1   18.05    0.97
   9   1  -1    0.83    0.41
   9  -1   1    0.43    0.37
  -9  -1   1    0.07    0.35
  -9   1  -1    0.21    0.38
   9   0   1   76.47    2.34
   9   0  -1   73.46    2.31
  -9   0   1   74.01    2.28
   9   1   1    1.15    0.44
   9  -1  -1    0.11    0.38
  -9  -1  -1    0.11    0.41
  -9   1   1   -0.26    0.37
   9   2   1   18.65    1.05
   9  -2  -1   19.13    1.01
  -9  -2  -1   15.09    0.94
  -9   2   1   19.54    0.99
   9  -3  -1   18.09    0.98
   9   3   1   16.41    1.00
  -9  -3  -1   14.09    0.90
  -9   3   1   15.03    0.90
   9   4   1   14.56    0.92
   9  -4  -1   15.86    0.93
  -9  -4  -1   17.65    0.96
   9  -5  -1    9.06    0.73
   9   5   1    8.14    0.77
   9   5   1    7.57    0.45
  -9   5   1    8.54    0.69
  -9  -5  -1    8.08    0.72
   9   6   1    8.62    0.45
   9  -6  -1    9.76    0.74
   9   6   1    7.16    0.75
  -9  -6  -1    7.38    0.73
  -9   6   1    7.38    0.67
   9   7   1    3.58    0.32
   9   7   1    3.44    0.56
  -9   7   1    4.05    0.53
  -9  -7  -1    4.47    0.62
   9   8   1    4.05    0.64
  -9   8   1    4.98    0.56
  -9  -8  -1    4.05    0.61
   9   9   1    0.54    0.46
  -9  -9  -1    0.15    0.41
  -9   9   1   -0.43    0.34
   9  10   1    4.30    0.66
  -9 -10  -1    4.17    0.65
  -9  10   1    4.64    0.56
   9  11   1    9.62    0.80
   9  11   1    7.93    0.84
  -9  11   1    6.68    0.63
  -9 -11  -1    8.05    0.79
   9  12   1    4.20    0.68
   9  12   1    4.92    0.62
  -9 -12  -1    3.85    0.67
  -9  12   1    4.90    0.58
   9  13   1    2.05    0.61
   9  13   1    2.55    0.53
  -9  13   1    2.10    0.45
   9  14   1   10.53    0.85
   9  14   1    9.01    0.91
  -9  14   1    8.47    0.69
   9  15   1    3.87    0.60
   9  15   1    1.71    0.61
  -9  15   1    3.22    0.50
   9  16   1    1.26    0.57
   9  16   1    2.35    0.53
  -9  16   1    1.68    0.44
   9  17   1    0.55    0.56
   9  17   1    1.06    0.46
  -9  17   1   -0.03    0.36
  10  16  -1    2.23    0.66
 -10  16  -1    1.14    0.50
  10  15  -1    1.08    0.44
  10  15  -1    0.61    0.58
 -10  15  -1    0.41    0.46
  10  14  -1    8.20    0.94
  10  14  -1    8.45    0.79
 -10  14  -1    9.37    0.80
  10  13  -1    4.30    0.74
  10  13  -1    3.71    0.57
 -10  13  -1    3.57    0.58
  10  12  -1    0.18    0.41
  10  12  -1    0.34    0.52
 -10  12  -1    0.52    0.44
 -10 -12   1    1.57    0.57
  10  11  -1    2.03    0.61
 -10 -11   1    2.25    0.57
 -10  11  -1    1.48    0.49
  10  10  -1    0.33    0.51
 -10 -10   1    0.85    0.53
 -10  10  -1    0.91    0.43
  10   9  -1   -0.72    0.43
 -10   9  -1   -0.12    0.37
 -10  -9   1    0.10    0.42
  10   8  -1   12.40    1.01
 -10   8  -1    9.49    0.81
 -10  -8   1   10.80    0.95
  10   7  -1    1.58    0.52
 -10  -7   1    0.92    0.51
 -10   7  -1    1.60    0.48
  10   6  -1    5.09    0.71
  10  -6   1    5.16    0.65
 -10  -6   1    5.00    0.66
 -10   6  -1    5.71    0.66
  10  -5   1   10.61    0.84
  10   5  -1   10.38    0.90
 -10  -5   1    8.45    0.81
 -10   5  -1    8.94    0.78
  10  -4   1   20.64    1.14
  10   4  -1   24.26    1.19
 -10  -4   1   21.25    1.16
 -10   4  -1   23.18    1.12
  10  -3   1    6.28    0.68
  10   3  -1    4.56    0.64
 -10   3  -1    4.08    0.60
 -10  -3   1    5.41    0.67
  10   2  -1   -0.22    0.43
  10  -2   1    1.19    0.43
 -10  -2   1    0.63    0.40
  10   1  -1    4.42    0.62
  10  -1   1    3.71    0.60
 -10  -1   1    4.86    0.64
  10   0  -1    7.17    0.71
  10   0   1    7.64    0.76
 -10   0  -1    6.52    0.71
 -10   0   1    7.35    0.72
  10   1   1    4.40    0.64
  10  -1  -1    4.78    0.63
 -10   1   1    4.60    0.60
 -10  -1  -1    3.42    0.56
  10   2   1    0.26    0.43
  10  -2  -1    0.40    0.41
 -10   2   1    0.61    0.42
 -10  -2  -1    0.14    0.37
  10  -3  -1    4.96    0.63
  10   3   1    5.32    0.69
 -10   3   1    5.60    0.65
 -10  -3  -1    4.31    0.63
  10   4   1   22.94    1.18
  10  -4  -1   23.32    1.17
 -10  -4  -1   22.43    1.19
 -10   4   1   24.88    1.17
  10   5   1   10.15    0.89
  10  -5  -1    9.53    0.79
  10   5   1   10.09    0.51
 -10  -5  -1    8.46    0.82
  10   6   1    5.40    0.73
 -10  -6  -1    5.86    0.69
  10   7   1    1.07    0.53
 -10  -7  -1    1.71    0.55
  10   8   1   10.32    0.93
 -10   8   1    9.19    0.77
 -10  -8  -1   12.05    0.98
  10   9   1   -0.12    0.45
 -10   9   1   -0.19    0.38
 -10  -9  -1    0.64    0.48
  10  10   1    0.68    0.50
 -10 -10  -1    0.24    0.47
 -10  10   1    0.54    0.40
  10  11   1    2.42    0.61
 -10 -11  -1    3.16    0.66
 -10  11   1    2.14    0.47
  10  12   1    0.94    0.56
  10  12   1    1.04    0.47
 -10  12   1    0.52    0.42
  10  13   1    3.56    0.73
  10  13   1    4.17    0.64
 -10  13   1    3.69    0.55
  10  14   1    9.73    1.00
  10  14   1   10.40    0.89
 -10  14   1    7.99    0.71
  10  15   1    1.14    0.47
  10  15   1    0.17    0.56
 -10  15   1    0.75    0.41
  10  16   1    1.67    0.54
  10  16   1    1.56    0.64
 -10  16   1    1.31    0.45
  11  15  -1    2.78    0.75
 -11  15  -1    1.91    0.55
  11  14  -1    1.88    0.52
  11  14  -1    1.89    0.69
 -11  14  -1    2.36    0.56
  11  13  -1    4.78    0.84
  11  13  -1    4.45    0.67
 -11  13  -1    4.72    0.68
  11  12  -1    1.60    0.55
  11  12  -1    1.98    0.68
 -11 -12   1    2.23    0.66
 -11  12  -1    1.28    0.51
  11  11  -1    2.17    0.68
 -11  11  -1    1.83    0.53
 -11 -11   1    1.35    0.60
  11  10  -1    4.48    0.77
 -11 -10   1    4.71    0.76
 -11  10  -1    5.22    0.68
  11   9  -1    1.53    0.61
 -11   9  -1    3.42    0.58
 -11  -9   1    2.62    0.64
  11   8  -1    1.08    0.56
 -11  -8   1    0.65    0.48
 -11   8  -1    1.01    0.48
  11   7  -1    1.01    0.55
 -11  -7   1   -0.15    0.45
 -11   7  -1    0.45    0.45
  11   6  -1    4.61    0.73
 -11   6  -1    5.76    0.69
 -11  -6   1    4.96    0.72
  11  -5   1    1.90    0.56
  11   5  -1    1.21    0.53
 -11   5  -1    2.08    0.51
 -11  -5   1    1.26    0.54
  11   4  -1    3.26    0.65
  11  -4   1    2.54    0.58
 -11  -4   1    2.78    0.60
 -11   4  -1    3.68    0.61
  11   3  -1    5.10    0.69
  11  -3   1    5.66    0.72
 -11  -3   1    5.02    0.70
  11  -2   1    6.95    0.77
  11   2  -1    8.55    0.84
 -11  -2   1    7.78    0.80
 -11   2  -1    7.59    0.79
  11   1  -1    4.54    0.68
  11  -1   1    4.52    0.67
 -11  -1   1    4.84    0.67
 -11   1  -1    4.65    0.69
  11   0   1   17.98    1.13
  11   0  -1   17.33    1.11
 -11   0  -1   18.24    1.11
 -11   0   1   17.56    1.09
  11  -1  -1    5.44    0.72
  11   1   1    4.98    0.70
 -11  -1  -1    4.85    0.69
 -11   1   1    5.33    0.68
  11   2   1    7.45    0.79
  11  -2  -1    6.83    0.77
 -11  -2  -1    7.30    0.79
 -11   2   1    7.38    0.75
  11  -3  -1    6.32    0.73
  11   3   1    5.12    0.72
 -11   3   1    4.91    0.65
 -11  -3  -1    4.70    0.67
  11   4   1    4.08    0.69
  11  -4  -1    4.37    0.65
 -11  -4  -1    3.93    0.62
 -11   4   1    3.68    0.60
  11   5   1    1.35    0.51
 -11  -5  -1    1.76    0.53
 -11   5   1    1.72    0.49
  11   6   1    6.09    0.77
 -11   6   1    6.09    0.68
 -11  -6  -1    4.90    0.71
  11   7   1    0.65    0.52
 -11   7   1    0.16    0.43
 -11  -7  -1    0.54    0.50
  11   8   1    1.11    0.56
 -11  -8  -1    1.54    0.57
  11   9   1    2.28    0.62
 -11  -9  -1    2.11    0.61
  11  10   1    5.43    0.82
 -11 -10  -1    4.93    0.76
  11  11   1    1.51    0.62
 -11 -11  -1    1.34    0.61
  11  12   1    2.24    0.56
  11  12   1    1.19    0.60
  11  13   1    5.27    0.73
  11  13   1    7.28    0.91
  11  14   1    1.72    0.68
  11  14   1    1.64    0.55
  11  15   1    3.99    0.65
  11  15   1    3.16    0.78
  12  13  -1    1.69    0.59
  12  13  -1    2.59    0.76
 -12  13  -1    1.93    0.58
  12  12  -1    3.26    0.77
 -12 -12   1    2.14    0.70
 -12  12  -1    2.16    0.58
  12  11  -1   -0.47    0.56
 -12 -11   1   -0.47    0.54
 -12  11  -1   -0.32    0.45
  12  10  -1    3.08    0.76
 -12 -10   1    2.70    0.71
 -12  10  -1    2.00    0.56
  12   9  -1    0.83    0.61
 -12   9  -1    0.76    0.49
 -12  -9   1    0.39    0.50
  12   8  -1    4.43    0.78
 -12   8  -1    4.82    0.70
 -12  -8   1    4.02    0.75
  12   7  -1    1.36    0.64
 -12  -7   1    0.40    0.55
 -12   7  -1    1.99    0.53
  12   6  -1    3.34    0.72
 -12  -6   1    4.01    0.69
  12   5  -1    1.11    0.57
 -12  -5   1    0.66    0.54
  12   4  -1    0.34    0.49
  12  -4   1    1.28    0.56
 -12  -4   1    0.84    0.54
 -12   4  -1    1.06    0.51
  12   3  -1    0.07    0.49
  12  -3   1    0.41    0.49
 -12  -3   1    0.58    0.51
 -12   3  -1    0.19    0.48
  12   2  -1    1.17    0.55
  12  -2   1    0.16    0.50
 -12  -2   1    0.00    0.48
 -12   2  -1    0.27    0.48
  12  -1   1    3.34    0.66
  12   1  -1    2.80    0.64
 -12  -1   1    2.23    0.59
 -12   1  -1    2.56    0.60
  12   0  -1    5.17    0.75
  12   0   1    4.54    0.75
 -12   0  -1    5.61    0.77
 -12   0   1    5.82    0.75
  12  -1  -1    2.52    0.63
  12   1   1    2.48    0.64
 -12  -1  -1    2.77    0.64
 -12   1   1    2.38    0.58
  12  -2  -1    0.61    0.51
  12   2   1    0.99    0.50
 -12   2   1    0.46    0.49
 -12  -2  -1    0.17    0.51
  12   3   1    0.54    0.53
 -12  -3  -1    0.85    0.53
 -12   3   1   -0.33    0.44
  12   4   1    0.18    0.54
 -12  -4  -1    0.66    0.53
 -12   4   1    1.06    0.49
  12   5   1    0.95    0.57
 -12   5   1    0.58    0.46
 -12  -5  -1    1.11    0.51
  12   6   1    3.65    0.73
 -12  -6  -1    3.40    0.69
 -12   6   1    3.13    0.60
  12   7   1    1.28    0.57
 -12   7   1    2.19    0.56
 -12  -7  -1    1.13    0.57
  12   8   1    5.23    0.78
 -12   8   1    4.40    0.66
 -12  -8  -1    5.00    0.80
  12   9   1    0.88    0.56
 -12  -9  -1    0.26    0.55
 -12   9   1    1.20    0.52
  12  10   1    1.41    0.66
 -12  10   1    2.32    0.56
 -12 -10  -1    2.22    0.63
  12  11   1   -0.03    0.56
 -12  11   1   -0.09    0.43
  12  12   1    2.64    0.63
  12  12   1    2.76    0.75
 -12  12   1    1.91    0.54
  12  13   1    1.99    0.59
  12  13   1    0.70    0.66
 -12  13   1    1.91    0.55
  13  11  -1    0.18    0.65
 -13 -11   1    1.71    0.70
  13  10  -1    3.57    0.82
 -13 -10   1    3.33    0.76
  13   9  -1    1.65    0.71
 -13  -9   1   -0.06    0.56
  13   8  -1    1.61    0.69
 -13  -8   1    0.19    0.60
  13   7  -1    4.07    0.81
 -13   7  -1    3.60    0.68
 -13  -7   1    3.26    0.76
  13   6  -1    5.01    0.84
 -13  -6   1    4.55    0.81
 -13   6  -1    2.52    0.64
  13   5  -1    3.37    0.75
 -13  -5   1    2.27    0.66
 -13   5  -1    2.62    0.64
  13   4  -1    1.61    0.65
 -13   4  -1    0.94    0.58
 -13  -4   1    0.67    0.57
  13   3  -1    1.85    0.66
 -13  -3   1    2.11    0.62
 -13   3  -1    0.84    0.56
  13  -2   1    3.68    0.74
  13   2  -1    3.03    0.68
 -13  -2   1    3.25    0.69
 -13   2  -1    2.99    0.66
  13  -1   1    1.56    0.62
  13   1  -1    1.97    0.66
 -13   1  -1    0.90    0.55
 -13  -1   1    1.38    0.57
  13   0   1    1.45    0.62
  13   0  -1    0.86    0.58
 -13   0  -1    0.59    0.53
 -13   0   1    0.99    0.55
  13   1   1    0.60    0.59
  13  -1  -1    1.65    0.60
 -13  -1  -1    2.18    0.63
 -13   1   1    1.33    0.56
  13   2   1    1.95    0.63
 -13  -2  -1    3.21    0.65
 -13   2   1    2.90    0.64
  13   3   1    2.69    0.66
 -13  -3  -1    1.62    0.59
 -13   3   1    0.67    0.51
  13   4   1    0.80    0.55
 -13  -4  -1    1.21    0.56
 -13   4   1    1.44    0.56
  13   5   1    3.95    0.79
 -13  -5  -1    1.91    0.66
 -13   5   1    3.26    0.63
  13   6   1    3.38    0.77
 -13  -6  -1    4.46    0.79
 -13   6   1    3.22    0.63
  13   7   1    3.71    0.78
 -13   7   1    3.08    0.65
 -13  -7  -1    2.26    0.69
  13   8   1    0.84    0.62
 -13   8   1    0.49    0.49
 -13  -8  -1    1.50    0.60
  13   9   1   -0.46    0.58
 -13   9   1   -0.22    0.47
 -13  -9  -1   -0.62    0.55
  13  10   1    4.05    0.83
 -13 -10  -1    2.68    0.77
 -13  10   1    4.45    0.69
  13  11   1    1.31    0.70
 -13  11   1    1.11    0.52
  14   8  -1    1.55    0.75
 -14  -8   1    0.90    0.65
 -14   8  -1    0.34    0.55
  14   7  -1    4.18    0.86
 -14  -7   1    2.00    0.72
 -14   7  -1    3.09    0.68
  14   6  -1   -0.43    0.61
 -14   6  -1    0.03    0.56
 -14  -6   1    0.30    0.56
  14   5  -1    5.54    0.93
 -14  -5   1    4.18    0.80
 -14   5  -1    4.96    0.82
  14   4  -1   -0.47    0.59
 -14   4  -1    1.91    0.66
 -14  -4   1    1.39    0.67
  14   3  -1    0.90    0.60
 -14   3  -1    0.74    0.59
 -14  -3   1    0.49    0.59
  14   2  -1    2.02    0.72
 -14   2  -1    2.06    0.67
 -14  -2   1    1.99    0.68
  14  -1   1    3.40    0.79
  14   1  -1    3.35    0.79
 -14   1  -1    2.23    0.68
 -14  -1   1    2.44    0.67
  14   0   1    7.63    0.98
 -14   0   1    7.66    0.94
 -14   0  -1    7.95    0.95
  14   1   1    1.59    0.69
 -14   1   1    2.07    0.67
 -14  -1  -1    1.41    0.62
  14   2   1    2.36    0.75
 -14  -2  -1    1.64    0.70
 -14   2   1    2.37    0.68
  14   3   1    0.61    0.65
 -14  -3  -1    0.30    0.59
 -14   3   1    0.46    0.55
  14   4   1    1.73    0.72
 -14   4   1    0.98    0.56
 -14  -4  -1    0.45    0.54
  14   5   1    6.05    0.94
 -14  -5  -1    5.43    0.86
 -14   5   1    4.58    0.77
  14   6   1   -0.13    0.61
 -14   6   1    0.36    0.54
 -14  -6  -1    0.45    0.54
  14   7   1    4.97    0.92
 -14  -7  -1    3.26    0.77
 -14   7   1    2.65    0.62
  14   8   1    1.39    0.76
 -14   8   1    0.87    0.52
 -14  -8  -1    0.58    0.65
 -15   2  -1    3.01    0.75
 -15  -2   1    3.33    0.78
 -15   1  -1    5.87    0.90
 -15  -1   1    5.49    0.88
 -15   0  -1    2.66    0.73
 -15   0   1    2.28    0.70
  15   1   1    5.76    0.98
 -15   1   1    5.86    0.91
 -15  -1  -1    5.30    0.90
  15   2   1    3.95    0.88
 -15   2   1    3.83    0.80
 -15  -2  -1    3.75    0.83
   0  22  -2    1.85    0.53
   0  21  -2    0.25    0.43
   0  20  -2    2.59    0.52
   0  19  -2   14.65    0.91
   0  18  -2    1.59    0.47
   0  17  -2    0.78    0.43
   0  16  -2    0.18    0.35
   0  15  -2    0.69    0.36
   0 -14   2    5.00    0.54
   0  14  -2    5.60    0.56
   0 -13   2   20.90    0.92
   0  13  -2   20.42    0.91
   0  13  -2   19.94    0.79
   0  12  -2   26.49    1.05
   0 -12   2   26.95    1.05
   0  12  -2   26.95    0.92
   0  11  -2   31.11    0.98
   0 -11   2   30.21    1.09
   0  11  -2   29.96    1.08
   0 -10   2    5.22    0.45
   0  10  -2    5.02    0.36
   0  10  -2    4.80    0.44
   0  -9   2   12.09    0.59
   0   9  -2   11.17    0.49
   0   9  -2   10.17    0.61
   0  -8   2   40.23    1.23
   0   8  -2   40.63    1.12
   0  -8   2   39.30    1.12
   0   8  -2   43.19    1.25
   0   7  -2   81.05    1.96
   0  -7   2   79.05    1.96
   0  -7   2   79.85    2.09
   0   7  -2   79.02    2.10
   0  -6   2   79.67    1.93
   0   6  -2   80.86    1.93
   0  -6   2   79.29    2.06
   0   6  -2   79.51    2.07
   0  -5   2    4.16    0.24
   0   5  -2    4.64    0.32
   0  -5   2    4.70    0.32
   0   5  -2    4.54    0.25
   0   5  -2    4.25    0.32
   0  -4   2  143.05    3.42
   0   4  -2  144.32    3.25
   0  -4   2  140.65    3.25
   0   4  -2  140.82    3.41
   0   4  -2  138.16    3.42
   0  -3   2   30.88    0.75
   0   3  -2   32.27    0.87
   0  -3   2   30.87    0.86
   0   3  -2   30.11    0.87
   0   2  -2   11.36    0.40
   0   2  -2   11.79    0.42
   0  -2   2   11.02    0.41
   0  -2   2   11.16    0.40
   0  -1   2  176.86    4.15
   0  -1   2  177.02    4.01
   0   1  -2  178.33    4.15
   0   0   2   27.44    0.73
   0   0  -2   30.14    0.75
   0   0   2   32.41    0.76
   0   1   2  136.31    3.65
   0   1   2  178.93    3.64
   0  -1  -2  174.76    3.66
   0  -1  -2  142.26    3.65
   0  -2  -2   11.96    0.39
   0  -2  -2   11.19    0.38
   0  -2  -2   10.83    0.30
   0   2   2   11.85    0.38
   0   2   2   10.85    0.29
   0   2   2   11.46    0.29
   0  -2  -2   11.66    0.30
   0   2   2   11.38    0.38
   0   3   2   31.71    0.76
   0  -3  -2   30.45    0.86
   0  -3  -2   32.34    0.86
   0   3   2   30.34    0.86
   0   3   2   31.28    0.86
   0  -3  -2   31.84    0.76
   0   3   2   31.12    0.76
   0  -4  -2  142.18    3.43
   0   4   2  145.81    3.37
   0  -4  -2  139.36    3.38
   0  -4  -2  144.96    3.43
   0   4   2  148.24    3.43
   0   4   2  148.43    3.44
   0  -5  -2    4.47    0.31
   0   5   2    4.68    0.23
   0   5   2    4.01    0.30
   0  -5  -2    4.19    0.31
   0   5   2    4.50    0.24
   0   5   2    4.20    0.31
   0  -5  -2    4.66    0.25
   0   6   2   80.16    1.93
   0   6   2   80.73    2.03
   0  -6  -2   78.36    1.95
   0  -6  -2   79.22    2.04
   0   6   2   80.55    1.94
   0  -7  -2   80.64    2.00
   0   7   2   80.19    1.99
   0   7   2   80.44    1.98
   0  -7  -2   80.45    2.10
   0   7   2   83.14    2.10
   0   8   2   40.62    1.22
   0  -8  -2   39.65    1.12
   0   8   2   41.91    1.10
   0  -8  -2   40.38    1.23
   0   8   2   41.25    1.11
   0   9   2   10.09    0.57
   0   9   2   12.42    0.49
   0  -9  -2   11.46    0.49
   0   9   2   11.74    0.46
   0 -10  -2    5.92    0.40
   0  10   2    5.59    0.40
   0  10   2    6.07    0.48
   0  10   2    6.55    0.36
   0 -11  -2   31.63    0.98
   0  11   2   29.65    1.06
   0  11   2   29.76    0.95
   0  11   2   28.79    0.91
   0  12   2   26.54    1.00
   0 -12  -2   25.90    0.89
   0  12   2   25.32    0.88
   0  12   2   25.71    0.84
   0  13   2   19.64    0.73
   0  13   2   18.92    0.76
   0  13   2   19.84    0.88
   0  14   2    4.88    0.42
   0  14   2    5.57    0.54
   0  15   2    0.20    0.30
   0  15   2    0.76    0.28
   0  16   2    0.03    0.30
   0  16   2    0.94    0.31
   0  17   2    1.57    0.34
   0  17   2    0.59    0.37
   0  18   2    2.02    0.36
   0  18   2    2.41    0.46
   0  19   2   14.79    0.74
   0  20   2    2.09    0.37
   0  21   2   -0.50    0.31
   1  21  -2    0.65    0.49
  -1  21  -2    0.61    0.43
   1  20  -2    0.93    0.48
  -1  20  -2    0.85    0.44
   1  19  -2    3.07    0.54
  -1  19  -2    3.32    0.52
   1  18  -2    1.45    0.45
  -1  18  -2    1.73    0.44
   1  17  -2    1.50    0.44
  -1  17  -2    1.17    0.40
   1  16  -2    0.64    0.39
   1  16  -2    0.13    0.26
  -1  16  -2    0.79    0.37
   1  15  -2   40.05    1.31
   1  15  -2   41.26    1.48
  -1  15  -2   43.04    1.45
   1  14  -2   17.91    0.76
   1  14  -2   19.19    0.90
  -1  14  -2   17.36    0.88
  -1 -14   2   18.23    0.91
   1 -13   2    3.05    0.43
   1  13  -2    3.25    0.35
   1  13  -2    1.20    0.37
  -1  13  -2    2.18    0.41
  -1 -13   2    2.36    0.43
   1 -12   2    9.16    0.63
   1  12  -2    8.91    0.51
   1  12  -2    8.82    0.64
  -1  12  -2    8.88    0.61
  -1 -12   2    8.46    0.62
   1 -11   2    6.13    0.49
   1  11  -2    5.76    0.39
   1  11  -2    5.07    0.49
  -1 -11   2    5.47    0.48
  -1  11  -2    5.19    0.48
   1  10  -2   44.44    1.38
   1  10  -2   43.15    1.23
   1 -10   2   41.63    1.34
  -1  10  -2   44.82    1.37
  -1 -10   2   43.96    1.37
   1   9  -2   61.53    1.72
   1  -9   2   60.32    1.68
   1   9  -2   58.58    1.56
  -1   9  -2   58.27    1.69
  -1  -9   2   59.10    1.70
   1  -8   2   47.91    1.34
   1   8  -2   48.73    1.31
   1   8  -2   49.74    1.46
   1  -8   2   53.39    1.45
  -1  -8   2   50.62    1.46
  -1   8  -2   50.01    1.45
  -1  -8   2   48.70    1.32
  -1   8  -2   50.87    1.42
   1  -7   2  108.36    2.66
   1  -7   2  110.55    2.78
   1   7  -2  114.22    2.82
   1   7  -2  108.99    2.64
  -1  -7   2  111.69    2.81
  -1   7  -2  109.46    2.77
  -1  -7   2  110.17    2.64
  -1   7  -2  109.36    2.79
   1   6  -2   66.85    1.64
   1  -6   2   67.30    1.67
   1  -6   2   68.22    1.78
   1   6  -2   67.80    1.81
  -1   6  -2   64.25    1.77
  -1  -6   2   69.03    1.65
  -1  -6   2   68.38    1.79
  -1   6  -2   65.04    1.76
   1  -5   2   49.59    1.26
   1   5  -2   49.53    1.38
   1   5  -2   49.81    1.23
   1  -5   2   51.12    1.36
  -1   5  -2   49.37    1.36
  -1   5  -2   49.51    1.34
  -1  -5   2   49.86    1.37
   1   4  -2  315.19    7.44
   1   4  -2  316.16    7.18
   1  -4   2  322.97    7.42
  -1   4  -2  307.15    7.41
  -1   4  -2  316.55    7.43
  -1  -4   2  321.20    7.43
   1  -3   2  176.89    4.14
   1   3  -2  179.34    4.16
  -1   3  -2  173.05    4.13
  -1  -3   2  173.08    4.15
  -1   3  -2  168.04    4.14
   1   2  -2  135.83    3.25
   1   2  -2  134.28    3.24
   1  -2   2  130.71    3.24
  -1   2  -2  133.90    3.24
  -1  -2   2  140.85    3.25
  -1  -2   2  138.41    3.25
  -1   2  -2  137.78    3.25
   1  -1   2   76.35    1.92
   1   1  -2   78.51    1.91
   1  -1   2   80.99    1.92
   1   1  -2   82.02    1.92
  -1  -1   2   78.18    1.92
  -1  -1   2   80.01    1.82
  -1   1  -2   76.25    1.92
  -1  -1   2   79.28    1.91
  -1   1  -2   75.38    1.91
   1   0  -2  196.56    4.61
   1   0   2  200.64    4.63
   1   0  -2  194.56    4.61
   1   0  -2  203.54    4.52
   1   0   2  200.13    4.63
  -1   0   2  197.51    4.61
  -1   0  -2  183.40    4.62
  -1   0   2  201.67    4.52
  -1   0  -2  193.58    4.62
  -1   0   2  202.97    4.61
   1  -1  -2   76.87    1.87
   1  -1  -2   79.87    1.88
   1   1   2   79.10    1.91
   1  -1  -2   80.87    1.87
   1  -1  -2   82.06    1.88
   1   1   2   78.20    1.90
  -1   1   2   80.06    1.88
  -1  -1  -2   78.61    1.91
  -1  -1  -2   76.75    1.90
  -1   1   2   78.79    1.87
   1   2   2  140.02    3.27
   1  -2  -2  135.46    3.22
   1   2   2  139.14    3.27
   1   2   2  139.07    3.25
   1  -2  -2  139.32    3.25
   1   2   2  142.03    3.25
   1  -2  -2  135.21    3.22
   1  -2  -2  137.39    3.25
  -1   2   2  142.88    3.21
  -1  -2  -2  138.09    3.25
  -1  -2  -2  141.93    3.27
  -1   2   2  137.31    3.21
  -1   2   2  142.17    3.26
  -1   2   2  137.60    3.25
   1   3   2  178.56    4.15
   1   3   2  175.55    4.17
   1   3   2  175.77    4.16
   1   3   2  180.96    4.14
   1  -3  -2  175.68    4.16
   1  -3  -2  176.32    4.10
   1  -3  -2  180.47    4.15
  -1  -3  -2  175.83    4.14
  -1   3   2  181.69    4.15
  -1   3   2  174.70    4.16
  -1  -3  -2  177.31    4.14
  -1  -3  -2  180.33    4.17
   1  -4  -2  318.13    7.38
   1   4   2  322.60    7.36
   1  -4  -2  315.89    7.37
   1   4   2  326.64    7.43
   1  -4  -2  316.41    7.36
   1   4   2  319.83    7.36
  -1  -4  -2  317.26    7.36
  -1   4   2  320.46    7.36
  -1  -4  -2  316.52    7.35
  -1   4   2  316.38    7.36
  -1  -4  -2  326.90    7.43
   1   5   2   47.85    1.30
   1  -5  -2   49.52    1.20
   1  -5  -2   48.58    1.32
   1  -5  -2   49.69    1.34
   1   5   2   48.28    1.32
   1   5   2   49.92    1.26
  -1  -5  -2   48.24    1.31
  -1  -5  -2   48.85    1.31
  -1  -5  -2   48.96    1.27
  -1   5   2   49.07    1.19
  -1   5   2   50.23    1.19
  -1   5   2   49.15    1.32
   1   6   2   68.20    1.77
   1  -6  -2   65.90    1.65
   1   6   2   70.17    1.71
   1  -6  -2   69.31    1.79
   1   6   2   66.76    1.75
  -1  -6  -2   67.10    1.71
  -1   6   2   68.59    1.64
  -1   6   2   67.23    1.77
  -1  -6  -2   66.58    1.75
  -1   6   2   67.84    1.64
   1  -7  -2  110.46    2.79
   1   7   2  112.35    2.77
   1   7   2  110.51    2.72
   1  -7  -2  111.46    2.67
   1   7   2  110.61    2.76
  -1   7   2  109.47    2.77
  -1  -7  -2  110.23    2.76
  -1   7   2  113.36    2.65
  -1  -7  -2  110.11    2.72
  -1   7   2  110.26    2.65
   1   8   2   49.38    1.34
   1   8   2   48.31    1.41
   1  -8  -2   50.10    1.30
  -1  -8  -2   49.11    1.40
  -1  -8  -2   48.88    1.34
  -1   8   2   49.82    1.27
  -1   8   2   51.04    1.42
  -1   8   2   47.80    1.27
   1   9   2   60.67    1.67
   1  -9  -2   58.27    1.54
   1   9   2   60.85    1.59
  -1   9   2   56.89    1.52
  -1   9   2   57.61    1.51
  -1   9   2   59.63    1.67
  -1  -9  -2   59.97    1.59
   1  10   2   45.95    1.35
   1  10   2   43.38    1.25
   1 -10  -2   41.69    1.21
  -1 -10  -2   43.70    1.26
  -1  10   2   42.83    1.19
  -1  10   2   42.92    1.34
  -1  10   2   41.59    1.17
   1  11   2    5.97    0.48
   1 -11  -2    5.85    0.40
   1  11   2    5.81    0.42
  -1  11   2    5.04    0.36
  -1  11   2    5.61    0.37
  -1 -11  -2    5.38    0.41
  -1  11   2    5.33    0.47
   1  12   2    8.73    0.54
   1  12   2    9.54    0.61
   1 -12  -2    8.24    0.53
  -1 -12  -2    9.22    0.54
  -1  12   2    8.55    0.48
  -1  12   2    8.70    0.46
  -1  12   2    8.60    0.60
   1  13   2    2.14    0.39
   1  13   2    2.68    0.36
  -1  13   2    2.36    0.27
  -1  13   2    2.57    0.41
  -1  13   2    2.51    0.32
   1  14   2   18.24    0.79
   1  14   2   18.58    0.87
  -1  14   2   18.99    0.88
  -1  14   2   17.11    0.71
   1  15   2   41.68    1.43
   1  15   2   41.25    1.32
  -1  15   2   40.57    1.44
  -1  15   2   41.69    1.25
   1  16   2    0.52    0.32
   1  16   2    0.22    0.30
  -1  16   2    0.66    0.27
   1  17   2    1.92    0.43
   1  17   2    1.80    0.38
  -1  17   2    0.98    0.29
   1  18   2    0.68    0.37
   1  18   2    0.99    0.35
  -1  18   2    1.24    0.31
   1  19   2    2.92    0.44
   1  19   2    3.06    0.53
  -1  19   2    2.59    0.36
   1  20   2    0.36    0.35
   1  20   2    1.05    0.41
  -1  20   2    0.73    0.31
   1  21   2    1.34    0.41
  -1  21   2    0.62    0.31
   2  21  -2    3.02    0.61
  -2  21  -2    3.21    0.53
   2  20  -2    7.72    0.76
  -2  20  -2    6.18    0.67
   2  19  -2    0.58    0.44
  -2  19  -2    0.61    0.41
   2  18  -2    3.80    0.57
  -2  18  -2    4.41    0.55
   2  17  -2    0.75    0.29
   2  17  -2    0.28    0.40
  -2  17  -2    0.24    0.35
   2  16  -2    3.56    0.42
   2  16  -2    2.56    0.50
  -2  16  -2    3.74    0.49
   2  15  -2   11.51    0.79
   2  15  -2   11.92    0.64
  -2  15  -2   12.02    0.75
   2  14  -2    3.69    0.52
   2  14  -2    3.16    0.36
  -2  14  -2    3.49    0.46
  -2 -14   2    4.03    0.51
   2 -13   2   12.99    0.77
   2  13  -2   14.50    0.66
   2  13  -2   13.26    0.79
  -2 -13   2   13.55    0.81
  -2  13  -2   13.15    0.75
   2  12  -2   34.85    1.08
   2  12  -2   32.52    1.22
   2 -12   2   31.49    1.20
  -2 -12   2   33.41    1.23
  -2  12  -2   34.34    1.19
   2  11  -2   25.82    0.88
   2 -11   2   26.60    0.99
   2  11  -2   27.06    1.07
  -2  11  -2   27.64    1.02
  -2  11  -2   25.98    0.95
  -2 -11   2   26.93    1.07
   2 -10   2    0.21    0.26
   2  10  -2    0.07    0.28
   2  10  -2    0.28    0.19
  -2 -10   2    0.03    0.26
  -2 -10   2    0.12    0.20
  -2  10  -2    0.24    0.24
  -2  10  -2    0.69    0.22
   2  -9   2    7.66    0.53
   2   9  -2    7.99    0.56
   2   9  -2    7.47    0.42
  -2  -9   2    8.04    0.43
  -2  -9   2    8.85    0.56
  -2   9  -2    8.29    0.51
  -2   9  -2    7.43    0.50
   2   8  -2   50.86    1.55
   2  -8   2   53.35    1.53
   2   8  -2   53.93    1.42
  -2   8  -2   53.00    1.52
  -2  -8   2   54.09    1.41
  -2   8  -2   52.05    1.51
  -2  -8   2   55.19    1.56
   2   7  -2   48.85    1.47
   2  -7   2   47.71    1.41
   2  -7   2   50.92    1.36
   2   7  -2   50.68    1.32
  -2   7  -2   50.48    1.41
  -2   7  -2   50.91    1.43
  -2  -7   2   50.47    1.31
  -2  -7   2   51.24    1.46
   2  -6   2    2.51    0.28
   2   6  -2    1.80    0.30
   2   6  -2    3.06    0.24
  -2   6  -2    2.22    0.25
  -2  -6   2    2.56    0.21
  -2  -6   2    2.87    0.31
  -2   6  -2    3.01    0.30
   2   5  -2   36.53    1.08
   2   5  -2   35.15    0.95
   2  -5   2   34.69    1.04
  -2   5  -2   35.74    1.04
  -2   5  -2   35.23    1.05
  -2  -5   2   37.00    1.07
   2   4  -2   56.05    1.53
   2  -4   2   56.48    1.51
  -2  -4   2   57.59    1.53
  -2   4  -2   55.77    1.50
  -2   4  -2   57.00    1.51
   2   3  -2   46.31    1.26
   2  -3   2   44.22    1.24
  -2   3  -2   45.42    1.23
  -2  -3   2   44.70    1.25
  -2   3  -2   46.44    1.25
   2  -2   2  162.67    3.97
   2   2  -2  165.82    3.98
  -2   2  -2  171.30    3.98
  -2  -2   2  164.48    3.98
   2  -1   2   63.61    1.61
   2   1  -2   62.73    1.59
   2   1  -2   61.50    1.45
  -2   1  -2   62.36    1.61
  -2  -1   2   62.68    1.59
  -2  -1   2   63.09    1.59
   2   0  -2  515.36   12.27
   2   0   2  522.03   12.29
   2   0   2  540.48   12.29
   2   0  -2  531.12   12.05
  -2   0   2  533.88   12.27
  -2   0  -2  529.72   12.29
  -2   0   2  541.49   12.27
   2   1   2   59.64    1.58
   2  -1  -2   63.48    1.55
   2  -1  -2   64.09    1.53
   2   1   2   63.57    1.59
  -2  -1  -2   63.00    1.59
  -2   1   2   62.90    1.55
  -2   1   2   61.40    1.55
   2   2   2  167.73    3.79
   2  -2  -2  167.12    3.80
   2   2   2  158.88    3.87
   2   2   2  155.57    3.86
   2  -2  -2  167.04    3.82
  -2  -2  -2  159.22    3.87
  -2   2   2  160.26    3.81
   2  -3  -2   48.15    1.18
   2   3   2   46.86    1.22
   2   3   2   45.51    1.25
   2   3   2   46.66    1.25
   2  -3  -2   46.91    1.25
   2  -3  -2   48.56    1.26
  -2  -3  -2   46.66    1.26
  -2   3   2   47.66    1.17
   2   4   2   57.50    1.52
   2  -4  -2   56.41    1.42
   2  -4  -2   60.78    1.53
   2   4   2   58.12    1.48
   2   4   2   56.57    1.49
   2  -4  -2   58.56    1.52
   2   4   2   55.54    1.50
  -2  -4  -2   58.24    1.48
  -2  -4  -2   55.50    1.50
  -2   4   2   57.25    1.41
  -2   4   2   62.18    1.42
   2   5   2   35.76    1.01
   2  -5  -2   36.27    1.06
   2   5   2   36.34    1.01
   2   5   2   36.05    1.00
   2  -5  -2   35.68    0.93
   2   5   2   36.77    1.04
  -2  -5  -2   36.77    1.00
  -2   5   2   34.25    0.91
  -2   5   2   34.30    0.92
  -2  -5  -2   34.26    1.01
   2  -6  -2    2.87    0.30
   2  -6  -2    2.79    0.21
   2   6   2    2.17    0.24
   2   6   2    2.86    0.27
   2   6   2    2.59    0.28
   2   6   2    2.73    0.25
  -2   6   2    2.89    0.19
  -2  -6  -2    2.96    0.27
  -2   6   2    2.47    0.19
  -2  -6  -2    2.90    0.26
   2   7   2   50.77    1.39
   2   7   2   49.70    1.38
   2   7   2   50.03    1.42
   2  -7  -2   51.67    1.30
  -2  -7  -2   47.77    1.38
  -2   7   2   49.62    1.27
  -2   7   2   51.76    1.29
  -2  -7  -2   50.38    1.38
   2   8   2   56.05    1.53
   2   8   2   54.37    1.47
   2   8   2   53.75    1.49
   2   8   2   53.29    1.49
   2  -8  -2   51.97    1.40
  -2  -8  -2   53.73    1.49
  -2   8   2   53.64    1.38
  -2   8   2   54.45    1.37
  -2  -8  -2   52.82    1.49
   2   9   2    8.27    0.48
   2   9   2    7.04    0.44
   2  -9  -2    7.59    0.41
   2   9   2    9.34    0.50
  -2  -9  -2    8.34    0.48
  -2   9   2    8.04    0.37
  -2   9   2    7.80    0.38
   2 -10  -2    0.31    0.19
   2  10   2    0.32    0.20
   2  10   2    0.06    0.24
   2  10   2   -0.16    0.22
  -2 -10  -2    0.11    0.22
  -2  10   2    0.31    0.16
  -2  10   2    0.12    0.18
   2  11   2   27.13    0.93
   2  11   2   25.85    1.00
   2 -11  -2   27.72    0.89
   2  11   2   26.02    0.95
  -2  11   2   27.34    0.84
  -2 -11  -2   27.76    0.97
  -2  11   2   27.52    0.83
   2  12   2   32.58    1.08
   2  12   2   34.36    1.12
   2 -12  -2   31.37    1.03
   2  12   2   33.17    1.18
  -2 -12  -2   31.66    1.12
  -2  12   2   34.21    1.01
  -2  12   2   33.91    0.99
   2  13   2   13.26    0.71
   2  13   2   13.74    0.74
  -2  13   2   13.93    0.57
  -2  13   2   12.49    0.58
   2  14   2    4.39    0.49
   2  14   2    3.92    0.44
  -2  14   2    2.96    0.33
   2  15   2   12.95    0.74
   2  15   2   11.46    0.69
  -2  15   2   11.44    0.58
   2  16   2    3.32    0.48
   2  16   2    4.57    0.49
  -2  16   2    3.54    0.37
   2  17   2    0.63    0.35
   2  17   2   -0.30    0.31
  -2  17   2    0.57    0.26
   2  18   2    3.77    0.49
   2  18   2    4.65    0.57
  -2  18   2    5.04    0.41
   2  19   2    0.82    0.38
   2  19   2    0.68    0.39
  -2  19   2    0.93    0.29
   2  20   2    6.74    0.62
   2  20   2    7.13    0.73
  -2  20   2    7.03    0.47
   2  21   2    2.24    0.47
   2  21   2    3.19    0.58
   3  21  -2    0.85    0.53
  -3  21  -2    0.61    0.42
   3  20  -2    2.19    0.56
  -3  20  -2    2.33    0.49
   3  19  -2    0.11    0.42
  -3  19  -2    0.35    0.39
   3  18  -2    2.38    0.52
  -3  18  -2    1.39    0.42
   3  17  -2    3.19    0.56
   3  17  -2    3.63    0.45
  -3  17  -2    3.84    0.51
   3  16  -2    1.37    0.44
   3  16  -2    1.06    0.31
  -3  16  -2    0.61    0.36
   3  15  -2    9.07    0.58
   3  15  -2    9.37    0.75
  -3  15  -2    8.65    0.67
   3  14  -2    0.97    0.41
   3  14  -2    1.05    0.29
  -3 -14   2    1.11    0.41
  -3  14  -2    1.01    0.36
   3  13  -2   19.80    0.97
   3 -13   2   17.01    0.87
   3  13  -2   20.02    0.80
  -3 -13   2   19.60    0.98
  -3  13  -2   20.00    0.90
   3  12  -2    9.96    0.71
   3  12  -2   10.49    0.57
   3 -12   2    8.92    0.65
  -3 -12   2   10.56    0.74
  -3  12  -2    9.93    0.67
   3 -11   2   15.47    0.74
   3  11  -2   15.04    0.66
   3  11  -2   15.11    0.80
  -3  11  -2   14.14    0.68
  -3 -11   2   14.22    0.61
  -3  11  -2   15.36    0.76
  -3 -11   2   14.71    0.80
   3  10  -2    4.65    0.38
   3 -10   2    4.28    0.44
   3  10  -2    4.84    0.48
  -3 -10   2    5.41    0.36
  -3  10  -2    4.20    0.43
  -3 -10   2    4.67    0.48
   3   9  -2    9.73    0.49
   3  -9   2   10.85    0.58
   3   9  -2   10.35    0.64
  -3   9  -2   11.30    0.62
  -3  -9   2    9.87    0.44
  -3  -9   2   10.39    0.64
   3  -8   2   26.26    0.93
   3   8  -2   24.87    0.81
   3   8  -2   26.93    0.98
  -3  -8   2   25.44    0.76
  -3  -8   2   24.58    0.95
  -3   8  -2   25.69    0.91
   3   7  -2   25.24    0.79
   3  -7   2   23.76    0.85
   3   7  -2   22.60    0.91
  -3  -7   2   22.38    0.86
  -3  -7   2   24.01    0.68
  -3   7  -2   25.94    0.88
   3  -6   2   32.79    1.06
   3   6  -2   35.13    1.12
  -3  -6   2   34.05    1.10
  -3  -6   2   33.82    0.86
  -3   6  -2   33.60    1.06
   3  -5   2   46.65    1.30
   3   5  -2   45.01    1.33
  -3  -5   2   43.27    1.31
  -3   5  -2   44.31    1.29
  -3  -5   2   44.59    1.07
   3   4  -2    7.57    0.48
   3  -4   2    7.54    0.44
  -3  -4   2    7.58    0.43
  -3   4  -2    6.75    0.43
   3  -3   2   22.64    0.76
   3   3  -2   20.83    0.76
  -3   3  -2   23.48    0.76
  -3  -3   2   22.29    0.78
   3   2  -2   39.02    1.13
   3  -2   2   41.06    1.15
  -3  -2   2   38.95    1.14
  -3   2  -2   38.77    1.13
   3   1  -2   21.30    0.74
   3  -1   2   22.39    0.74
  -3   1  -2   21.90    0.75
  -3  -1   2   20.80    0.70
   3   0  -2  127.83    3.06
   3   0   2  124.62    3.08
  -3   0   2  128.79    3.05
  -3   0   2  122.56    3.05
  -3   0  -2  121.40    3.07
   3   1   2   21.81    0.73
   3  -1  -2   20.90    0.68
  -3   1   2   22.08    0.68
  -3   1   2   20.84    0.67
  -3  -1  -2   21.45    0.73
   3   2   2   41.68    1.14
   3  -2  -2   39.35    1.08
  -3  -2  -2   38.19    1.12
  -3   2   2   39.69    1.08
  -3   2   2   40.17    1.08
   3   3   2   22.67    0.75
   3   3   2   22.28    0.68
   3  -3  -2   22.62    0.69
  -3   3   2   22.55    0.68
  -3  -3  -2   22.93    0.76
  -3   3   2   22.34    0.69
   3   4   2    7.47    0.35
   3   4   2    7.51    0.44
   3   4   2    6.54    0.41
   3  -4  -2    6.86    0.34
  -3  -4  -2    7.33    0.43
  -3   4   2    7.58    0.35
   3   5   2   44.07    1.29
   3  -5  -2   45.91    1.21
   3   5   2   45.38    1.28
   3   5   2   45.65    1.23
  -3  -5  -2   44.52    1.22
  -3   5   2   48.17    1.20
  -3  -5  -2   45.46    1.29
   3   6   2   34.60    1.06
   3  -6  -2   33.63    0.96
   3   6   2   34.17    1.04
   3   6   2   33.13    1.05
   3   6   2   34.46    0.99
  -3   6   2   34.16    0.94
  -3  -6  -2   34.71    1.06
  -3  -6  -2   35.50    1.00
  -3   6   2   35.49    0.95
   3   7   2   23.82    0.86
   3   7   2   25.01    0.85
   3   7   2   26.18    0.80
   3   7   2   22.97    0.81
   3  -7  -2   24.38    0.75
  -3  -7  -2   24.41    0.80
  -3   7   2   23.84    0.72
  -3  -7  -2   22.05    0.83
  -3   7   2   24.77    0.74
   3  -8  -2   24.63    0.77
   3   8   2   22.61    0.83
   3   8   2   26.14    0.89
   3   8   2   24.49    0.90
   3   8   2   24.93    0.82
  -3   8   2   25.65    0.74
  -3   8   2   25.03    0.76
  -3  -8  -2   23.76    0.82
  -3  -8  -2   24.59    0.87
   3   9   2   10.40    0.52
   3   9   2   10.69    0.53
   3   9   2   11.15    0.60
   3   9   2   10.39    0.57
   3  -9  -2   10.50    0.50
  -3  -9  -2   10.37    0.52
  -3  -9  -2    9.88    0.58
  -3   9   2   10.50    0.45
  -3   9   2   11.00    0.46
   3 -10  -2    4.85    0.36
   3  10   2    4.85    0.44
   3  10   2    5.62    0.49
  -3  10   2    5.55    0.39
  -3  10   2    5.43    0.36
  -3 -10  -2    5.44    0.45
   3  11   2   13.87    0.72
   3 -11  -2   15.41    0.64
   3  11   2   14.76    0.74
  -3  11   2   14.39    0.59
  -3  11   2   14.02    0.56
  -3 -11  -2   14.16    0.73
   3  12   2    9.81    0.65
   3  12   2    9.24    0.64
  -3  12   2   11.12    0.50
  -3 -12  -2   10.74    0.68
  -3  12   2   10.66    0.54
   3  13   2   19.97    0.90
   3  13   2   19.79    0.91
  -3  13   2   20.22    0.74
   3  14   2    1.06    0.34
   3  14   2    0.85    0.35
  -3  14   2    0.82    0.25
   3  15   2   10.49    0.70
   3  15   2   10.07    0.69
  -3  15   2    8.49    0.53
   3  16   2    0.47    0.36
   3  16   2    1.27    0.38
  -3  16   2    1.17    0.27
   3  17   2    3.58    0.52
   3  17   2    2.92    0.47
  -3  17   2    3.37    0.35
   3  18   2    1.77    0.44
   3  18   2    2.01    0.44
  -3  18   2    1.48    0.29
   3  19   2    1.20    0.43
   3  19   2    1.21    0.42
  -3  19   2    0.73    0.27
   3  20   2    1.80    0.45
   3  20   2    1.97    0.49
   3  21   2   -0.23    0.40
   4  21  -2    2.56    0.61
  -4  21  -2    3.04    0.53
   4  20  -2    1.34    0.54
  -4  20  -2    1.99    0.50
   4  19  -2    2.03    0.52
  -4  19  -2    0.97    0.42
   4  18  -2    0.05    0.43
  -4  18  -2    0.62    0.39
   4  17  -2    7.58    0.60
   4  17  -2    6.11    0.69
  -4  17  -2    6.60    0.64
   4  16  -2    4.99    0.49
   4  16  -2    3.64    0.59
  -4  16  -2    4.36    0.54
   4  15  -2    0.08    0.40
   4  15  -2    0.06    0.25
  -4  15  -2   -0.54    0.32
   4  14  -2    1.01    0.42
   4  14  -2    0.50    0.26
  -4  14  -2    0.42    0.35
  -4 -14   2    1.05    0.39
   4  13  -2   16.68    0.92
   4  13  -2   17.27    0.76
  -4  13  -2   16.94    0.85
  -4 -13   2   17.90    0.96
   4 -12   2   10.46    0.75
   4  12  -2   12.45    0.66
   4  12  -2   13.14    0.82
  -4 -12   2   12.76    0.57
  -4  12  -2   12.34    0.74
  -4 -12   2   12.16    0.80
   4  11  -2    9.80    0.58
   4 -11   2    9.79    0.64
   4  11  -2   10.79    0.76
  -4 -11   2   10.71    0.74
  -4 -11   2   10.26    0.48
  -4  11  -2   10.08    0.63
   4  10  -2    0.56    0.35
   4  10  -2    0.59    0.25
   4 -10   2    1.11    0.33
  -4 -10   2    0.87    0.34
  -4 -10   2    0.89    0.20
  -4  10  -2    0.25    0.29
   4   9  -2   22.23    0.80
   4   9  -2   22.96    0.98
   4  -9   2   23.35    0.90
  -4  -9   2   21.86    0.68
  -4   9  -2   22.20    0.91
  -4  -9   2   22.75    0.96
   4  -8   2   41.09    1.28
   4   8  -2   40.62    1.19
   4   8  -2   40.01    1.35
  -4  -8   2   38.85    1.34
  -4   8  -2   41.31    1.30
  -4  -8   2   39.40    1.04
   4   7  -2   11.06    0.62
   4  -7   2   11.30    0.59
  -4   7  -2   11.44    0.62
  -4  -7   2   11.14    0.64
  -4  -7   2   10.69    0.36
   4  -6   2   36.91    1.18
   4   6  -2   37.67    1.23
  -4  -6   2   37.47    1.21
  -4   6  -2   38.55    1.21
   4   5  -2   10.07    0.61
   4  -5   2   10.49    0.53
  -4  -5   2   10.19    0.60
  -4   5  -2   10.46    0.56
   4   4  -2   79.10    2.10
   4  -4   2   76.81    2.05
  -4   4  -2   75.27    2.05
  -4  -4   2   76.31    2.08
   4   3  -2   45.75    1.37
   4  -3   2   47.92    1.38
  -4  -3   2   47.36    1.37
  -4   3  -2   47.40    1.38
   4  -2   2   32.51    1.02
   4   2  -2   32.09    1.04
  -4   2  -2   34.33    1.05
  -4  -2   2   30.98    1.01
   4   1  -2   70.21    1.89
   4  -1   2   68.95    1.88
  -4  -1   2   72.44    1.89
  -4   1  -2   71.99    1.90
   4   0  -2   23.87    0.80
   4   0   2   23.13    0.83
  -4   0  -2   22.88    0.80
  -4   0   2   22.76    0.78
   4   1   2   72.66    1.88
   4  -1  -2   71.25    1.84
  -4  -1  -2   66.98    1.87
  -4   1   2   73.11    1.84
  -4   1   2   65.38    1.81
   4  -2  -2   33.10    0.97
   4   2   2   32.97    1.02
  -4   2   2   32.89    0.98
  -4   2   2   31.03    0.96
  -4  -2  -2   30.98    1.01
   4   3   2   46.44    1.35
   4  -3  -2   45.87    1.27
  -4  -3  -2   44.90    1.33
  -4   3   2   44.82    1.25
  -4   3   2   47.35    1.28
   4  -4  -2   76.18    1.96
   4   4   2   77.31    2.05
   4   4   2   76.72    1.91
  -4   4   2   73.68    1.95
  -4   4   2   77.65    1.96
  -4  -4  -2   76.60    2.05
   4   5   2    9.69    0.55
   4  -5  -2    9.91    0.47
   4   5   2   10.71    0.44
  -4   5   2   10.22    0.45
  -4   5   2    9.39    0.47
  -4  -5  -2    9.29    0.53
   4   6   2   38.48    1.11
   4   6   2   39.51    1.24
   4  -6  -2   39.62    1.12
  -4  -6  -2   39.45    1.23
  -4   6   2   39.57    1.12
   4   7   2   11.40    0.59
   4   7   2   11.68    0.49
   4  -7  -2   10.45    0.51
   4   7   2   11.26    0.63
  -4  -7  -2   10.53    0.58
  -4   7   2   11.69    0.51
   4   8   2   39.99    1.16
   4  -8  -2   40.90    1.17
   4   8   2   37.64    1.26
   4   8   2   40.17    1.26
  -4   8   2   40.51    1.14
  -4  -8  -2   40.24    1.16
  -4  -8  -2   38.81    1.29
  -4   8   2   39.92    1.12
   4   9   2   22.78    0.90
   4   9   2   23.86    0.92
   4   9   2   22.33    0.79
   4  -9  -2   22.05    0.79
  -4   9   2   22.21    0.74
  -4  -9  -2   21.81    0.80
  -4   9   2   22.07    0.76
  -4  -9  -2   23.54    0.91
   4  10   2    0.48    0.23
   4 -10  -2    0.93    0.24
   4  10   2    1.01    0.33
   4  10   2    0.80    0.29
  -4 -10  -2    0.69    0.31
  -4  10   2    0.86    0.20
  -4  10   2    0.61    0.22
   4  11   2   10.28    0.66
   4 -11  -2   10.44    0.56
   4  11   2   10.87    0.69
  -4  11   2   10.16    0.54
  -4  11   2   10.57    0.51
  -4 -11  -2    9.72    0.69
   4  12   2   13.62    0.75
   4  12   2   12.16    0.76
  -4  12   2   13.22    0.60
  -4 -12  -2   12.21    0.78
  -4  12   2   14.05    0.59
   4  13   2   18.89    0.88
   4  13   2   17.68    0.87
  -4  13   2   16.59    0.68
   4  14   2    0.59    0.30
   4  14   2    0.90    0.37
  -4  14   2    0.93    0.26
   4  15   2   -0.03    0.29
   4  15   2   -0.58    0.33
  -4  15   2   -0.08    0.24
   4  16   2    4.03    0.53
   4  16   2    4.16    0.54
  -4  16   2    4.14    0.37
   4  17   2    5.46    0.60
   4  17   2    7.34    0.68
  -4  17   2    6.38    0.44
   4  18   2    0.08    0.38
   4  18   2    0.29    0.35
  -4  18   2    0.35    0.24
   4  19   2    1.02    0.42
   4  19   2    1.15    0.44
  -4  19   2    1.12    0.27
   4  20   2    2.56    0.54
   4  20   2    0.90    0.44
   4  21   2    2.31    0.53
   5  20  -2    0.61    0.50
  -5  20  -2    0.97    0.44
   5  19  -2    1.28    0.53
  -5  19  -2    1.46    0.45
   5  18  -2    0.62    0.48
  -5  18  -2    0.88    0.42
   5  17  -2    0.01    0.41
  -5  17  -2    0.28    0.37
   5  16  -2    7.62    0.60
   5  16  -2    7.64    0.76
  -5  16  -2    6.85    0.65
   5  15  -2    3.90    0.60
   5  15  -2    3.39    0.43
  -5  15  -2    3.54    0.49
   5  14  -2    3.82    0.43
   5  14  -2    4.22    0.60
  -5 -14   2    3.62    0.55
  -5  14  -2    4.55    0.52
   5  13  -2    1.99    0.34
   5  13  -2    2.59    0.50
  -5  13  -2    2.93    0.44
  -5 -13   2    2.69    0.49
   5  12  -2    1.86    0.46
   5  12  -2    1.88    0.35
   5 -12   2    2.18    0.43
  -5  12  -2    2.60    0.41
  -5 -12   2    1.80    0.42
   5  11  -2   11.85    0.81
   5  11  -2   11.93    0.66
   5 -11   2   10.87    0.72
  -5 -11   2   11.38    0.48
  -5 -11   2   11.82    0.81
  -5  11  -2   11.04    0.70
   5  10  -2   19.74    1.01
   5 -10   2   21.69    0.96
   5  10  -2   23.47    0.89
  -5 -10   2   23.47    1.05
  -5  10  -2   23.67    0.97
  -5 -10   2   22.06    0.68
   5   9  -2    1.63    0.33
   5  -9   2    1.55    0.35
   5   9  -2    1.52    0.41
  -5  -9   2    1.79    0.38
  -5   9  -2    1.15    0.32
   5   8  -2    2.58    0.43
   5  -8   2    2.75    0.37
  -5   8  -2    2.92    0.39
  -5  -8   2    2.28    0.41
   5   7  -2   25.24    1.02
   5  -7   2   24.94    0.95
  -5  -7   2   24.90    1.01
  -5   7  -2   22.97    0.92
   5   6  -2    1.28    0.32
   5  -6   2    1.67    0.32
  -5   6  -2    1.53    0.31
  -5  -6   2    1.53    0.33
   5   5  -2    4.26    0.43
   5  -5   2    4.17    0.40
  -5  -5   2    4.36    0.42
  -5   5  -2    4.60    0.42
   5  -4   2   37.86    1.23
   5   4  -2   38.37    1.27
  -5  -4   2   40.22    1.27
  -5   4  -2   38.22    1.23
   5   3  -2    3.75    0.39
   5  -3   2    3.52    0.35
  -5  -3   2    3.54    0.37
  -5   3  -2    3.62    0.37
   5  -2   2   19.13    0.80
   5   2  -2   20.65    0.82
  -5  -2   2   18.86    0.77
  -5   2  -2   20.33    0.81
   5  -1   2   17.22    0.71
   5   1  -2   16.19    0.69
  -5   1  -2   16.51    0.74
  -5  -1   2   18.16    0.72
   5   0  -2   23.58    0.87
   5   0   2   25.52    0.90
  -5   0  -2   25.66    0.93
  -5   0   2   27.02    0.91
   5   1   2   17.35    0.76
   5  -1  -2   17.59    0.71
  -5  -1  -2   18.22    0.77
  -5   1   2   17.57    0.70
   5  -2  -2   19.29    0.74
   5   2   2   21.31    0.82
  -5  -2  -2   19.35    0.78
  -5   2   2   19.02    0.74
   5  -3  -2    4.40    0.37
   5   3   2    3.12    0.36
  -5   3   2    4.02    0.33
  -5  -3  -2    3.80    0.37
   5   4   2   37.46    1.23
   5  -4  -2   37.32    1.14
   5   4   2   37.07    1.06
  -5   4   2   37.72    1.13
  -5   4   2   36.93    1.11
  -5  -4  -2   36.50    1.21
   5   5   2    4.25    0.31
   5  -5  -2    3.90    0.36
   5   5   2    4.49    0.44
  -5  -5  -2    4.99    0.44
  -5   5   2    4.52    0.34
  -5   5   2    4.69    0.37
   5   6   2    1.15    0.21
   5   6   2    1.15    0.32
   5  -6  -2    1.54    0.26
  -5   6   2    1.81    0.27
  -5   6   2    1.73    0.24
  -5  -6  -2    1.74    0.33
   5  -7  -2   25.37    0.86
   5   7   2   24.18    0.95
   5   7   2   23.56    0.77
  -5   7   2   25.02    0.84
  -5  -7  -2   24.65    0.93
  -5   7   2   19.58    0.75
   5  -8  -2    2.90    0.33
   5   8   2    2.35    0.38
   5   8   2    2.45    0.28
   5   8   2    2.72    0.40
  -5   8   2    2.47    0.30
  -5  -8  -2    2.07    0.37
   5   9   2    1.62    0.36
   5  -9  -2    1.65    0.29
   5   9   2    1.68    0.37
   5   9   2    1.36    0.25
  -5   9   2    1.74    0.28
  -5  -9  -2    1.79    0.37
  -5   9   2    1.49    0.21
   5  10   2   25.89    1.02
   5  10   2   22.39    0.81
   5  10   2   22.78    0.97
   5 -10  -2   22.14    0.84
  -5  10   2   21.62    0.79
  -5 -10  -2   22.29    0.98
  -5  10   2   22.37    0.81
   5  11   2   10.53    0.75
   5  11   2   10.75    0.71
  -5 -11  -2   12.28    0.77
  -5  11   2   12.24    0.60
   5  12   2    2.07    0.42
   5  12   2    1.71    0.38
  -5  12   2    2.16    0.31
  -5 -12  -2    2.25    0.44
   5  13   2    2.81    0.44
   5  13   2    1.88    0.45
  -5  13   2    2.24    0.32
   5  14   2    4.58    0.54
   5  14   2    3.62    0.52
  -5  14   2    3.11    0.36
   5  15   2    2.73    0.47
   5  15   2    2.93    0.49
  -5  15   2    3.25    0.36
   5  16   2    7.90    0.70
   5  16   2    7.22    0.67
  -5  16   2    6.65    0.46
   5  17   2   -0.08    0.33
   5  17   2    0.39    0.41
  -5  17   2    0.35    0.26
   5  18   2    0.36    0.38
   5  18   2   -0.22    0.38
  -5  18   2    0.18    0.26
   5  19   2    1.67    0.46
   5  19   2    0.81    0.48
   5  20   2    1.07    0.46
   5  20   2    1.96    0.52
   6  20  -2    3.56    0.70
  -6  20  -2    2.25    0.53
   6  19  -2    2.42    0.60
  -6  19  -2    4.07    0.55
   6  18  -2    1.43    0.52
  -6  18  -2    1.49    0.45
   6  17  -2    0.95    0.52
  -6  17  -2    0.43    0.37
   6  16  -2    0.84    0.50
   6  16  -2    1.16    0.35
  -6  16  -2    0.56    0.39
   6  15  -2    4.62    0.51
   6  15  -2    3.99    0.64
  -6  15  -2    5.11    0.56
   6  14  -2    0.37    0.44
   6  14  -2    0.02    0.26
  -6 -14   2   -0.41    0.39
  -6  14  -2    0.16    0.34
   6  13  -2    0.66    0.30
   6  13  -2    0.28    0.42
  -6  13  -2    0.86    0.38
  -6 -13   2    0.90    0.43
   6  12  -2    4.79    0.49
   6  12  -2    5.31    0.65
  -6 -12   2    6.28    0.66
  -6  12  -2    5.85    0.57
   6 -11   2   35.23    1.32
   6  11  -2   36.20    1.42
   6  11  -2   34.57    1.20
  -6  11  -2   34.32    1.26
  -6 -11   2   34.18    1.39
   6 -10   2   18.34    0.94
   6  10  -2   19.14    0.88
   6  10  -2   19.14    1.03
  -6  10  -2   19.34    0.90
  -6 -10   2   20.32    1.04
   6   9  -2    1.92    0.47
   6  -9   2    1.84    0.39
  -6   9  -2    1.55    0.39
  -6  -9   2    1.86    0.44
   6   8  -2    1.96    0.42
   6  -8   2    2.40    0.40
  -6   8  -2    2.32    0.41
  -6  -8   2    2.40    0.44
   6  -7   2   25.28    1.01
   6   7  -2   24.24    1.04
  -6  -7   2   25.20    1.08
  -6   7  -2   23.69    0.98
   6   6  -2   11.53    0.71
   6  -6   2   11.63    0.69
  -6   6  -2   12.05    0.69
  -6  -6   2   12.43    0.76
   6   5  -2   18.27    0.88
   6  -5   2   15.20    0.79
  -6  -5   2   15.86    0.83
  -6   5  -2   18.04    0.81
   6   4  -2   21.95    0.92
   6  -4   2   21.44    0.90
   6   4  -2   22.09    0.58
  -6   4  -2   22.15    0.91
  -6  -4   2   23.17    0.92
   6   3  -2   11.11    0.67
   6  -3   2    9.69    0.62
  -6  -3   2   10.72    0.61
  -6   3  -2   10.36    0.64
   6  -2   2   29.74    1.07
   6   2  -2   28.99    1.08
  -6  -2   2   28.49    1.03
  -6   2  -2   28.19    1.03
   6  -1   2    3.18    0.38
   6   1  -2    3.00    0.37
  -6  -1   2    2.62    0.36
  -6   1  -2    3.43    0.41
   6   0  -2   36.62    1.24
   6   0   2   37.54    1.24
  -6   0  -2   37.66    1.27
  -6   0   2   38.14    1.23
   6  -1  -2    3.44    0.38
   6   1   2    2.99    0.40
  -6   1   2    2.96    0.36
  -6  -1  -2    3.04    0.40
   6  -2  -2   29.39    1.04
   6   2   2   29.81    1.08
  -6  -2  -2   29.76    1.06
  -6   2   2   30.22    1.04
   6   3   2   12.49    0.66
   6  -3  -2    9.71    0.58
   6   4   2   21.94    0.96
   6  -4  -2   23.98    0.87
  -6  -4  -2   22.81    0.95
  -6   4   2   21.90    0.83
  -6   4   2   23.95    0.86
   6   5   2   15.82    0.61
   6  -5  -2   15.48    0.70
   6   5   2   18.08    0.85
  -6   5   2   17.91    0.73
  -6  -5  -2   16.70    0.81
  -6   5   2   16.02    0.67
   6   6   2   12.12    0.52
   6  -6  -2   11.78    0.64
   6   6   2   11.76    0.68
  -6   6   2   12.20    0.62
  -6  -6  -2   12.45    0.73
  -6   6   2   11.24    0.58
   6  -7  -2   24.81    0.94
   6   7   2   26.31    1.07
   6   7   2   25.29    0.82
  -6  -7  -2   24.97    1.03
  -6   7   2   24.14    0.89
  -6   7   2   25.32    0.93
   6   8   2    2.78    0.45
   6   8   2    2.15    0.28
   6  -8  -2    1.69    0.32
  -6   8   2    2.31    0.30
  -6  -8  -2    2.22    0.42
  -6   8   2    2.39    0.33
   6   9   2    2.06    0.27
   6   9   2    1.77    0.43
   6  -9  -2    1.81    0.34
   6   9   2    2.33    0.42
  -6   9   2    1.58    0.31
  -6  -9  -2    2.50    0.43
   6  10   2   21.99    1.01
   6  10   2   19.84    0.92
   6  10   2   18.89    0.73
  -6  10   2   19.20    0.80
  -6 -10  -2   20.76    1.00
   6  11   2   35.04    1.10
   6  11   2   34.27    1.27
   6  11   2   35.01    1.33
  -6 -11  -2   34.54    1.36
  -6  11   2   33.27    1.12
   6  12   2    5.83    0.59
   6  12   2    5.70    0.62
  -6 -12  -2    5.68    0.62
  -6  12   2    5.90    0.46
   6  13   2   -0.21    0.31
   6  13   2    1.05    0.44
  -6  13   2    0.93    0.29
   6  14   2    0.62    0.42
   6  14   2   -0.05    0.31
  -6  14   2   -0.01    0.25
   6  15   2    4.45    0.57
   6  15   2    4.56    0.60
  -6  15   2    4.68    0.42
   6  16   2    1.99    0.46
   6  16   2    1.44    0.47
  -6  16   2    0.84    0.30
   6  17   2    0.38    0.37
   6  17   2    0.19    0.42
  -6  17   2    0.35    0.27
   6  18   2    1.19    0.45
   6  18   2    1.73    0.52
  -6  18   2    1.38    0.31
   6  19   2    3.26    0.57
   6  19   2    1.76    0.55
   6  20   2    1.82    0.55
   7  19  -2    6.12    0.83
  -7  19  -2    6.71    0.68
   7  18  -2    2.49    0.62
  -7  18  -2    1.37    0.47
   7  17  -2    1.67    0.57
  -7  17  -2    2.12    0.49
   7  16  -2    0.02    0.46
   7  16  -2    0.12    0.32
  -7  16  -2   -0.07    0.34
   7  15  -2    0.08    0.29
   7  15  -2    0.14    0.46
  -7  15  -2    0.00    0.35
   7  14  -2    3.45    0.62
   7  14  -2    3.77    0.48
  -7  14  -2    4.39    0.54
  -7 -14   2    5.33    0.69
   7  13  -2   16.75    0.84
   7  13  -2   15.60    1.02
  -7 -13   2   15.04    1.03
  -7  13  -2   15.98    0.89
   7  12  -2   31.36    1.39
   7  12  -2   31.27    1.17
  -7  12  -2   30.85    1.22
  -7 -12   2   31.31    1.39
   7  11  -2    0.34    0.30
   7  11  -2   -0.02    0.36
  -7  11  -2    0.11    0.34
  -7 -11   2    0.26    0.41
   7 -10   2   22.18    1.01
   7  10  -2   21.42    1.12
  -7 -10   2   21.11    1.11
  -7  10  -2   21.99    0.99
   7   9  -2    1.88    0.51
   7  -9   2    2.78    0.47
  -7  -9   2    2.54    0.51
  -7   9  -2    2.37    0.44
   7  -8   2    4.15    0.51
   7   8  -2    4.54    0.61
  -7  -8   2    3.88    0.56
  -7   8  -2    4.54    0.51
   7   7  -2    3.20    0.50
   7  -7   2    2.45    0.43
  -7   7  -2    1.45    0.38
  -7  -7   2    2.23    0.44
   7  -6   2    7.55    0.61
   7   6  -2    9.45    0.74
  -7   6  -2    8.01    0.62
  -7  -6   2    8.72    0.70
   7   5  -2    5.24    0.58
   7  -5   2    5.90    0.55
  -7   5  -2    5.92    0.54
  -7  -5   2    5.37    0.57
   7  -4   2    0.45    0.33
   7   4  -2    0.07    0.31
  -7   4  -2    0.54    0.32
  -7  -4   2    0.06    0.33
   7  -3   2   21.08    0.91
   7   3  -2   18.24    0.90
  -7  -3   2   20.33    0.91
  -7   3  -2   20.86    0.94
   7   2  -2   28.84    1.11
   7  -2   2   27.04    1.07
  -7   2  -2   27.84    1.11
  -7  -2   2   30.35    1.13
   7  -1   2    1.58    0.35
   7   1  -2    2.32    0.37
  -7  -1   2    2.73    0.41
  -7   1  -2    1.99    0.38
   7   0  -2    1.61    0.35
   7   0   2    1.56    0.36
  -7   0   2    1.25    0.35
  -7   0  -2    1.54    0.36
   7  -1  -2    1.58    0.36
  -7   1   2    2.00    0.36
  -7  -1  -2    1.25    0.36
   7   2   2   30.73    1.15
   7  -2  -2   29.31    1.11
  -7  -2  -2   29.89    1.13
  -7   2   2   30.19    1.10
   7  -3  -2   20.21    0.88
   7   3   2   20.02    0.95
  -7  -3  -2   21.13    0.92
  -7   3   2   19.49    0.86
   7  -4  -2    0.31    0.28
   7   4   2    0.55    0.34
  -7  -4  -2    0.59    0.34
   7   5   2    6.17    0.57
   7   5   2    5.55    0.38
   7  -5  -2    5.50    0.50
  -7  -5  -2    5.90    0.57
  -7   5   2    5.09    0.47
   7   6   2    7.88    0.44
   7   6   2    9.85    0.73
   7  -6  -2    9.03    0.61
  -7  -6  -2    8.61    0.69
  -7   6   2    8.46    0.60
  -7   6   2    9.97    0.58
   7   7   2    2.19    0.46
   7  -7  -2    2.71    0.40
   7   7   2    2.34    0.29
  -7  -7  -2    1.95    0.45
  -7   7   2    2.58    0.39
   7   8   2    4.07    0.53
   7   8   2    5.31    0.38
   7  -8  -2    5.23    0.50
  -7   8   2    4.66    0.46
  -7  -8  -2    3.16    0.51
   7   9   2    2.12    0.47
   7   9   2    2.49    0.29
  -7   9   2    2.40    0.38
  -7  -9  -2    2.05    0.47
   7  10   2   22.71    1.04
   7  10   2   22.60    1.08
   7  10   2   22.39    0.79
  -7  10   2   19.81    0.89
  -7 -10  -2   21.91    1.08
   7  11   2    0.33    0.22
   7  11   2    0.24    0.32
   7  11   2   -0.62    0.38
  -7  11   2    0.48    0.29
  -7 -11  -2    0.48    0.39
   7  12   2   32.14    1.36
   7  12   2   32.14    1.31
  -7  12   2   33.06    1.15
  -7 -12  -2   34.99    1.41
   7  13   2   17.63    0.98
   7  13   2   16.70    0.93
  -7  13   2   15.92    0.77
   7  14   2    4.17    0.56
   7  14   2    4.04    0.60
  -7  14   2    3.59    0.43
   7  15   2   -0.13    0.33
   7  15   2    0.26    0.44
  -7  15   2    0.01    0.28
   7  16   2   -0.15    0.43
   7  16   2    0.68    0.40
  -7  16   2    0.85    0.31
   7  17   2    2.44    0.57
   7  17   2    1.47    0.47
  -7  17   2    1.62    0.35
   7  18   2    2.13    0.52
   7  18   2    1.36    0.54
  -7  18   2    1.54    0.33
   7  19   2    6.24    0.77
   7  19   2    6.67    0.76
   8  18  -2    0.06    0.52
  -8  18  -2    0.15    0.43
   8  17  -2   -0.28    0.51
  -8  17  -2    0.13    0.40
   8  16  -2    1.72    0.58
  -8  16  -2    1.68    0.45
   8  15  -2    2.42    0.63
   8  15  -2    2.23    0.43
  -8  15  -2    2.69    0.51
   8  14  -2    2.96    0.64
   8  14  -2    3.27    0.49
  -8 -14   2    3.33    0.64
  -8  14  -2    2.88    0.52
   8  13  -2    3.77    0.65
   8  13  -2    4.23    0.53
  -8 -13   2    2.64    0.62
  -8  13  -2    3.74    0.54
   8  12  -2    4.04    0.52
   8  12  -2    2.76    0.59
  -8  12  -2    3.65    0.53
  -8 -12   2    3.13    0.62
   8  11  -2    6.54    0.61
   8  11  -2    5.89    0.73
  -8 -11   2    5.60    0.71
  -8  11  -2    6.18    0.62
   8  10  -2   15.05    1.02
  -8  10  -2   16.42    0.92
  -8 -10   2   18.03    1.06
   8   9  -2    5.47    0.68
   8  -9   2    5.88    0.61
  -8  -9   2    5.12    0.62
  -8   9  -2    5.93    0.61
   8  -8   2   46.01    1.65
   8   8  -2   46.24    1.76
  -8  -8   2   51.43    1.78
  -8   8  -2   49.40    1.65
   8  -7   2    2.22    0.45
   8   7  -2    1.84    0.52
  -8   7  -2    2.39    0.46
  -8  -7   2    2.35    0.51
   8  -6   2   17.39    0.96
   8   6  -2   18.01    1.05
  -8   6  -2   19.59    0.97
  -8  -6   2   20.89    1.08
   8   5  -2   29.41    0.77
   8  -5   2   30.40    1.23
   8   5  -2   30.56    1.30
  -8  -5   2   29.26    1.23
  -8   5  -2   28.28    1.20
   8  -4   2   11.39    0.78
   8   4  -2   10.41    0.79
  -8  -4   2    8.55    0.73
  -8   4  -2   11.20    0.77
   8   3  -2   27.30    1.20
   8  -3   2   27.20    1.16
  -8  -3   2   27.19    1.16
  -8   3  -2   27.73    1.17
   8  -2   2    1.09    0.39
   8   2  -2    1.36    0.38
  -8   2  -2    0.96    0.38
  -8  -2   2    1.44    0.37
   8   1  -2    8.78    0.69
   8  -1   2   11.22    0.78
  -8  -1   2    8.39    0.68
  -8   1  -2    8.78    0.68
   8   0   2    0.68    0.35
   8   0  -2    0.31    0.34
  -8   0   2    0.22    0.30
  -8   0  -2    0.33    0.32
   8  -1  -2    8.61    0.68
   8   1   2    8.28    0.67
  -8   1   2    8.85    0.67
  -8  -1  -2    8.68    0.70
   8  -2  -2    0.44    0.35
   8   2   2    0.46    0.35
  -8   2   2    0.93    0.36
   8  -3  -2   26.66    1.09
   8   3   2   26.04    1.13
  -8   3   2   25.60    1.09
  -8  -3  -2   26.30    1.17
   8  -4  -2   10.03    0.70
   8   4   2   11.94    0.83
  -8   4   2   10.11    0.69
  -8  -4  -2   11.12    0.81
   8  -5  -2   28.02    1.15
   8   5   2   31.12    1.28
   8   5   2   30.65    0.97
  -8  -5  -2   28.72    1.25
   8  -6  -2   18.97    0.90
   8   6   2   17.38    1.01
   8   6   2   18.76    0.71
  -8  -6  -2   18.73    1.00
   8   7   2    1.65    0.48
   8  -7  -2    1.43    0.39
   8   7   2    2.11    0.28
  -8  -7  -2    1.36    0.42
  -8   7   2    1.61    0.40
   8   8   2   45.01    1.34
   8   8   2   48.11    1.71
  -8  -8  -2   48.14    1.70
  -8   8   2   47.41    1.54
   8   9   2    5.15    0.40
   8   9   2    5.07    0.65
  -8  -9  -2    5.74    0.65
  -8   9   2    6.41    0.55
   8  10   2   17.55    0.95
   8  10   2   16.42    0.99
   8  10   2   15.04    0.64
  -8 -10  -2   19.06    1.05
  -8  10   2   15.27    0.81
   8  11   2    6.64    0.74
   8  11   2    5.63    0.62
  -8 -11  -2    6.29    0.70
  -8  11   2    5.47    0.53
   8  12   2    3.58    0.55
   8  12   2    2.17    0.55
  -8 -12  -2    4.13    0.61
  -8  12   2    3.94    0.47
   8  13   2    2.81    0.53
   8  13   2    2.51    0.57
  -8  13   2    2.95    0.42
   8  14   2    3.20    0.56
   8  14   2    3.15    0.61
  -8  14   2    2.66    0.41
   8  15   2    3.42    0.62
   8  15   2    3.63    0.55
  -8  15   2    3.41    0.45
   8  16   2    1.84    0.49
   8  16   2    1.36    0.55
  -8  16   2    1.40    0.35
   8  17   2    1.23    0.46
   8  17   2    0.56    0.53
  -8  17   2    0.38    0.32
   8  18   2    0.85    0.48
   8  18   2    1.05    0.56
   9  17  -2    1.87    0.64
  -9  17  -2    1.52    0.52
   9  16  -2    0.78    0.58
  -9  16  -2    1.10    0.49
   9  15  -2    2.62    0.69
   9  15  -2    4.27    0.58
  -9  15  -2    3.65    0.59
   9  14  -2    6.10    0.63
   9  14  -2    4.22    0.76
  -9  14  -2    4.74    0.63
   9  13  -2    5.19    0.60
   9  13  -2    4.77    0.75
  -9  13  -2    5.14    0.64
  -9 -13   2    5.51    0.77
   9  12  -2    3.98    0.69
   9  12  -2    4.45    0.57
  -9  12  -2    4.20    0.59
  -9 -12   2    4.36    0.70
   9  11  -2   10.26    0.95
  -9  11  -2    9.44    0.80
  -9 -11   2   10.52    0.91
   9  10  -2   10.68    0.93
  -9 -10   2    9.61    0.90
  -9  10  -2    9.40    0.78
   9   9  -2   12.14    0.97
  -9   9  -2   12.60    0.87
  -9  -9   2   10.26    0.89
   9  -8   2   36.25    1.48
   9   8  -2   39.70    1.61
  -9   8  -2   37.31    1.46
  -9  -8   2   39.35    1.59
   9   7  -2   12.93    0.98
   9  -7   2   14.98    0.93
  -9   7  -2   15.13    0.88
  -9  -7   2   11.83    0.92
   9  -6   2    3.09    0.49
   9   6  -2    2.64    0.52
  -9  -6   2    2.17    0.52
  -9   6  -2    1.98    0.47
   9  -5   2    8.23    0.72
   9   5  -2    9.87    0.85
  -9   5  -2    7.21    0.69
  -9  -5   2    7.83    0.76
   9  -4   2   37.20    1.45
   9   4  -2   35.80    1.44
  -9  -4   2   34.95    1.45
  -9   4  -2   34.60    1.41
   9   3  -2   12.67    0.92
   9  -3   2   12.38    0.83
  -9   3  -2   12.61    0.86
  -9  -3   2   13.00    0.84
   9  -2   2   19.94    1.01
   9   2  -2   18.34    1.01
  -9  -2   2   20.71    1.01
  -9   2  -2   19.45    1.03
   9   1  -2   16.95    1.01
   9  -1   2   16.56    1.00
  -9   1  -2   17.09    0.98
  -9  -1   2   16.93    0.93
   9   0  -2    2.12    0.48
   9   0   2    2.17    0.46
  -9   0  -2    1.60    0.46
  -9   0   2    1.62    0.45
   9   1   2   17.62    0.96
   9  -1  -2   15.03    0.95
  -9   1   2   17.65    0.95
   9   2   2   19.06    1.01
   9  -2  -2   19.02    1.01
  -9   2   2   18.76    0.97
  -9  -2  -2   17.42    1.04
   9   3   2   12.86    0.92
   9  -3  -2   12.55    0.85
  -9  -3  -2   12.88    0.91
  -9   3   2   11.29    0.79
   9   4   2   36.18    1.49
   9  -4  -2   38.42    1.42
  -9   4   2   38.65    1.40
  -9  -4  -2   34.71    1.45
   9   5   2    7.80    0.76
   9   5   2    8.32    0.49
   9  -5  -2    8.22    0.69
  -9   5   2    6.44    0.65
  -9  -5  -2    7.11    0.70
   9   6   2    2.59    0.31
   9  -6  -2    2.74    0.47
   9   6   2    2.08    0.48
  -9   6   2    2.13    0.44
  -9  -6  -2    2.48    0.52
   9   7   2   14.76    0.61
   9   7   2   14.58    0.97
  -9  -7  -2   12.79    0.87
   9   8   2   38.29    1.16
   9   8   2   38.29    1.56
  -9  -8  -2   37.62    1.53
   9   9   2   10.99    0.89
  -9   9   2   12.12    0.76
  -9  -9  -2   12.29    0.94
   9  10   2    8.78    0.85
  -9  10   2   11.81    0.74
  -9 -10  -2    8.92    0.84
   9  11   2   10.55    0.85
   9  11   2    8.84    0.86
  -9  11   2    9.04    0.69
  -9 -11  -2   10.41    0.91
   9  12   2    4.87    0.69
   9  12   2    5.63    0.68
  -9  12   2    4.72    0.53
   9  13   2    6.16    0.69
   9  13   2    4.68    0.71
  -9  13   2    5.05    0.54
   9  14   2    4.66    0.71
   9  14   2    4.52    0.63
  -9  14   2    4.66    0.52
   9  15   2    5.68    0.68
   9  15   2    3.46    0.69
   9  16   2    1.27    0.57
   9  16   2    1.71    0.50
   9  17   2    1.93    0.51
   9  17   2    2.40    0.62
  10  16  -2    1.81    0.69
 -10  16  -2    1.50    0.55
  10  15  -2    4.36    0.80
 -10  15  -2    3.88    0.63
  10  14  -2    0.42    0.56
  10  14  -2    2.44    0.51
 -10  14  -2    1.83    0.51
  10  13  -2    4.63    0.78
  10  13  -2    5.76    0.67
 -10 -13   2    4.75    0.75
 -10  13  -2    5.40    0.68
  10  12  -2    1.03    0.44
  10  12  -2    0.95    0.57
 -10 -12   2    0.47    0.52
 -10  12  -2    1.04    0.46
  10  11  -2   10.28    0.99
 -10  11  -2    9.20    0.82
 -10 -11   2   11.25    1.00
  10  10  -2    5.13    0.75
 -10  10  -2    6.26    0.69
 -10 -10   2    6.01    0.77
  10   9  -2    0.11    0.44
 -10  -9   2    0.75    0.49
 -10   9  -2    0.24    0.42
  10   8  -2    0.05    0.47
 -10   8  -2    0.45    0.43
 -10  -8   2    0.28    0.42
  10   7  -2    6.73    0.80
  10  -7   2    6.67    0.74
 -10  -7   2    7.89    0.82
 -10   7  -2    6.97    0.72
  10  -6   2   12.07    0.91
  10   6  -2   12.93    1.02
 -10  -6   2   11.68    0.94
 -10   6  -2   12.71    0.89
  10  -5   2    7.94    0.76
  10   5  -2    7.46    0.80
 -10   5  -2    9.02    0.79
 -10  -5   2    6.78    0.73
  10  -4   2    1.18    0.47
  10   4  -2    0.78    0.48
 -10   4  -2    1.01    0.44
 -10  -4   2    1.13    0.44
  10   3  -2    8.93    0.84
  10  -3   2   11.42    0.88
 -10  -3   2    9.57    0.82
 -10   3  -2    8.73    0.79
  10   2  -2    0.31    0.44
  10  -2   2   -0.07    0.36
 -10   2  -2    0.20    0.37
 -10  -2   2    0.03    0.40
  10  -1   2   25.87    1.24
  10   1  -2   22.76    1.20
 -10   1  -2   23.13    1.18
 -10  -1   2   22.56    1.15
  10   0  -2   32.02    1.39
  10   0   2   32.35    1.42
 -10   0   2   32.75    1.37
  10   1   2   24.48    1.18
  10  -1  -2   23.52    1.18
 -10   1   2   24.12    1.13
 -10  -1  -2   23.80    1.18
  10   2   2    0.05    0.41
  10  -2  -2    0.27    0.41
 -10   2   2    0.35    0.38
 -10  -2  -2    0.47    0.43
  10   3   2    9.43    0.82
  10  -3  -2    9.47    0.80
 -10  -3  -2   10.21    0.85
 -10   3   2    9.45    0.78
  10   4   2    1.20    0.49
  10  -4  -2    0.94    0.43
 -10  -4  -2    1.05    0.49
 -10   4   2    1.37    0.44
  10  -5  -2    7.27    0.70
  10   5   2    8.73    0.84
  10   5   2    8.11    0.50
 -10  -5  -2    8.20    0.79
 -10   5   2    7.63    0.71
  10   6   2   12.18    0.97
  10   6   2   13.09    0.60
 -10   6   2   12.54    0.82
 -10  -6  -2   12.28    0.96
  10   7   2    8.70    0.85
 -10  -7  -2    8.32    0.83
 -10   7   2    6.83    0.67
  10   8   2    0.66    0.50
 -10   8   2    1.05    0.42
 -10  -8  -2    1.04    0.50
  10   9   2    0.47    0.51
 -10   9   2    0.42    0.40
 -10  -9  -2    0.65    0.49
  10  10   2    6.05    0.77
 -10 -10  -2    5.21    0.71
  10  11   2   10.61    0.97
  10  11   2    8.82    0.82
 -10 -11  -2   10.37    0.95
  10  12   2    0.94    0.54
  10  12   2    1.21    0.48
  10  13   2    6.29    0.74
  10  13   2    5.42    0.78
  10  14   2    1.57    0.51
  10  14   2    2.02    0.62
  10  15   2    3.97    0.76
  10  15   2    4.04    0.66
 -10  15   2    3.35    0.52
  10  16   2    2.21    0.57
  10  16   2    1.44    0.62
 -10  16   2    0.83    0.39
  11  15  -2   -0.14    0.62
 -11  15  -2    1.00    0.50
  11  14  -2    6.15    0.92
 -11  14  -2    7.79    0.80
  11  13  -2    1.74    0.54
  11  13  -2    3.06    0.74
 -11 -13   2    3.28    0.75
 -11  13  -2    2.31    0.57
  11  12  -2    0.83    0.62
 -11 -12   2   -0.32    0.53
 -11  12  -2    0.30    0.47
  11  11  -2    0.91    0.62
 -11 -11   2    1.17    0.60
 -11  11  -2    0.78    0.51
  11  10  -2    1.77    0.59
 -11  10  -2    0.96    0.49
 -11 -10   2    0.64    0.54
  11   9  -2    6.13    0.84
 -11  -9   2    4.61    0.75
 -11   9  -2    6.07    0.70
  11   8  -2   -0.12    0.52
 -11  -8   2   -0.17    0.43
 -11   8  -2    0.16    0.45
  11   7  -2    1.63    0.58
 -11   7  -2    1.30    0.48
 -11  -7   2    1.34    0.54
  11   6  -2    1.74    0.56
  11  -6   2    1.37    0.53
 -11  -6   2    0.90    0.52
 -11   6  -2    1.56    0.49
  11   5  -2    4.81    0.73
  11  -5   2    4.84    0.69
 -11   5  -2    5.21    0.69
 -11  -5   2    4.45    0.67
  11  -4   2    2.00    0.55
  11   4  -2    3.36    0.65
 -11   4  -2    3.54    0.60
 -11  -4   2    2.40    0.58
  11  -3   2   15.73    1.07
  11   3  -2   15.68    1.10
 -11  -3   2   16.73    1.08
 -11   3  -2   14.90    1.01
  11   2  -2   18.16    1.12
  11  -2   2   15.79    1.08
 -11  -2   2   13.13    1.02
 -11   2  -2   14.41    1.01
  11  -1   2    4.53    0.67
  11   1  -2    3.02    0.61
 -11  -1   2    2.82    0.59
  11   0   2    9.03    0.86
  11   0  -2    9.74    0.88
 -11   0  -2    8.28    0.82
 -11   0   2    7.58    0.78
  11   1   2    3.03    0.63
  11  -1  -2    4.00    0.65
 -11  -1  -2    3.09    0.62
 -11   1   2    4.64    0.64
  11   2   2   16.58    1.12
  11  -2  -2   15.55    1.05
 -11  -2  -2   16.07    1.03
 -11   2   2   15.74    1.00
  11   3   2   16.35    1.10
  11  -3  -2   15.02    1.04
 -11  -3  -2   14.08    0.98
 -11   3   2   15.62    1.01
  11   4   2    3.38    0.65
 -11   4   2    2.43    0.56
 -11  -4  -2    3.57    0.62
  11   5   2    4.98    0.71
 -11   5   2    4.22    0.60
 -11  -5  -2    6.29    0.73
  11   6   2    1.75    0.58
 -11   6   2    0.63    0.43
 -11  -6  -2    0.92    0.52
  11   7   2    0.75    0.53
 -11  -7  -2    1.60    0.53
 -11   7   2    1.68    0.49
  11   8   2    0.11    0.49
 -11  -8  -2   -0.79    0.45
 -11   8   2   -0.11    0.38
  11   9   2    5.28    0.76
 -11   9   2    4.11    0.60
 -11  -9  -2    5.55    0.77
  11  10   2    0.97    0.59
 -11  10   2    1.15    0.47
 -11 -10  -2    1.34    0.58
  11  11   2    0.67    0.58
 -11  11   2    0.41    0.41
  11  12   2    0.49    0.56
  11  12   2    0.18    0.46
 -11  12   2    0.10    0.41
  11  13   2    2.88    0.61
  11  13   2    2.94    0.70
 -11  13   2    2.33    0.51
  11  14   2    8.09    0.85
  11  14   2    7.04    0.93
 -11  14   2    7.93    0.71
  11  15   2    1.72    0.55
 -11  15   2    0.85    0.45
  12  13  -2    1.01    0.70
  12  13  -2    0.64    0.51
 -12  13  -2    1.89    0.58
  12  12  -2    0.74    0.66
 -12  12  -2    0.28    0.51
 -12 -12   2   -0.45    0.58
  12  11  -2   -0.09    0.59
 -12 -11   2    1.00    0.64
 -12  11  -2    2.02    0.58
  12  10  -2    1.14    0.66
 -12 -10   2    0.63    0.54
 -12  10  -2   -0.07    0.43
  12   9  -2    0.41    0.58
 -12   9  -2    0.48    0.50
 -12  -9   2    0.96    0.59
  12   8  -2   -0.54    0.51
 -12  -8   2    0.04    0.52
 -12   8  -2   -0.23    0.42
  12   7  -2    6.66    0.88
 -12   7  -2    6.30    0.75
 -12  -7   2    5.76    0.81
  12   6  -2    7.99    0.92
 -12   6  -2    6.26    0.78
 -12  -6   2    6.55    0.82
  12   5  -2    2.82    0.68
  12  -5   2    4.13    0.70
 -12   5  -2    2.59    0.61
 -12  -5   2    2.48    0.64
  12   4  -2    3.15    0.70
  12  -4   2    2.82    0.64
 -12   4  -2    3.06    0.62
 -12  -4   2    3.03    0.66
  12  -3   2    2.46    0.63
  12   3  -2    2.15    0.62
 -12  -3   2    1.70    0.58
  12   2  -2    1.00    0.56
  12  -2   2    0.02    0.43
 -12  -2   2    0.35    0.48
 -12   2  -2    0.86    0.52
  12  -1   2    6.18    0.80
  12   1  -2    4.74    0.75
 -12   1  -2    4.38    0.72
 -12  -1   2    4.65    0.71
  12   0  -2    8.72    0.88
  12   0   2    7.94    0.88
 -12   0   2    8.50    0.85
 -12   0  -2    7.66    0.86
  12  -1  -2    4.46    0.72
  12   1   2    5.04    0.76
 -12  -1  -2    3.96    0.71
 -12   1   2    4.25    0.69
  12  -2  -2   -0.34    0.45
  12   2   2    0.64    0.49
 -12  -2  -2   -0.33    0.45
 -12   2   2    0.43    0.47
  12   3   2    2.82    0.66
 -12   3   2    1.31    0.52
 -12  -3  -2    2.43    0.60
  12   4   2    2.63    0.63
 -12   4   2    1.73    0.55
 -12  -4  -2    2.28    0.61
  12   5   2    3.45    0.72
 -12  -5  -2    2.65    0.67
 -12   5   2    3.59    0.61
  12   6   2    7.65    0.91
 -12  -6  -2    6.73    0.85
 -12   6   2    6.80    0.75
  12   7   2    4.36    0.77
 -12   7   2    5.26    0.68
 -12  -7  -2    6.69    0.86
  12   8   2    0.18    0.53
 -12   8   2   -0.32    0.40
 -12  -8  -2    0.31    0.55
  12   9   2    0.10    0.50
 -12   9   2    0.03    0.42
 -12  -9  -2    0.19    0.49
  12  10   2    1.17    0.64
 -12 -10  -2   -0.05    0.56
 -12  10   2    0.41    0.43
  12  11   2    0.70    0.62
 -12  11   2    1.06    0.46
  12  12   2    0.16    0.59
  12  12   2    0.53    0.52
 -12  12   2    1.10    0.47
  12  13   2    1.54    0.57
  12  13   2    1.19    0.65
 -12  13   2    0.42    0.45
  13  11  -2    1.36    0.74
 -13 -11   2    1.59    0.70
 -13  11  -2    0.78    0.54
  13  10  -2    0.89    0.64
 -13 -10   2    2.20    0.73
 -13  10  -2    1.15    0.57
  13   9  -2   -0.45    0.58
 -13   9  -2   -0.63    0.47
 -13  -9   2    0.54    0.63
  13   8  -2    0.74    0.65
 -13  -8   2    0.81    0.61
 -13   8  -2    0.73    0.54
  13   7  -2    2.80    0.76
 -13  -7   2    2.51    0.68
  13   6  -2    2.51    0.75
 -13  -6   2    2.14    0.69
  13   5  -2    1.43    0.64
 -13  -5   2    0.44    0.53
  13   4  -2    0.57    0.59
 -13   4  -2    0.24    0.52
 -13  -4   2   -0.34    0.49
  13   3  -2    5.54    0.82
  13  -3   2    7.63    0.90
 -13   3  -2    5.86    0.83
 -13  -3   2    5.80    0.82
  13  -2   2    1.95    0.63
  13   2  -2    1.83    0.64
 -13  -2   2    1.38    0.57
 -13   2  -2    0.95    0.57
  13   1  -2    4.81    0.77
  13  -1   2    4.63    0.80
 -13   1  -2    4.02    0.75
 -13  -1   2    5.00    0.77
  13   0  -2    7.39    0.91
  13   0   2    7.60    0.91
 -13   0   2    8.32    0.92
 -13   0  -2    7.35    0.86
  13   1   2    5.84    0.85
 -13   1   2    4.57    0.74
 -13  -1  -2    4.90    0.78
  13   2   2    1.77    0.66
 -13  -2  -2    1.43    0.62
 -13   2   2    1.06    0.54
  13   3   2    4.91    0.84
 -13   3   2    4.88    0.74
 -13  -3  -2    5.60    0.81
  13   4   2    0.89    0.61
 -13   4   2    0.22    0.48
 -13  -4  -2    1.25    0.61
  13   5   2    1.61    0.61
 -13  -5  -2    1.82    0.64
 -13   5   2    1.21    0.52
  13   6   2    2.79    0.73
 -13   6   2    1.73    0.54
 -13  -6  -2    2.41    0.69
  13   7   2    4.60    0.82
 -13  -7  -2    3.59    0.79
 -13   7   2    4.58    0.69
  13   8   2   -0.02    0.59
 -13  -8  -2    0.56    0.62
 -13   8   2    1.58    0.56
  13   9   2    0.72    0.66
 -13  -9  -2   -0.01    0.59
 -13   9   2   -0.47    0.44
  13  10   2    2.02    0.75
 -13  10   2    1.71    0.54
  13  11   2    0.24    0.64
 -13  11   2    0.86    0.47
  14   8  -2    2.25    0.74
 -14  -8   2    2.26    0.70
  14   7  -2    1.56    0.73
 -14  -7   2    0.96    0.65
 -14   7  -2    0.62    0.58
  14   6  -2    2.62    0.78
 -14   6  -2    0.93    0.60
 -14  -6   2    0.61    0.61
  14   5  -2    5.05    0.92
 -14   5  -2    5.47    0.85
 -14  -5   2    5.57    0.89
  14   4  -2    1.29    0.70
 -14   4  -2   -0.35    0.56
 -14  -4   2   -0.14    0.51
  14   3  -2    2.95    0.72
 -14   3  -2    1.88    0.67
 -14  -3   2    4.19    0.77
  14   2  -2    5.46    0.88
 -14   2  -2    6.40    0.88
 -14  -2   2    4.05    0.79
  14  -1   2   -0.93    0.52
 -14  -1   2    0.74    0.60
 -14   1  -2    0.46    0.58
  14   0   2   -0.20    0.58
 -14   0  -2   -0.07    0.57
 -14   0   2    0.43    0.55
  14   1   2   -0.42    0.59
 -14  -1  -2    0.28    0.59
 -14   1   2   -0.09    0.53
  14   2   2    3.90    0.80
 -14   2   2    4.45    0.76
 -14  -2  -2    5.47    0.87
  14   3   2    3.12    0.80
 -14   3   2    2.74    0.67
 -14  -3  -2    2.11    0.69
  14   4   2    1.34    0.70
 -14  -4  -2    0.67    0.61
 -14   4   2    0.11    0.54
  14   5   2    6.03    0.94
 -14   5   2    5.06    0.78
 -14  -5  -2    5.68    0.89
  14   6   2    0.22    0.63
 -14  -6  -2   -0.75    0.55
 -14   6   2   -0.03    0.51
  14   7   2    0.65    0.69
 -14   7   2    0.88    0.56
 -14  -7  -2   -0.21    0.59
  14   8   2    1.25    0.75
 -14   8   2    1.67    0.59
 -14  -8  -2    1.91    0.73
 -15   1  -2    0.87    0.63
 -15  -1   2    1.83    0.67
  15   0   2    0.96    0.72
 -15   0  -2    0.29    0.61
 -15   0   2   -0.89    0.54
  15   1   2    0.81    0.74
 -15   1   2    0.34    0.58
 -15  -1  -2    0.58    0.62
   0  21  -3   -0.68    0.39
   0  20  -3    0.53    0.47
   0  19  -3    0.03    0.43
   0  18  -3    0.87    0.43
   0  17  -3    0.52    0.41
   0  16  -3    0.33    0.37
   0  15  -3    5.91    0.60
   0 -14   3   25.82    1.10
   0  14  -3   25.19    1.11
   0  13  -3   39.00    1.36
   0 -13   3   35.77    1.33
   0  12  -3    0.19    0.31
   0 -12   3   -0.06    0.29
   0  11  -3    8.11    0.60
   0 -11   3    7.99    0.59
   0  10  -3    0.80    0.30
   0 -10   3    0.50    0.28
   0  -9   3   16.34    0.72
   0  -9   3   15.58    0.58
   0   9  -3   15.86    0.73
   0   8  -3    4.71    0.42
   0  -8   3    4.71    0.40
   0  -8   3    4.50    0.32
   0  -7   3   37.57    1.16
   0  -7   3   37.25    0.99
   0   7  -3   38.37    1.18
   0   6  -3   92.58    2.39
   0  -6   3   91.94    2.18
   0  -6   3   91.65    2.37
   0  -5   3   41.53    1.02
   0  -5   3   41.23    1.20
   0   5  -3   42.09    1.20
   0   4  -3   52.78    1.43
   0  -4   3   53.18    1.42
   0  -4   3   52.56    1.24
   0   3  -3  209.94    5.03
   0  -3   3  213.11    5.02
   0   2  -3  266.12    6.37
   0  -2   3  270.42    6.12
   0  -2   3  278.28    6.36
   0  -1   3  231.24    5.24
   0  -1   3  231.04    5.42
   0  -1   3  226.19    5.41
   0   1  -3  237.07    5.42
   0   1  -3  230.90    5.24
   0   0  -3    0.07    0.08
   0   0  -3    0.04    0.11
   0   0   3    0.22    0.11
   0   0   3    0.17    0.10
   0   0   3   -0.01    0.09
   0   1   3  228.16    5.35
   0  -1  -3  227.43    5.42
   0  -1  -3  239.47    5.38
   0  -1  -3  233.85    5.35
   0   1   3  239.85    5.38
   0   1   3  233.38    5.42
   0   2   3  253.60    6.28
   0   2   3  278.39    6.31
   0  -2  -3  274.05    6.25
   0   2   3  272.14    6.25
   0   2   3  278.15    6.27
   0  -2  -3  279.99    6.27
   0  -2  -3  270.62    6.29
   0   3   3  213.22    4.87
   0   3   3  208.10    4.80
   0   3   3  211.14    4.86
   0  -3  -3  206.29    4.82
   0  -3  -3  203.72    4.85
   0  -3  -3  208.72    4.87
   0   4   3   52.62    1.42
   0  -4  -3   52.89    1.42
   0  -4  -3   54.04    1.42
   0   4   3   53.91    1.43
   0  -4  -3   56.33    1.30
   0  -5  -3   43.34    1.05
   0   5   3   42.57    1.03
   0   5   3   42.27    1.19
   0   5   3   41.40    1.03
   0  -5  -3   43.08    1.20
   0   5   3   42.15    1.19
   0   6   3   89.57    2.17
   0  -6  -3   93.01    2.33
   0   6   3   91.25    2.32
   0   6   3   94.54    2.17
   0  -6  -3   89.86    2.19
   0   6   3   90.05    2.31
   0   7   3   39.18    1.17
   0  -7  -3   39.32    1.17
   0   7   3   38.91    0.99
   0   7   3   38.44    1.16
   0  -7  -3   38.13    1.02
   0   8   3    4.44    0.38
   0   8   3    4.87    0.29
   0  -8  -3    4.79    0.32
   0   9   3   15.58    0.54
   0   9   3   15.42    0.68
   0  -9  -3   16.86    0.57
   0   9   3   15.38    0.52
   0  10   3    1.18    0.27
   0 -10  -3    0.67    0.21
   0  10   3    0.96    0.18
   0  10   3    0.99    0.20
   0  11   3    7.35    0.38
   0 -11  -3    6.98    0.45
   0  11   3    7.04    0.54
   0  11   3    7.87    0.43
   0 -12  -3   -0.24    0.21
   0  12   3    0.28    0.20
   0  12   3    0.74    0.29
   0  12   3   -0.35    0.16
   0  13   3   36.44    1.09
   0  13   3   38.84    1.34
   0  13   3   38.24    1.12
   0  14   3   22.98    0.82
   0  14   3   23.94    1.02
   0  15   3    5.82    0.42
   0  15   3    5.45    0.57
   0  16   3    0.80    0.35
   0  16   3    0.41    0.25
   0  17   3   -0.21    0.30
   0  17   3   -0.21    0.25
   0  18   3    0.67    0.27
   0  18   3    1.16    0.41
   0  19   3    0.02    0.36
   0  19   3    0.29    0.26
   0  20   3    0.68    0.28
   1  21  -3    8.47    0.83
  -1  21  -3    8.27    0.79
   1  20  -3    1.50    0.53
  -1  20  -3    2.51    0.55
   1  19  -3    3.18    0.58
  -1  19  -3    2.82    0.53
   1  18  -3    1.51    0.47
  -1  18  -3    1.07    0.44
   1  17  -3    6.28    0.66
  -1  17  -3    5.97    0.63
   1  16  -3    1.00    0.40
  -1  16  -3    0.36    0.39
   1  15  -3   14.06    0.64
   1  15  -3   12.91    0.81
  -1  15  -3   11.75    0.80
   1 -14   3    1.81    0.42
   1  14  -3    1.60    0.28
   1  14  -3    1.01    0.39
  -1  14  -3    1.72    0.42
  -1 -14   3    1.32    0.41
   1 -13   3    5.31    0.54
   1  13  -3    4.89    0.54
   1  13  -3    4.48    0.39
  -1 -13   3    5.31    0.56
  -1  13  -3    4.97    0.55
   1  12  -3    9.88    0.71
   1  12  -3   11.65    0.54
   1 -12   3   11.29    0.71
  -1  12  -3   11.60    0.75
  -1 -12   3   13.90    0.79
   1 -11   3   10.34    0.66
   1  11  -3   10.33    0.50
   1  11  -3   10.73    0.67
  -1  11  -3   11.98    0.68
  -1 -11   3   10.24    0.67
   1  10  -3   17.44    0.62
   1  10  -3   17.34    0.81
   1 -10   3   17.58    0.79
  -1 -10   3   18.86    0.82
  -1  10  -3   17.37    0.79
   1   9  -3   23.93    0.94
   1  -9   3   25.59    0.93
   1  -9   3   24.88    0.79
   1   9  -3   25.19    0.76
  -1  -9   3   25.39    0.95
  -1   9  -3   27.17    0.96
  -1  -9   3   24.21    0.78
   1  -8   3   25.71    0.79
   1  -8   3   26.57    0.93
   1   8  -3   26.64    0.96
   1   8  -3   26.05    0.76
  -1  -8   3   27.38    0.96
  -1   8  -3   26.24    0.94
   1   7  -3    8.69    0.53
   1  -7   3    8.47    0.37
   1   7  -3    8.47    0.34
   1  -7   3    8.09    0.50
  -1  -7   3    7.54    0.50
  -1   7  -3    9.11    0.52
   1  -6   3    4.83    0.29
   1  -6   3    5.99    0.42
   1   6  -3    4.76    0.39
   1   6  -3    5.03    0.25
  -1   6  -3    5.31    0.40
  -1  -6   3    4.93    0.37
   1   5  -3   24.34    0.64
   1  -5   3   25.09    0.68
   1  -5   3   25.94    0.83
   1   5  -3   24.17    0.82
  -1  -5   3   24.66    0.81
  -1   5  -3   23.52    0.81
   1  -4   3   31.90    0.93
   1   4  -3   30.43    0.75
   1   4  -3   30.94    0.94
  -1  -4   3   29.02    0.94
  -1   4  -3   31.76    0.95
   1  -3   3   93.16    2.37
   1   3  -3   95.22    2.39
  -1   3  -3   98.30    2.40
  -1  -3   3   95.41    2.38
   1   2  -3  317.50    7.51
   1  -2   3  316.31    7.50
  -1   2  -3  320.98    7.51
  -1  -2   3  328.41    7.50
   1   1  -3  307.96    7.14
   1  -1   3  320.87    7.37
   1  -1   3  311.31    7.36
   1   1  -3  310.73    7.36
  -1  -1   3  322.96    7.35
  -1  -1   3  312.35    7.35
  -1   1  -3  323.04    7.37
  -1  -1   3  314.54    7.17
   1   0   3  566.07   13.21
   1   0  -3  583.38   12.94
   1   0  -3  583.25   13.11
   1   0  -3  586.65   13.19
   1   0   3  571.95   13.30
  -1   0   3  560.46   13.26
  -1   0  -3  562.42   13.21
  -1   0   3  579.99   13.10
  -1   0   3  550.84   13.18
   1  -1  -3  318.23    7.18
   1   1   3  318.04    7.30
   1   1   3  312.96    7.18
   1   1   3  298.44    7.29
   1  -1  -3  314.22    7.17
   1  -1  -3  325.04    7.27
  -1  -1  -3  308.72    7.30
  -1   1   3  316.24    7.19
  -1   1   3  316.29    7.17
  -1   1   3  312.68    7.26
   1  -2  -3  321.77    7.29
   1  -2  -3  316.07    7.32
   1   2   3  318.52    7.37
   1   2   3  323.67    7.30
   1   2   3  315.34    7.28
   1   2   3  320.78    7.37
   1  -2  -3  314.05    7.27
  -1   2   3  314.94    7.32
  -1  -2  -3  315.77    7.28
  -1   2   3  321.14    7.31
  -1   2   3  315.95    7.27
  -1   2   3  322.17    7.29
  -1  -2  -3  311.11    7.37
  -1  -2  -3  313.68    7.29
   1   3   3   98.32    2.33
   1   3   3   95.08    2.32
   1  -3  -3   97.76    2.33
   1   3   3   92.65    2.28
  -1  -3  -3   95.99    2.29
  -1   3   3   94.23    2.32
  -1  -3  -3   95.11    2.33
  -1  -3  -3   93.93    2.32
  -1   3   3   93.51    2.32
   1   4   3   29.69    0.89
   1  -4  -3   30.55    0.90
   1   4   3   31.26    0.82
   1  -4  -3   29.54    0.89
   1   4   3   30.25    0.90
  -1  -4  -3   30.09    0.89
  -1  -4  -3   30.50    0.90
  -1   4   3   32.02    0.91
  -1   4   3   30.91    0.90
  -1  -4  -3   29.42    0.82
   1   5   3   24.31    0.78
   1   5   3   24.40    0.70
   1   5   3   25.66    0.80
   1  -5  -3   24.55    0.80
  -1   5   3   24.88    0.80
  -1  -5  -3   24.39    0.78
  -1  -5  -3   24.58    0.71
  -1   5   3   24.87    0.80
   1   6   3    5.18    0.35
   1   6   3    4.90    0.38
   1   6   3    5.20    0.27
   1  -6  -3    5.44    0.23
   1  -6  -3    5.64    0.39
   1   6   3    4.88    0.31
  -1   6   3    5.60    0.37
  -1  -6  -3    4.95    0.30
  -1  -6  -3    4.69    0.34
   1   7   3    8.89    0.39
   1   7   3    8.14    0.46
   1   7   3    8.27    0.36
   1   7   3    7.83    0.49
   1  -7  -3    8.41    0.33
  -1   7   3    8.41    0.27
  -1   7   3    8.67    0.47
  -1  -7  -3    8.07    0.39
  -1  -7  -3    8.34    0.45
   1   8   3   24.83    0.75
   1   8   3   25.21    0.78
   1  -8  -3   24.03    0.72
   1   8   3   25.76    0.88
   1   8   3   26.05    0.91
  -1  -8  -3   25.56    0.78
  -1   8   3   25.30    0.67
  -1   8   3   25.33    0.67
  -1   8   3   25.70    0.90
   1   9   3   26.06    0.81
   1  -9  -3   24.79    0.75
   1   9   3   27.08    0.94
  -1   9   3   25.59    0.70
  -1  -9  -3   24.91    0.81
  -1   9   3   25.26    0.71
  -1   9   3   25.58    0.93
   1  10   3   17.55    0.64
   1  10   3   17.07    0.75
   1 -10  -3   17.26    0.61
  -1  10   3   17.09    0.54
  -1  10   3   17.64    0.75
  -1  10   3   17.88    0.56
  -1 -10  -3   17.43    0.66
   1  11   3   11.04    0.64
   1  11   3    9.39    0.51
   1 -11  -3    9.88    0.48
  -1  11   3   10.42    0.44
  -1  11   3   10.18    0.41
  -1  11   3   10.55    0.63
  -1 -11  -3   10.26    0.54
   1  12   3   10.41    0.67
   1  12   3   12.72    0.58
  -1  12   3   11.56    0.49
  -1  12   3   12.62    0.68
  -1  12   3   11.21    0.46
  -1 -12  -3   11.65    0.59
   1  13   3    5.69    0.54
   1  13   3    4.65    0.41
  -1  13   3    4.71    0.50
  -1  13   3    4.97    0.34
  -1  13   3    4.84    0.34
   1  14   3    1.22    0.36
   1  14   3    1.27    0.31
  -1  14   3    1.48    0.24
  -1  14   3    1.34    0.35
   1  15   3   13.00    0.64
   1  15   3   13.39    0.77
  -1  15   3   12.34    0.73
  -1  15   3   11.68    0.55
   1  16   3   -0.27    0.29
   1  16   3    0.18    0.27
  -1  16   3    0.32    0.33
  -1  16   3    0.19    0.22
   1  17   3    5.53    0.61
   1  17   3    5.12    0.46
  -1  17   3    5.20    0.38
   1  18   3    1.11    0.40
   1  18   3    1.64    0.34
  -1  18   3    2.13    0.28
   1  19   3    3.08    0.40
   1  19   3    3.45    0.55
  -1  19   3    3.50    0.32
   1  20   3    1.71    0.36
   1  20   3    2.68    0.54
   1  21   3    9.78    0.86
   1  21   3    8.63    0.61
   2  21  -3   -0.40    0.46
  -2  21  -3    0.25    0.45
   2  20  -3    3.12    0.59
  -2  20  -3    3.47    0.57
   2  19  -3    0.34    0.44
  -2  19  -3    0.01    0.37
   2  18  -3    1.36    0.49
  -2  18  -3    1.01    0.42
   2  17  -3    0.35    0.42
  -2  17  -3    0.92    0.43
   2  16  -3    2.76    0.53
   2  16  -3    3.77    0.40
  -2  16  -3    2.37    0.48
   2  15  -3   14.61    0.67
   2  15  -3   15.03    0.87
  -2  15  -3   15.73    0.86
   2  14  -3    3.27    0.49
   2  14  -3    4.40    0.39
  -2 -14   3    3.99    0.55
  -2  14  -3    3.64    0.49
   2  13  -3    8.71    0.69
   2 -13   3    8.73    0.67
   2  13  -3    9.26    0.53
  -2  13  -3   10.37    0.72
  -2 -13   3    9.11    0.71
   2 -12   3    7.38    0.60
   2  12  -3    6.45    0.60
   2  12  -3    7.62    0.45
  -2  12  -3    7.40    0.60
  -2 -12   3    7.34    0.62
   2  11  -3    0.28    0.32
   2  11  -3    0.35    0.19
   2 -11   3    0.56    0.30
  -2  11  -3    0.92    0.31
  -2 -11   3    0.67    0.25
  -2 -11   3    1.06    0.34
   2  10  -3   19.30    0.69
   2  10  -3   19.96    0.89
   2 -10   3   19.95    0.85
  -2  10  -3   20.75    0.87
  -2 -10   3   20.52    0.89
  -2 -10   3   21.33    0.74
   2  -9   3   14.37    0.70
   2   9  -3   15.73    0.57
   2   9  -3   14.76    0.75
  -2   9  -3   15.78    0.74
  -2  -9   3   15.93    0.75
   2  -8   3    8.62    0.54
   2   8  -3    9.77    0.40
   2   8  -3    9.52    0.56
  -2   8  -3    9.45    0.55
  -2  -8   3    8.46    0.56
   2   7  -3   34.09    0.93
   2   7  -3   33.58    1.13
   2  -7   3   33.80    0.98
   2  -7   3   33.87    1.09
  -2   7  -3   34.41    1.10
  -2  -7   3   32.95    1.09
   2   6  -3   29.69    0.81
   2   6  -3   30.51    1.02
   2  -6   3   28.91    0.96
  -2   6  -3   30.67    0.97
  -2  -6   3   29.55    0.99
   2  -5   3   28.88    0.91
   2   5  -3   25.68    0.93
  -2  -5   3   28.66    0.91
  -2   5  -3   29.01    0.92
   2  -4   3   19.76    0.70
   2   4  -3   18.91    0.73
  -2   4  -3   20.43    0.70
  -2  -4   3   19.42    0.69
   2   3  -3    0.57    0.21
   2  -3   3    0.85    0.22
  -2   3  -3    0.32    0.19
  -2  -3   3    0.80    0.22
   2   2  -3    2.98    0.29
   2  -2   3    2.53    0.25
  -2   2  -3    2.73    0.28
  -2  -2   3    2.64    0.25
  -2  -2   3    2.61    0.15
   2   1  -3  179.96    4.06
   2  -1   3  174.74    4.24
   2   1  -3  177.26    4.23
  -2  -1   3  181.69    4.06
  -2   1  -3  180.64    4.25
  -2  -1   3  173.73    4.23
  -2  -1   3  173.56    4.22
   2   0  -3   20.64    0.59
   2   0  -3   21.16    0.65
   2   0   3   22.07    0.69
   2   0   3   19.09    0.68
  -2   0   3   19.75    0.66
  -2   0  -3   19.63    0.67
  -2   0   3   21.07    0.58
  -2   0   3   20.30    0.64
   2  -1  -3  174.02    3.99
   2  -1  -3  169.56    4.05
   2   1   3  167.91    4.10
   2   1   3  175.30    4.10
  -2   1   3  169.88    4.05
  -2   1   3  173.35    4.00
  -2   1   3  172.12    4.05
  -2  -1  -3  171.67    4.10
   2  -2  -3    2.92    0.20
   2  -2  -3    2.52    0.23
   2   2   3    2.63    0.23
   2   2   3    2.23    0.22
   2   2   3    2.42    0.24
   2  -2  -3    3.17    0.26
  -2   2   3    2.59    0.19
  -2   2   3    2.31    0.22
  -2  -2  -3    2.84    0.25
   2   3   3    0.57    0.18
   2   3   3    0.86    0.17
   2   3   3    0.86    0.19
   2  -3  -3    0.63    0.13
   2   3   3    0.58    0.17
   2  -3  -3    0.41    0.17
   2  -3  -3    0.46    0.18
  -2   3   3    0.73    0.11
  -2   3   3    0.83    0.11
  -2  -3  -3    0.54    0.17
   2   4   3   20.55    0.64
   2  -4  -3   21.37    0.70
   2  -4  -3   19.62    0.55
   2   4   3   19.51    0.66
   2   4   3   19.26    0.65
   2   4   3   20.95    0.72
  -2  -4  -3   19.79    0.64
  -2   4   3   20.35    0.53
  -2  -4  -3   19.44    0.65
  -2   4   3   19.70    0.52
   2   5   3   28.09    0.85
   2   5   3   27.41    0.88
   2   5   3   27.24    0.82
   2  -5  -3   28.32    0.89
   2   5   3   28.38    0.84
   2  -5  -3   27.57    0.73
  -2  -5  -3   26.90    0.83
  -2   5   3   29.56    0.70
  -2  -5  -3   27.06    0.86
  -2   5   3   28.27    0.69
   2   6   3   28.62    0.89
   2   6   3   30.06    0.93
   2   6   3   31.71    0.97
   2  -6  -3   30.68    0.98
   2   6   3   30.04    0.90
   2  -6  -3   31.12    0.80
  -2   6   3   29.92    0.75
  -2  -6  -3   30.38    0.93
  -2  -6  -3   29.63    0.90
   2   7   3   33.25    1.03
   2   7   3   34.52    0.99
   2   7   3   35.51    1.09
   2  -7  -3   35.33    0.91
   2   7   3   33.44    1.01
  -2  -7  -3   32.98    1.04
  -2   7   3   35.03    0.86
  -2  -7  -3   32.92    1.01
  -2   7   3   34.45    1.08
  -2   7   3   34.75    0.86
   2   8   3    9.95    0.48
   2   8   3    9.39    0.45
   2   8   3    9.09    0.52
   2  -8  -3    8.74    0.38
   2   8   3    8.63    0.48
  -2   8   3    9.71    0.33
  -2  -8  -3    9.05    0.47
  -2   8   3    9.67    0.55
  -2  -8  -3    9.98    0.52
  -2   8   3    9.19    0.32
   2   9   3   14.71    0.61
   2   9   3   15.05    0.66
   2   9   3   16.01    0.72
   2  -9  -3   15.96    0.54
  -2   9   3   14.89    0.48
  -2  -9  -3   14.72    0.64
  -2   9   3   16.00    0.72
  -2   9   3   15.18    0.47
   2  10   3   19.80    0.76
   2 -10  -3   20.28    0.67
   2  10   3   20.86    0.86
  -2  10   3   20.23    0.61
  -2 -10  -3   19.84    0.76
  -2  10   3   21.23    0.84
  -2  10   3   19.88    0.60
   2  11   3    1.02    0.27
   2  11   3    0.52    0.28
   2 -11  -3    0.77    0.22
  -2 -11  -3    0.55    0.26
  -2  11   3    0.64    0.17
  -2  11   3    0.70    0.16
   2  12   3    9.04    0.55
   2  12   3    7.40    0.60
  -2 -12  -3    7.19    0.51
  -2  12   3    7.45    0.39
  -2  12   3    7.43    0.38
   2  13   3    9.50    0.59
   2  13   3    8.85    0.66
  -2  13   3    9.49    0.41
  -2  13   3    9.25    0.44
   2  14   3    4.19    0.43
   2  14   3    3.61    0.47
  -2  14   3    4.36    0.31
   2  15   3   15.41    0.84
   2  15   3   15.57    0.74
  -2  15   3   15.10    0.59
   2  16   3    3.76    0.44
   2  16   3    2.91    0.48
  -2  16   3    3.62    0.31
   2  17   3    1.23    0.40
   2  17   3    1.41    0.36
  -2  17   3    1.01    0.22
   2  18   3    1.41    0.39
   2  18   3    1.68    0.41
  -2  18   3    1.60    0.23
   2  19   3   -0.18    0.32
   2  19   3    0.54    0.38
   2  20   3    3.49    0.57
   2  20   3    2.07    0.42
   2  21   3   -0.05    0.33
   2  21   3    0.23    0.42
   3  21  -3    3.47    0.67
  -3  21  -3    2.47    0.56
   3  20  -3    7.39    0.80
  -3  20  -3    6.71    0.71
   3  19  -3    0.48    0.48
  -3  19  -3    0.82    0.44
   3  18  -3    0.39    0.45
  -3  18  -3    1.38    0.46
   3  17  -3    2.34    0.52
  -3  17  -3    2.50    0.48
   3  16  -3    1.98    0.34
   3  16  -3    1.81    0.48
  -3  16  -3    1.60    0.43
   3  15  -3    1.88    0.46
   3  15  -3    2.30    0.34
  -3  15  -3    2.40    0.44
   3  14  -3   13.87    0.87
   3  14  -3   14.95    0.68
  -3 -14   3   16.59    0.93
  -3  14  -3   15.94    0.86
   3  13  -3   19.75    0.78
   3  13  -3   20.92    1.01
   3 -13   3   19.35    0.98
  -3  13  -3   20.62    0.95
  -3 -13   3   20.77    1.01
   3  12  -3   11.61    0.58
   3 -12   3   10.84    0.76
   3  12  -3   11.99    0.78
  -3  12  -3   11.22    0.69
  -3 -12   3   10.55    0.56
  -3 -12   3   11.56    0.78
   3 -11   3    2.62    0.40
   3  11  -3    1.94    0.42
   3  11  -3    2.07    0.29
  -3  11  -3    1.62    0.38
  -3 -11   3    2.15    0.28
  -3 -11   3    2.51    0.43
   3  10  -3   40.86    1.19
   3 -10   3   40.21    1.35
   3  10  -3   42.87    1.39
  -3 -10   3   40.02    1.15
  -3 -10   3   40.12    1.39
  -3  10  -3   40.66    1.33
   3  -9   3   13.06    0.67
   3   9  -3   12.30    0.53
   3   9  -3   13.74    0.74
  -3  -9   3   14.09    0.74
  -3   9  -3   12.25    0.66
  -3  -9   3   13.16    0.50
   3  -8   3   16.19    0.74
   3   8  -3   17.65    0.80
   3   8  -3   16.61    0.61
  -3  -8   3   17.34    0.76
  -3  -8   3   18.00    0.56
  -3   8  -3   17.93    0.76
   3  -7   3    5.33    0.44
   3   7  -3    6.03    0.36
   3   7  -3    5.64    0.47
  -3  -7   3    5.27    0.46
  -3  -7   3    5.88    0.28
  -3   7  -3    5.36    0.43
   3   6  -3    1.54    0.29
   3  -6   3    1.23    0.25
  -3  -6   3    1.81    0.14
  -3  -6   3    1.56    0.30
  -3   6  -3    1.27    0.27
   3   5  -3    0.39    0.23
   3  -5   3    0.13    0.19
  -3   5  -3    0.34    0.22
  -3  -5   3    0.13    0.22
  -3  -5   3    0.14    0.07
   3  -4   3   11.51    0.56
   3   4  -3   11.57    0.56
  -3   4  -3   12.54    0.59
  -3  -4   3   11.31    0.54
   3   3  -3   14.70    0.63
   3  -3   3   14.09    0.60
  -3   3  -3   13.92    0.62
  -3  -3   3   13.96    0.61
   3   2  -3   52.80    1.42
   3  -2   3   52.53    1.41
   3   2  -3   45.74    1.17
  -3   2  -3   50.60    1.40
  -3  -2   3   50.95    1.38
   3  -1   3   71.93    1.88
   3   1  -3   71.28    1.69
   3   1  -3   70.27    1.86
  -3   1  -3   71.04    1.87
  -3  -1   3   72.93    1.85
   3   0   3    8.79    0.43
   3   0  -3    8.48    0.34
   3   0  -3    8.38    0.44
  -3   0  -3    8.18    0.44
  -3   0   3    8.28    0.42
  -3   0   3    8.52    0.42
   3   1   3   68.87    1.85
   3  -1  -3   70.84    1.75
   3  -1  -3   70.47    1.81
  -3   1   3   71.66    1.80
  -3  -1  -3   71.67    1.87
  -3   1   3   72.98    1.80
   3  -2  -3   48.81    1.33
   3  -2  -3   50.12    1.33
   3   2   3   49.38    1.39
  -3   2   3   51.74    1.32
  -3   2   3   52.60    1.32
  -3  -2  -3   51.98    1.40
   3  -3  -3   13.82    0.49
   3  -3  -3   14.96    0.56
   3   3   3   14.32    0.57
   3   3   3   14.26    0.56
   3   3   3   13.05    0.52
  -3   3   3   14.51    0.48
  -3  -3  -3   13.57    0.57
   3   4   3   10.96    0.50
   3  -4  -3   11.56    0.51
   3  -4  -3   11.78    0.43
   3   4   3   10.96    0.54
   3   4   3   11.44    0.48
  -3   4   3   11.94    0.41
  -3  -4  -3   11.84    0.52
  -3   4   3   11.86    0.40
   3   5   3    0.29    0.18
   3   5   3    0.31    0.21
   3   5   3    0.17    0.17
   3   5   3    0.16    0.20
   3  -5  -3    0.33    0.14
   3  -5  -3    0.26    0.19
  -3   5   3    0.36    0.12
  -3  -5  -3    0.27    0.20
   3   6   3    1.93    0.28
   3  -6  -3    1.49    0.19
   3   6   3    1.12    0.26
   3   6   3    1.84    0.25
   3   6   3    1.47    0.24
  -3   6   3    1.71    0.17
  -3   6   3    1.80    0.17
  -3  -6  -3    1.55    0.25
  -3  -6  -3    2.49    0.28
   3   7   3    5.98    0.39
   3   7   3    5.57    0.43
   3   7   3    5.71    0.39
   3  -7  -3    5.42    0.33
   3   7   3    5.97    0.41
  -3   7   3    5.20    0.28
  -3   7   3    6.25    0.30
  -3  -7  -3    5.90    0.40
  -3  -7  -3    5.88    0.42
   3  -8  -3   16.15    0.57
   3   8   3   16.81    0.67
   3   8   3   17.37    0.67
   3   8   3   17.07    0.70
   3   8   3   17.59    0.73
  -3   8   3   17.53    0.54
  -3   8   3   16.49    0.53
  -3  -8  -3   16.96    0.70
  -3  -8  -3   17.83    0.69
   3   9   3   12.56    0.59
   3   9   3   12.84    0.62
   3  -9  -3   12.51    0.50
   3   9   3   12.70    0.67
   3   9   3   12.73    0.59
  -3  -9  -3   12.73    0.63
  -3   9   3   12.66    0.46
  -3   9   3   12.82    0.45
   3  10   3   39.70    1.25
   3  10   3   41.74    1.34
   3 -10  -3   38.46    1.13
   3  10   3   42.06    1.27
   3  10   3   38.68    1.23
  -3  10   3   40.32    1.07
  -3  10   3   40.84    1.08
  -3 -10  -3   41.46    1.28
   3  11   3    2.24    0.32
   3  11   3    1.50    0.32
   3  11   3    1.63    0.34
   3 -11  -3    2.43    0.28
  -3  11   3    2.11    0.21
  -3 -11  -3    2.49    0.36
  -3  11   3    1.99    0.22
   3  12   3   10.33    0.65
   3  12   3   11.30    0.70
  -3  12   3   10.66    0.44
  -3  12   3   11.49    0.47
  -3 -12  -3   10.00    0.65
   3  13   3   22.54    0.90
   3  13   3   21.28    0.93
  -3  13   3   20.96    0.69
  -3  13   3   21.33    0.67
   3  14   3   15.80    0.79
   3  14   3   15.44    0.85
  -3  14   3   15.82    0.58
   3  15   3    2.70    0.45
   3  15   3    2.32    0.40
  -3  15   3    2.28    0.25
   3  16   3    1.59    0.40
   3  16   3    1.54    0.38
  -3  16   3    1.86    0.23
   3  17   3    3.16    0.46
   3  17   3    2.87    0.48
  -3  17   3    2.63    0.25
   3  18   3    1.18    0.42
   3  18   3    1.37    0.39
   3  19   3    0.60    0.40
   3  19   3    0.65    0.39
   3  20   3    7.13    0.64
   3  20   3    7.64    0.78
   3  21   3    1.68    0.54
   3  21   3    2.94    0.49
   4  21  -3    0.74    0.54
  -4  21  -3    0.62    0.47
   4  20  -3    2.13    0.61
  -4  20  -3    2.05    0.50
   4  19  -3    0.51    0.51
  -4  19  -3    0.27    0.42
   4  18  -3    3.40    0.61
  -4  18  -3    4.34    0.60
   4  17  -3    5.34    0.67
  -4  17  -3    5.19    0.59
   4  16  -3    2.74    0.55
   4  16  -3    3.13    0.39
  -4  16  -3    3.37    0.52
   4  15  -3    1.19    0.46
   4  15  -3    1.41    0.29
  -4  15  -3    0.40    0.37
   4  14  -3    4.84    0.60
   4  14  -3    4.78    0.44
  -4 -14   3    5.58    0.63
  -4  14  -3    4.50    0.53
   4  13  -3    0.71    0.25
   4 -13   3    0.04    0.32
   4  13  -3    0.14    0.38
  -4 -13   3    0.29    0.37
  -4  13  -3    0.67    0.35
   4  12  -3   12.18    0.83
   4 -12   3   14.89    0.82
   4  12  -3   14.52    0.66
  -4 -12   3   15.14    0.90
  -4  12  -3   15.39    0.83
  -4 -12   3   13.47    0.58
   4  11  -3    0.28    0.37
   4  11  -3    0.56    0.25
   4 -11   3    0.30    0.33
  -4  11  -3    0.00    0.29
  -4 -11   3    0.87    0.38
  -4 -11   3    0.30    0.20
   4  10  -3   31.50    1.02
   4  10  -3   31.13    1.23
   4 -10   3   31.26    1.15
  -4  10  -3   32.73    1.16
  -4 -10   3   30.97    1.22
  -4 -10   3   31.71    0.91
   4   9  -3    1.80    0.28
   4  -9   3    1.48    0.33
   4   9  -3    1.51    0.38
  -4  -9   3    1.31    0.36
  -4   9  -3    1.31    0.34
  -4  -9   3    1.50    0.18
   4   8  -3    2.89    0.30
   4   8  -3    2.58    0.40
   4  -8   3    2.25    0.35
  -4  -8   3    2.77    0.40
  -4   8  -3    1.82    0.34
  -4  -8   3    2.25    0.17
   4   7  -3    0.51    0.30
   4  -7   3    0.48    0.26
  -4  -7   3    0.66    0.29
  -4   7  -3    0.33    0.25
  -4  -7   3    0.55    0.10
   4  -6   3    5.80    0.45
   4   6  -3    5.58    0.49
  -4   6  -3    5.65    0.46
  -4  -6   3    6.06    0.49
   4   5  -3   50.99    1.52
   4  -5   3   46.25    1.46
  -4   5  -3   52.59    1.49
  -4  -5   3   51.07    1.51
   4  -4   3   23.82    0.91
   4   4  -3   26.21    0.95
  -4  -4   3   27.95    0.93
  -4   4  -3   26.11    0.93
   4   3  -3   15.57    0.67
   4  -3   3   15.18    0.65
  -4  -3   3   15.63    0.65
  -4   3  -3   15.22    0.68
   4   2  -3   22.80    0.80
   4  -2   3   24.10    0.83
   4   2  -3   21.42    0.57
  -4   2  -3   21.32    0.83
  -4  -2   3   22.76    0.79
   4   1  -3   88.69    2.12
   4   1  -3   87.80    2.32
   4  -1   3   89.37    2.34
  -4  -1   3   92.47    2.32
  -4   1  -3   89.60    2.34
   4   0  -3  176.69    4.12
   4   0   3  183.03    4.35
   4   0  -3  172.80    4.30
  -4   0   3  177.52    4.30
  -4   0  -3  175.55    4.34
   4  -1  -3   90.17    2.25
   4  -1  -3   87.80    2.15
   4   1   3   87.95    2.30
  -4   1   3   87.22    2.24
  -4  -1  -3   85.57    2.29
  -4   1   3   87.68    2.24
   4   2   3   21.19    0.77
   4  -2  -3   21.77    0.72
  -4  -2  -3   20.58    0.78
  -4   2   3   21.16    0.71
  -4   2   3   21.77    0.72
   4   3   3   15.75    0.66
   4  -3  -3   15.63    0.59
  -4   3   3   15.58    0.57
  -4  -3  -3   14.93    0.66
  -4   3   3   14.93    0.57
   4   4   3   25.96    0.80
   4   4   3   26.20    0.89
   4  -4  -3   24.69    0.79
  -4  -4  -3   25.70    0.89
  -4   4   3   26.90    0.79
  -4   4   3   19.88    0.73
   4   5   3   49.28    1.35
   4   5   3   48.31    1.44
   4  -5  -3   49.28    1.33
  -4  -5  -3   49.89    1.45
   4   6   3    5.92    0.45
   4  -6  -3    5.51    0.37
   4   6   3    5.52    0.38
   4   6   3    5.91    0.45
  -4  -6  -3    5.52    0.43
  -4   6   3    6.31    0.34
  -4   6   3    6.05    0.34
   4   7   3    0.25    0.25
   4   7   3    0.58    0.21
   4   7   3    0.73    0.27
   4  -7  -3    0.69    0.19
  -4   7   3    0.79    0.17
  -4  -7  -3    0.40    0.24
  -4   7   3    0.53    0.18
   4   8   3    1.80    0.27
   4   8   3    2.33    0.34
   4   8   3    1.76    0.32
   4  -8  -3    1.98    0.25
  -4   8   3    2.12    0.22
  -4  -8  -3    2.23    0.30
  -4   8   3    2.49    0.24
  -4  -8  -3    1.54    0.30
   4   9   3    1.09    0.31
   4   9   3    1.53    0.33
   4   9   3    1.34    0.27
   4  -9  -3    1.70    0.25
  -4   9   3    1.93    0.23
  -4  -9  -3    1.27    0.31
  -4   9   3    1.77    0.21
   4  10   3   31.20    1.09
   4  10   3   30.83    1.14
   4 -10  -3   31.38    0.98
   4  10   3   32.43    1.06
   4  10   3   31.66    1.11
  -4 -10  -3   30.58    1.13
  -4  10   3   31.76    0.92
  -4  10   3   32.45    0.92
   4  11   3    0.38    0.29
   4  11   3    0.80    0.27
   4  11   3    0.69    0.33
  -4  11   3    0.26    0.20
  -4  11   3    0.18    0.17
  -4 -11  -3    0.53    0.30
   4  12   3   14.69    0.81
   4  12   3   15.39    0.79
  -4 -12  -3   14.59    0.77
  -4  12   3   13.96    0.56
  -4  12   3   14.89    0.56
   4  13   3    0.34    0.29
   4  13   3    0.18    0.31
  -4  13   3    0.56    0.20
   4  14   3    4.93    0.52
   4  14   3    5.58    0.56
  -4  14   3    5.53    0.39
   4  15   3    1.27    0.40
   4  15   3    1.06    0.36
  -4  15   3    0.89    0.22
   4  16   3    2.71    0.47
   4  16   3    2.66    0.49
  -4  16   3    3.46    0.27
   4  17   3    6.13    0.60
   4  17   3    4.61    0.59
  -4  17   3    4.87    0.32
   4  18   3    3.70    0.53
   4  18   3    3.40    0.54
   4  19   3    0.14    0.41
   4  19   3   -0.01    0.39
   4  20   3    2.67    0.52
   4  20   3    3.13    0.55
   4  21   3    2.31    0.55
   4  21   3    1.47    0.46
   5  20  -3   -0.51    0.46
  -5  20  -3    0.82    0.46
   5  19  -3    1.08    0.50
  -5  19  -3    0.51    0.43
   5  18  -3    2.82    0.62
  -5  18  -3    2.53    0.52
   5  17  -3    2.78    0.58
  -5  17  -3    3.05    0.52
   5  16  -3    1.41    0.50
  -5  16  -3    1.01    0.41
   5  15  -3    3.28    0.58
   5  15  -3    4.52    0.46
  -5  15  -3    2.81    0.49
   5  14  -3    3.74    0.58
   5  14  -3    3.50    0.41
  -5 -14   3    3.71    0.58
  -5  14  -3    3.00    0.49
   5  13  -3   -0.17    0.37
   5  13  -3    0.44    0.25
  -5  13  -3    0.45    0.34
  -5 -13   3    0.69    0.41
   5 -12   3    0.46    0.35
   5  12  -3   -0.60    0.36
   5  12  -3    0.96    0.28
  -5  12  -3   -0.25    0.33
  -5 -12   3    0.87    0.42
   5  11  -3   22.58    0.89
   5 -11   3   25.30    1.06
   5  11  -3   24.12    1.13
  -5  11  -3   21.54    1.00
  -5 -11   3   25.73    1.14
   5  10  -3    1.58    0.31
   5  10  -3    1.47    0.44
   5 -10   3    1.32    0.37
  -5  10  -3    1.62    0.39
  -5 -10   3    2.11    0.44
  -5 -10   3    1.63    0.19
   5  -9   3    6.04    0.54
   5   9  -3    5.96    0.45
   5   9  -3    5.63    0.59
  -5  -9   3    5.80    0.56
  -5   9  -3    6.28    0.54
   5   8  -3    0.56    0.33
   5  -8   3    1.04    0.32
  -5   8  -3    1.06    0.34
  -5  -8   3    0.76    0.34
   5  -7   3    1.53    0.34
   5   7  -3    1.94    0.39
  -5   7  -3    1.27    0.33
  -5  -7   3    0.85    0.31
   5  -6   3    4.50    0.43
   5   6  -3    4.59    0.48
  -5  -6   3    4.35    0.46
  -5   6  -3    4.18    0.43
   5   5  -3   13.56    0.73
   5  -5   3   12.96    0.66
  -5  -5   3   14.64    0.74
  -5   5  -3   14.25    0.71
   5  -4   3    6.37    0.47
   5   4  -3    5.44    0.49
  -5   4  -3    6.83    0.51
  -5  -4   3    6.22    0.48
   5   3  -3   45.94    1.43
   5  -3   3   45.94    1.39
  -5   3  -3   44.08    1.41
  -5  -3   3   47.14    1.43
   5   2  -3    6.39    0.26
   5   2  -3    7.42    0.50
   5  -2   3    6.70    0.48
  -5  -2   3    7.14    0.50
  -5   2  -3    7.01    0.50
   5   1  -3    9.37    0.57
   5  -1   3    9.42    0.55
  -5   1  -3    9.76    0.59
  -5  -1   3    9.65    0.56
   5   0  -3    3.80    0.37
   5   0   3    3.73    0.39
  -5   0  -3    3.19    0.36
  -5   0   3    3.20    0.35
   5  -1  -3    9.65    0.54
   5   1   3    9.87    0.59
  -5   1   3    9.69    0.51
  -5  -1  -3    9.87    0.55
   5  -2  -3    6.57    0.45
   5   2   3    6.10    0.48
  -5   2   3    6.04    0.42
  -5   2   3    5.55    0.40
  -5  -2  -3    6.90    0.50
   5  -3  -3   47.09    1.33
   5   3   3   44.99    1.40
  -5   3   3   44.92    1.30
  -5   3   3   45.48    1.32
  -5  -3  -3   45.19    1.40
   5   4   3    5.80    0.39
   5   4   3    6.38    0.49
   5  -4  -3    6.00    0.41
  -5   4   3    6.44    0.40
  -5   4   3    6.25    0.42
  -5  -4  -3    6.48    0.49
   5   5   3   13.87    0.56
   5  -5  -3   13.73    0.61
   5   5   3   14.79    0.70
  -5   5   3   14.02    0.55
  -5   5   3   13.12    0.57
  -5  -5  -3   12.26    0.67
   5  -6  -3    4.89    0.37
   5   6   3    4.76    0.36
   5   6   3    4.30    0.43
  -5  -6  -3    5.19    0.46
   5  -7  -3    1.65    0.26
   5   7   3    1.52    0.25
   5   7   3    1.24    0.32
  -5  -7  -3    1.05    0.30
  -5   7   3    1.56    0.20
  -5   7   3    1.20    0.24
   5   8   3    1.30    0.25
   5   8   3    1.12    0.33
   5  -8  -3    1.15    0.25
   5   8   3    0.63    0.32
  -5   8   3    1.01    0.20
  -5  -8  -3    0.98    0.32
  -5   8   3    0.73    0.22
   5   9   3    6.61    0.58
   5  -9  -3    6.66    0.44
   5   9   3    6.59    0.56
   5   9   3    6.16    0.45
  -5  -9  -3    6.94    0.55
  -5   9   3    5.98    0.40
  -5   9   3    6.43    0.42
   5  10   3    1.26    0.34
   5  10   3    1.57    0.29
   5  10   3    2.22    0.42
  -5  10   3    1.71    0.26
  -5  10   3    1.79    0.25
  -5 -10  -3    1.48    0.39
   5  11   3   26.61    1.08
   5  11   3   25.28    0.92
   5  11   3   24.61    1.05
  -5 -11  -3   24.32    1.04
  -5  11   3   24.34    0.83
  -5  11   3   23.38    0.80
   5  12   3    1.23    0.39
   5  12   3    1.65    0.40
  -5 -12  -3    0.05    0.34
  -5  12   3    0.37    0.22
   5  13   3   -0.52    0.32
   5  13   3    0.42    0.32
  -5  13   3    0.66    0.23
   5  14   3    4.38    0.55
   5  14   3    3.95    0.52
  -5  14   3    3.05    0.31
   5  15   3    3.37    0.51
   5  15   3    4.10    0.53
  -5  15   3    3.26    0.31
   5  16   3    1.04    0.40
   5  16   3    0.79    0.36
  -5  16   3    1.05    0.22
   5  17   3    3.79    0.56
   5  17   3    3.95    0.57
  -5  17   3    3.48    0.26
   5  18   3    2.59    0.52
   5  18   3    2.56    0.51
   5  19   3    0.72    0.45
   5  19   3    0.34    0.40
   5  20   3   -0.13    0.42
   5  20   3    0.79    0.44
   6  20  -3    1.45    0.61
  -6  20  -3    1.22    0.50
   6  19  -3   -0.37    0.46
  -6  19  -3    0.38    0.45
   6  18  -3    3.48    0.68
  -6  18  -3    4.32    0.59
   6  17  -3    0.93    0.51
  -6  17  -3    0.78    0.43
   6  16  -3    3.39    0.62
  -6  16  -3    2.46    0.51
   6  15  -3    5.02    0.67
   6  15  -3    5.16    0.50
  -6  15  -3    5.65    0.63
   6  14  -3    2.46    0.55
   6  14  -3    3.06    0.40
  -6 -14   3    2.10    0.54
  -6  14  -3    2.50    0.48
   6  13  -3    4.35    0.62
   6  13  -3    6.00    0.52
  -6 -13   3    5.33    0.66
  -6  13  -3    4.80    0.57
   6  12  -3   20.25    1.09
   6  12  -3   18.85    0.85
  -6 -12   3   21.76    1.06
  -6  12  -3   20.73    0.97
   6  11  -3    2.52    0.37
   6  11  -3    3.47    0.56
   6 -11   3    3.26    0.49
  -6 -11   3    2.26    0.50
  -6  11  -3    3.13    0.46
   6 -10   3   20.30    1.03
   6  10  -3   20.96    0.87
   6  10  -3   20.57    1.03
  -6 -10   3   24.84    1.13
  -6  10  -3   21.27    1.00
   6  -9   3    1.68    0.41
   6   9  -3    2.10    0.44
  -6   9  -3    1.27    0.37
  -6  -9   3    0.91    0.39
   6  -8   3    2.18    0.42
   6   8  -3    2.70    0.46
  -6  -8   3    1.85    0.41
  -6   8  -3    1.89    0.41
   6   7  -3    4.26    0.53
   6  -7   3    3.70    0.47
  -6  -7   3    3.65    0.48
  -6   7  -3    4.24    0.49
   6   6  -3    5.59    0.57
   6  -6   3    5.88    0.53
  -6   6  -3    5.43    0.51
  -6  -6   3    4.81    0.51
   6  -5   3   40.63    1.39
   6   5  -3   40.14    1.43
  -6   5  -3   44.35    1.42
  -6  -5   3   41.88    1.41
   6  -4   3    8.78    0.62
   6   4  -3    9.09    0.65
  -6   4  -3    9.91    0.65
  -6  -4   3    9.31    0.61
   6   3  -3   42.12    1.02
   6   3  -3   42.33    1.40
   6  -3   3   40.52    1.37
  -6  -3   3   42.45    1.38
  -6   3  -3   40.46    1.37
   6  -2   3   21.25    0.91
   6   2  -3   21.22    0.91
  -6  -2   3   22.61    0.91
  -6   2  -3   20.41    0.89
   6  -1   3   27.44    1.07
   6   1  -3   27.82    1.04
  -6  -1   3   28.24    1.00
  -6   1  -3   28.41    1.06
   6   0   3    0.79    0.30
   6   0  -3    0.24    0.24
  -6   0   3    0.60    0.27
  -6   0  -3    0.79    0.28
   6  -1  -3   28.90    1.02
   6   1   3   27.62    1.04
  -6  -1  -3   28.99    1.08
  -6   1   3   27.86    0.99
   6   2   3   20.78    0.90
   6  -2  -3   20.94    0.83
  -6   2   3   21.58    0.82
  -6  -2  -3   19.28    0.88
   6  -3  -3   40.55    1.30
   6   3   3   43.45    1.41
  -6  -3  -3   44.26    1.40
  -6   3   3   41.20    1.30
   6   4   3    9.72    0.65
   6  -4  -3    9.75    0.55
  -6   4   3   10.09    0.54
  -6   4   3   10.24    0.56
   6  -5  -3   42.69    1.31
   6   5   3   42.97    1.41
   6   5   3   40.81    1.22
  -6  -5  -3   42.30    1.41
  -6   5   3   40.48    1.25
  -6   5   3   42.10    1.28
   6   6   3    5.26    0.53
   6   6   3    5.64    0.38
   6  -6  -3    5.73    0.45
  -6   6   3    5.90    0.41
  -6  -6  -3    5.02    0.51
   6   7   3    3.58    0.35
   6   7   3    3.91    0.49
   6  -7  -3    4.59    0.40
  -6   7   3    2.78    0.30
  -6  -7  -3    3.83    0.46
   6  -8  -3    2.65    0.35
   6   8   3    1.85    0.41
   6   8   3    2.57    0.31
   6   8   3    2.27    0.41
  -6  -8  -3    2.33    0.43
  -6   8   3    2.54    0.33
   6   9   3    1.33    0.27
   6   9   3    2.00    0.43
   6   9   3    1.08    0.36
  -6   9   3    1.59    0.29
  -6   9   3    1.64    0.27
  -6  -9  -3    1.95    0.42
   6  10   3   21.55    1.00
   6  10   3   19.76    0.94
   6  10   3   20.93    0.80
  -6 -10  -3   21.47    1.01
  -6  10   3   21.11    0.80
   6  11   3    2.80    0.35
   6  11   3    3.34    0.48
   6  11   3    2.59    0.48
  -6 -11  -3    2.97    0.48
  -6  11   3    3.44    0.35
   6  12   3   19.81    0.97
   6  12   3   17.82    0.78
   6  12   3   19.94    0.97
  -6  12   3   19.84    0.75
   6  13   3    3.47    0.54
   6  13   3    5.05    0.56
  -6  13   3    4.85    0.39
   6  14   3    2.60    0.48
   6  14   3    3.40    0.53
  -6  14   3    2.76    0.32
   6  15   3    4.01    0.59
   6  15   3    5.98    0.65
  -6  15   3    4.69    0.37
   6  16   3    3.59    0.57
   6  16   3    2.87    0.52
  -6  16   3    3.33    0.31
   6  17   3    0.87    0.44
   6  17   3    1.02    0.42
   6  18   3    3.72    0.58
   6  18   3    4.06    0.61
   6  19   3   -0.38    0.38
   6  19   3   -0.09    0.42
   6  20   3    1.64    0.55
   6  20   3    2.37    0.55
   7  19  -3    6.39    0.84
  -7  19  -3    5.81    0.70
   7  18  -3    0.44    0.55
  -7  18  -3    0.64    0.48
   7  17  -3   -0.19    0.46
  -7  17  -3    0.79    0.45
   7  16  -3    5.52    0.75
  -7  16  -3    6.12    0.66
   7  15  -3    4.38    0.51
   7  15  -3    4.35    0.71
  -7  15  -3    5.68    0.63
   7  14  -3    2.38    0.39
   7  14  -3    1.97    0.55
  -7 -14   3    1.87    0.57
  -7  14  -3    2.40    0.49
   7  13  -3    3.69    0.64
   7  13  -3    2.61    0.41
  -7 -13   3    3.47    0.58
  -7  13  -3    2.99    0.51
   7  12  -3    7.42    0.59
   7  12  -3    7.18    0.77
  -7 -12   3    5.94    0.71
  -7  12  -3    6.43    0.63
   7  11  -3   42.01    1.40
   7  11  -3   42.96    1.65
  -7  11  -3   41.20    1.51
  -7 -11   3   43.63    1.65
   7  10  -3    3.68    0.59
   7 -10   3    3.96    0.53
  -7 -10   3    2.98    0.55
  -7  10  -3    4.32    0.54
   7   9  -3   18.55    1.06
   7  -9   3   19.01    1.01
  -7   9  -3   19.30    0.95
  -7  -9   3   18.51    1.04
   7  -8   3    0.27    0.34
   7   8  -3    0.59    0.37
  -7   8  -3    0.28    0.36
  -7  -8   3    0.09    0.35
   7   7  -3    9.88    0.77
   7  -7   3   11.14    0.76
  -7   7  -3   11.14    0.75
  -7  -7   3   11.40    0.80
   7   6  -3    1.23    0.40
   7  -6   3    0.80    0.36
  -7  -6   3    1.43    0.42
  -7   6  -3    1.17    0.37
   7  -5   3    5.17    0.55
   7   5  -3    5.57    0.57
  -7   5  -3    5.71    0.56
  -7  -5   3    4.72    0.52
   7   4  -3    7.97    0.66
   7  -4   3    7.29    0.59
  -7  -4   3    6.52    0.61
  -7   4  -3    7.49    0.62
   7  -3   3    2.49    0.41
   7   3  -3    2.46    0.43
  -7   3  -3    1.97    0.38
  -7  -3   3    2.79    0.45
   7   2  -3   12.45    0.76
   7  -2   3   12.10    0.76
  -7   2  -3   11.80    0.70
  -7  -2   3   10.48    0.73
   7  -1   3    4.85    0.49
   7   1  -3    4.95    0.49
  -7   1  -3    5.34    0.53
  -7  -1   3    4.72    0.49
   7   0  -3   14.71    0.80
   7   0   3   15.77    0.84
  -7   0  -3   16.07    0.85
  -7   0   3   17.26    0.81
   7  -1  -3    4.87    0.48
   7   1   3    6.27    0.56
  -7  -1  -3    6.32    0.56
  -7   1   3    5.43    0.49
   7   2   3   11.56    0.74
   7  -2  -3   11.58    0.69
  -7  -2  -3   11.39    0.75
  -7   2   3   10.99    0.65
   7   3   3    2.60    0.41
   7  -3  -3    3.45    0.41
  -7   3   3    2.57    0.38
  -7  -3  -3    1.88    0.41
   7  -4  -3    7.19    0.54
   7   4   3    7.23    0.63
  -7   4   3    7.03    0.53
   7   5   3    5.04    0.41
   7  -5  -3    6.45    0.51
   7   5   3    5.28    0.56
  -7  -5  -3    5.63    0.58
  -7   5   3    4.85    0.47
  -7   5   3    5.71    0.44
   7   6   3    1.05    0.40
   7   6   3    0.69    0.23
   7  -6  -3    0.66    0.30
  -7  -6  -3    1.09    0.38
  -7   6   3    1.01    0.25
  -7   6   3    1.00    0.33
   7  -7  -3   10.24    0.66
   7   7   3   12.87    0.81
   7   7   3   10.15    0.53
  -7  -7  -3   12.10    0.78
   7   8   3    0.22    0.37
   7   8   3    0.37    0.22
  -7  -8  -3    0.58    0.38
   7   9   3   17.93    0.73
   7   9   3   18.88    0.93
   7   9   3   18.06    0.97
  -7  -9  -3   18.92    0.96
   7  10   3    3.41    0.53
   7  10   3    3.48    0.52
   7  10   3    3.37    0.37
  -7 -10  -3    3.76    0.54
  -7  10   3    3.19    0.40
   7  11   3   44.16    1.57
   7  11   3   41.71    1.32
   7  11   3   43.45    1.59
  -7  11   3   43.71    1.35
  -7 -11  -3   43.28    1.62
   7  12   3    7.29    0.70
   7  12   3    7.35    0.53
   7  12   3    7.83    0.70
  -7  12   3    6.06    0.48
   7  13   3    3.00    0.53
   7  13   3    2.52    0.50
  -7  13   3    2.81    0.37
   7  14   3    2.05    0.47
   7  14   3    2.75    0.54
  -7  14   3    2.41    0.34
   7  15   3    5.01    0.65
   7  15   3    4.81    0.62
   7  16   3    5.29    0.65
   7  16   3    5.03    0.67
   7  17   3    0.54    0.48
   7  17   3    0.97    0.43
   7  18   3    1.12    0.49
   7  18   3    1.44    0.47
   7  19   3    5.91    0.74
   7  19   3    7.11    0.78
   8  18  -3    6.33    0.84
  -8  18  -3    6.32    0.73
   8  17  -3    1.89    0.65
  -8  17  -3    1.65    0.49
   8  16  -3    3.38    0.68
  -8  16  -3    1.01    0.46
   8  15  -3    1.51    0.60
  -8  15  -3    1.97    0.49
   8  14  -3    3.31    0.66
   8  14  -3    3.69    0.49
  -8  14  -3    2.59    0.50
  -8 -14   3    3.54    0.63
   8  13  -3    0.56    0.33
   8  13  -3   -0.35    0.46
  -8 -13   3    0.43    0.48
  -8  13  -3   -0.03    0.37
   8  12  -3    0.00    0.46
   8  12  -3    0.18    0.31
  -8 -12   3   -0.11    0.43
  -8  12  -3    0.11    0.39
   8  11  -3    2.57    0.44
   8  11  -3    2.17    0.57
  -8 -11   3    2.70    0.57
  -8  11  -3    3.14    0.53
   8 -10   3    8.48    0.74
   8  10  -3    7.99    0.80
  -8 -10   3    7.24    0.76
  -8  10  -3    7.48    0.69
   8  -9   3    2.47    0.49
   8   9  -3    1.82    0.54
  -8  -9   3    2.01    0.48
  -8   9  -3    1.91    0.45
   8   8  -3   14.08    0.98
   8  -8   3   15.85    0.92
  -8  -8   3   17.23    1.00
  -8   8  -3   13.99    0.86
   8  -7   3    3.57    0.53
   8   7  -3    3.91    0.61
  -8   7  -3    3.06    0.50
  -8  -7   3    3.75    0.57
   8   6  -3   15.37    1.01
   8  -6   3   17.50    0.96
  -8  -6   3   16.10    0.98
  -8   6  -3   19.05    0.96
   8  -5   3    8.35    0.67
   8   5  -3    7.30    0.69
  -8  -5   3    8.38    0.74
  -8   5  -3    7.72    0.69
   8  -4   3   17.70    0.96
   8   4  -3   16.09    0.98
  -8   4  -3   16.80    0.89
  -8  -4   3   18.18    0.97
   8  -3   3   12.45    0.77
   8   3  -3   10.58    0.80
  -8   3  -3   11.07    0.74
  -8  -3   3   12.85    0.79
   8  -2   3    8.90    0.71
   8   2  -3    8.33    0.70
  -8  -2   3    7.92    0.67
  -8   2  -3    8.77    0.71
   8   1  -3   20.26    0.97
   8  -1   3   22.17    1.00
  -8   1  -3   20.85    0.98
  -8  -1   3   20.60    0.98
   8   0  -3   13.49    0.85
   8   0   3   15.71    0.91
  -8   0   3   19.30    0.89
  -8   0  -3   14.72    0.84
   8  -1  -3   20.93    0.99
   8   1   3   18.65    1.01
  -8  -1  -3   22.06    1.04
  -8   1   3   22.23    0.97
   8  -2  -3    8.34    0.66
   8   2   3    8.65    0.72
  -8   2   3    9.11    0.66
  -8  -2  -3    7.59    0.66
   8  -3  -3   11.62    0.76
   8   3   3   10.56    0.79
  -8   3   3   12.97    0.76
   8   4   3   18.58    0.95
   8  -4  -3   17.05    0.88
  -8   4   3   18.95    0.89
  -8  -4  -3   17.24    0.93
   8  -5  -3    8.20    0.64
   8   5   3    7.48    0.70
   8   5   3    7.88    0.50
  -8   5   3    7.79    0.61
  -8  -5  -3    7.04    0.69
   8   6   3   16.20    0.98
   8   6   3   16.83    0.71
   8  -6  -3   18.78    0.89
  -8   6   3   18.58    0.86
  -8  -6  -3   17.82    0.99
   8   7   3    3.76    0.53
   8   7   3    4.70    0.39
  -8  -7  -3    4.27    0.57
  -8   7   3    3.65    0.48
   8   8   3   12.47    0.59
   8   8   3   14.62    0.91
  -8  -8  -3   13.65    0.88
  -8   8   3   12.88    0.70
   8   9   3    1.90    0.49
   8   9   3    2.93    0.34
  -8  -9  -3    3.06    0.52
   8  10   3    6.66    0.72
   8  10   3    7.27    0.48
   8  10   3    7.49    0.71
  -8 -10  -3    7.58    0.74
   8  11   3    2.79    0.55
   8  11   3    2.77    0.51
  -8 -11  -3    1.56    0.48
   8  12   3    1.15    0.43
   8  12   3   -0.32    0.42
   8  13   3    0.29    0.44
   8  13   3    0.78    0.40
   8  14   3    3.86    0.59
   8  14   3    2.34    0.57
   8  15   3    1.28    0.50
   8  15   3    1.75    0.48
   8  16   3    1.75    0.50
   8  16   3    2.69    0.63
  -8  16   3    2.46    0.36
   8  17   3    0.83    0.53
   8  17   3    2.18    0.54
   8  18   3    5.80    0.74
   8  18   3    7.79    0.85
   9  17  -3    0.22    0.55
  -9  17  -3   -0.04    0.44
   9  16  -3    0.66    0.58
  -9  16  -3    0.92    0.50
   9  15  -3    1.05    0.59
  -9  15  -3    0.84    0.45
   9  14  -3    1.88    0.61
   9  14  -3    1.95    0.45
  -9 -14   3    1.92    0.64
  -9  14  -3    1.80    0.51
   9  13  -3    4.15    0.73
   9  13  -3    2.90    0.48
  -9  13  -3    3.32    0.58
  -9 -13   3    3.58    0.67
   9  12  -3    3.46    0.66
   9  12  -3    2.34    0.46
  -9 -12   3    2.77    0.62
  -9  12  -3    3.33    0.56
   9  11  -3    2.88    0.65
  -9 -11   3    4.79    0.71
  -9  11  -3    3.92    0.58
   9  10  -3    7.79    0.85
  -9 -10   3    8.87    0.88
  -9  10  -3    8.58    0.75
   9  -9   3   11.12    0.87
   9   9  -3   11.44    0.95
  -9   9  -3   11.06    0.85
  -9  -9   3   12.54    0.98
   9  -8   3   12.09    0.89
   9   8  -3   11.91    0.93
  -9  -8   3   12.99    0.97
  -9   8  -3    9.68    0.81
   9  -7   3    1.50    0.45
   9   7  -3    1.26    0.51
  -9  -7   3    1.38    0.47
  -9   7  -3    1.43    0.46
   9   6  -3   26.08    1.28
   9  -6   3   27.55    1.24
  -9   6  -3   23.84    1.17
  -9  -6   3   25.91    1.26
   9   5  -3   14.21    0.97
   9  -5   3   15.37    0.96
  -9   5  -3   12.93    0.87
  -9  -5   3   13.84    0.95
   9  -4   3   19.06    1.04
   9   4  -3   16.83    0.98
  -9   4  -3   17.96    1.02
  -9  -4   3   16.43    1.00
   9   3  -3    5.89    0.65
   9  -3   3    5.55    0.63
  -9   3  -3    6.45    0.65
  -9  -3   3    6.18    0.67
   9  -2   3   18.20    0.98
   9   2  -3   17.99    1.04
  -9  -2   3   17.48    0.95
  -9   2  -3   17.72    1.01
   9  -1   3    6.76    0.69
   9   1  -3    7.15    0.70
  -9  -1   3    6.18    0.66
  -9   1  -3    6.11    0.67
   9   0   3    0.57    0.39
   9   0  -3    0.81    0.41
  -9   0  -3    0.03    0.37
  -9   0   3    0.40    0.38
   9   1   3    6.98    0.69
   9  -1  -3    7.24    0.68
  -9  -1  -3    6.94    0.70
  -9   1   3    7.31    0.67
   9  -2  -3   16.13    0.95
   9   2   3   17.87    0.97
  -9   2   3   18.30    0.93
   9   3   3    5.75    0.68
   9  -3  -3    6.92    0.65
  -9   3   3    5.21    0.57
  -9  -3  -3    6.46    0.70
   9   4   3   16.30    0.95
   9  -4  -3   17.57    0.98
  -9   4   3   15.30    0.86
  -9  -4  -3   14.74    0.93
   9   5   3   14.92    0.67
   9  -5  -3   13.43    0.86
   9   5   3   13.95    0.95
  -9  -5  -3   15.65    0.96
  -9   5   3   14.10    0.83
   9   6   3   25.13    0.91
   9   6   3   25.77    1.24
  -9  -6  -3   23.75    1.16
  -9   6   3   26.39    1.09
   9   7   3    1.65    0.29
   9   7   3    0.82    0.46
  -9  -7  -3    1.23    0.46
  -9   7   3    1.41    0.40
   9   8   3   11.78    0.59
   9   8   3   10.59    0.89
  -9   8   3   12.24    0.73
  -9  -8  -3   12.42    0.93
   9   9   3   12.58    0.96
  -9  -9  -3   11.98    0.93
  -9   9   3   10.26    0.69
   9  10   3    7.93    0.76
   9  10   3    7.48    0.80
  -9  10   3    7.09    0.60
  -9 -10  -3    8.37    0.81
   9  11   3    4.20    0.61
   9  11   3    4.39    0.65
  -9 -11  -3    4.86    0.67
  -9  11   3    4.21    0.50
   9  12   3    3.10    0.60
   9  12   3    3.27    0.57
  -9  12   3    2.94    0.44
   9  13   3    3.47    0.58
   9  13   3    2.72    0.60
  -9  13   3    2.51    0.43
   9  14   3    1.52    0.59
   9  14   3    1.84    0.51
  -9  14   3    1.49    0.38
   9  15   3    0.18    0.51
   9  15   3    1.44    0.48
  -9  15   3    1.66    0.36
   9  16   3    1.37    0.59
   9  16   3    0.98    0.48
  -9  16   3    0.59    0.33
   9  17   3    0.40    0.43
   9  17   3   -0.03    0.48
  10  16  -3    0.38    0.61
 -10  16  -3    1.20    0.53
  10  15  -3    4.47    0.80
 -10  15  -3    3.94    0.66
  10  14  -3    3.63    0.77
 -10  14  -3    3.08    0.60
  10  13  -3    3.02    0.52
  10  13  -3    1.55    0.63
 -10  13  -3    1.40    0.52
 -10 -13   3    2.12    0.65
  10  12  -3    0.22    0.55
  10  12  -3    0.99    0.43
 -10  12  -3    0.81    0.45
 -10 -12   3    1.06    0.53
  10  11  -3    4.14    0.70
 -10  11  -3    4.48    0.65
 -10 -11   3    6.48    0.78
  10  10  -3    7.45    0.84
 -10  10  -3    7.02    0.75
 -10 -10   3    5.82    0.76
  10   9  -3   11.61    1.01
 -10   9  -3   10.96    0.88
 -10  -9   3   10.66    0.96
  10   8  -3    0.91    0.53
  10  -8   3    0.29    0.45
 -10   8  -3    0.07    0.41
 -10  -8   3    0.07    0.46
  10   7  -3   13.55    1.05
  10  -7   3   11.77    0.92
 -10  -7   3   12.41    0.99
 -10   7  -3   13.15    0.90
  10  -6   3   19.21    1.07
  10   6  -3   20.19    1.19
 -10   6  -3   18.96    1.08
 -10  -6   3   20.05    1.16
  10   5  -3   33.24    1.49
  10  -5   3   33.07    1.45
 -10   5  -3   33.64    1.44
 -10  -5   3   33.40    1.47
  10  -4   3    0.22    0.38
  10   4  -3    0.54    0.42
 -10  -4   3   -0.32    0.40
 -10   4  -3   -0.27    0.40
  10  -3   3    5.51    0.67
  10   3  -3    5.38    0.68
 -10   3  -3    4.78    0.64
 -10  -3   3    4.28    0.62
  10   2  -3    0.06    0.41
  10  -2   3    0.21    0.45
 -10   2  -3    1.19    0.46
 -10  -2   3    0.13    0.37
  10  -1   3    2.62    0.55
  10   1  -3    3.52    0.58
 -10   1  -3    3.58    0.58
 -10  -1   3    2.65    0.54
  10   0   3   52.98    1.91
  10   0  -3   52.87    1.89
 -10   0  -3   52.79    1.91
 -10   0   3   54.32    1.88
  10   1   3    1.96    0.52
  10  -1  -3    3.41    0.57
 -10   1   3    2.56    0.51
  10   2   3    0.51    0.41
  10  -2  -3    0.83    0.43
 -10   2   3    0.41    0.39
 -10  -2  -3    0.82    0.42
  10   3   3    6.06    0.73
  10  -3  -3    5.71    0.65
 -10  -3  -3    5.02    0.67
 -10   3   3    5.61    0.61
  10   4   3    0.21    0.45
  10  -4  -3    0.28    0.39
 -10   4   3    0.00    0.39
 -10  -4  -3    0.44    0.41
  10   5   3   32.47    1.11
  10   5   3   31.38    1.45
 -10  -5  -3   32.16    1.41
 -10   5   3   35.01    1.33
  10   6   3   18.69    0.79
  10   6   3   18.35    1.13
 -10   6   3   20.68    1.01
 -10  -6  -3   20.32    1.11
  10   7   3   14.57    1.06
 -10   7   3   13.31    0.82
 -10  -7  -3   10.40    0.90
  10   8   3    0.24    0.46
 -10   8   3    0.47    0.38
 -10  -8  -3   -0.06    0.45
  10   9   3   10.69    0.94
 -10   9   3   10.57    0.73
 -10  -9  -3   11.81    0.98
  10  10   3    6.50    0.81
 -10  10   3    5.87    0.59
 -10 -10  -3    7.79    0.84
  10  11   3    5.02    0.69
  10  11   3    4.70    0.72
 -10  11   3    5.02    0.55
  10  12   3    0.20    0.39
  10  12   3    0.17    0.48
 -10  12   3    0.82    0.38
  10  13   3    1.35    0.50
  10  13   3    2.53    0.65
 -10  13   3    2.47    0.45
  10  14   3    3.27    0.60
  10  14   3    2.75    0.66
 -10  14   3    2.23    0.43
  10  15   3    6.20    0.76
  10  15   3    5.41    0.80
 -10  15   3    5.21    0.52
  10  16   3    1.23    0.60
  10  16   3    0.92    0.50
 -10  16   3    0.31    0.34
  11  14  -3    4.62    0.86
 -11  14  -3    6.70    0.79
  11  13  -3    3.00    0.75
 -11 -13   3    1.73    0.69
 -11  13  -3    1.55    0.58
  11  12  -3    0.09    0.52
 -11  12  -3    0.30    0.48
 -11 -12   3    0.50    0.57
  11  11  -3    2.09    0.67
 -11 -11   3    1.72    0.59
 -11  11  -3    0.57    0.48
  11  10  -3    4.72    0.80
 -11 -10   3    4.15    0.72
 -11  10  -3    3.60    0.63
  11   9  -3    4.93    0.77
 -11   9  -3    4.62    0.65
 -11  -9   3    4.49    0.74
  11   8  -3    4.36    0.74
 -11  -8   3    3.03    0.63
 -11   8  -3    3.89    0.63
  11   7  -3    0.77    0.50
 -11   7  -3    1.29    0.49
 -11  -7   3    0.35    0.50
  11  -6   3   -0.42    0.44
  11   6  -3    0.17    0.50
 -11   6  -3   -0.61    0.41
 -11  -6   3   -0.24    0.46
  11  -5   3    0.77    0.50
  11   5  -3   -0.01    0.47
 -11   5  -3   -0.07    0.44
 -11  -5   3    0.20    0.48
  11  -4   3    1.18    0.47
  11   4  -3    0.77    0.53
 -11  -4   3    0.55    0.49
 -11   4  -3    0.99    0.49
  11  -3   3    8.76    0.87
  11   3  -3   10.34    0.93
 -11   3  -3    7.86    0.82
 -11  -3   3    9.30    0.89
  11   2  -3   12.55    1.01
  11  -2   3   12.00    0.98
 -11   2  -3   12.08    0.97
 -11  -2   3   10.19    0.91
  11   1  -3    2.04    0.56
  11  -1   3    1.31    0.54
 -11   1  -3    1.72    0.55
 -11  -1   3    1.80    0.52
  11   0  -3    4.11    0.65
  11   0   3    3.81    0.62
 -11   0   3    2.72    0.57
  11   1   3    1.59    0.55
  11  -1  -3    2.02    0.55
 -11  -1  -3    2.11    0.55
 -11   1   3    2.11    0.51
  11  -2  -3   11.73    0.92
  11   2   3   11.34    0.97
 -11   2   3   10.33    0.85
 -11  -2  -3   11.09    0.95
  11   3   3   10.34    0.92
 -11  -3  -3    8.93    0.86
 -11   3   3    8.23    0.78
  11   4   3    1.14    0.50
 -11   4   3    0.96    0.45
 -11  -4  -3    0.95    0.50
  11   5   3    1.40    0.56
 -11  -5  -3    0.34    0.49
 -11   5   3    0.90    0.41
  11   6   3    0.41    0.50
 -11   6   3    0.14    0.39
 -11  -6  -3    0.60    0.45
  11   7   3    0.96    0.55
 -11  -7  -3    1.21    0.53
 -11   7   3    0.62    0.41
  11   8   3    3.24    0.68
 -11  -8  -3    3.74    0.69
 -11   8   3    3.46    0.54
  11   9   3    4.85    0.75
 -11  -9  -3    3.91    0.72
 -11   9   3    3.83    0.57
  11  10   3    4.36    0.74
 -11 -10  -3    3.67    0.72
 -11  10   3    3.46    0.52
  11  11   3    0.69    0.56
  11  11   3    1.12    0.49
 -11  11   3    1.35    0.44
  11  12   3    0.14    0.47
  11  12   3    0.91    0.57
 -11  12   3    0.43    0.39
  11  13   3    2.74    0.72
  11  13   3    2.80    0.60
 -11  13   3    2.30    0.49
  11  14   3    5.63    0.85
  11  14   3    5.03    0.74
 -11  14   3    6.01    0.60
  12  13  -3    1.68    0.72
 -12  13  -3    1.87    0.61
 -12 -13   3    2.13    0.73
  12  12  -3    0.72    0.58
 -12  12  -3   -0.47    0.46
 -12 -12   3    0.38    0.62
  12  11  -3    2.19    0.74
 -12  11  -3    2.81    0.62
 -12 -11   3    3.07    0.76
  12  10  -3    0.47    0.62
 -12  10  -3    0.69    0.51
 -12 -10   3    1.28    0.62
  12   9  -3    1.99    0.69
 -12  -9   3    2.87    0.70
 -12   9  -3    2.20    0.59
  12   8  -3    8.01    0.98
 -12  -8   3    8.85    0.98
 -12   8  -3    7.20    0.83
  12   7  -3    2.08    0.66
 -12  -7   3    2.86    0.67
 -12   7  -3    1.62    0.55
  12   6  -3    3.65    0.71
 -12  -6   3    2.73    0.65
 -12   6  -3    3.23    0.65
  12  -5   3    0.68    0.53
  12   5  -3    0.71    0.56
 -12  -5   3    0.59    0.52
 -12   5  -3    0.47    0.53
  12  -4   3    1.55    0.59
  12   4  -3    1.69    0.60
 -12  -4   3    1.74    0.58
 -12   4  -3    1.59    0.57
  12   3  -3    2.21    0.63
  12  -3   3    3.16    0.66
 -12   3  -3    2.75    0.62
 -12  -3   3    3.83    0.68
  12  -2   3    5.07    0.78
  12   2  -3    7.04    0.85
 -12  -2   3    7.24    0.81
  12  -1   3    3.55    0.65
  12   1  -3    3.00    0.66
 -12  -1   3    4.93    0.72
  12   0   3   13.28    1.07
  12   0  -3   14.15    1.10
 -12   0  -3   13.86    1.10
 -12   0   3   14.68    1.04
  12  -1  -3    3.94    0.68
  12   1   3    3.48    0.66
 -12   1   3    3.51    0.64
 -12  -1  -3    3.58    0.65
  12   2   3    6.22    0.84
 -12   2   3    6.77    0.76
 -12  -2  -3    7.74    0.87
  12   3   3    1.25    0.54
 -12  -3  -3    3.55    0.67
 -12   3   3    2.75    0.57
  12   4   3    1.96    0.63
 -12   4   3    1.58    0.52
 -12  -4  -3    1.44    0.59
  12   5   3    1.16    0.60
 -12  -5  -3    1.17    0.58
 -12   5   3    1.42    0.51
  12   6   3    2.89    0.70
 -12  -6  -3    4.47    0.76
 -12   6   3    3.73    0.59
  12   7   3    1.81    0.63
 -12   7   3    2.33    0.54
 -12  -7  -3    2.46    0.64
  12   8   3    7.16    0.91
 -12   8   3    7.08    0.73
 -12  -8  -3    7.04    0.88
  12   9   3    3.09    0.72
 -12  -9  -3    4.45    0.79
 -12   9   3    1.92    0.52
  12  10   3    0.16    0.57
 -12  10   3    0.71    0.42
  12  11   3    2.26    0.61
  12  11   3    3.26    0.74
 -12  11   3    1.36    0.49
  12  12   3    0.82    0.53
  12  12   3   -1.39    0.49
 -12  12   3    0.45    0.42
  12  13   3    1.97    0.61
  12  13   3    1.76    0.67
 -12  13   3    2.01    0.50
  13  10  -3    0.28    0.66
 -13 -10   3    0.85    0.66
 -13  10  -3   -0.12    0.51
  13   9  -3    0.34    0.62
 -13   9  -3   -0.64    0.44
 -13  -9   3    0.44    0.61
  13   8  -3   -0.43    0.59
 -13  -8   3   -0.43    0.55
 -13   8  -3    0.42    0.50
  13   7  -3    0.85    0.65
 -13  -7   3    0.50    0.60
 -13   7  -3    1.58    0.60
  13   6  -3    0.52    0.62
 -13   6  -3   -0.48    0.47
 -13  -6   3    0.49    0.57
  13   5  -3    1.78    0.71
 -13   5  -3    1.88    0.62
 -13  -5   3    2.22    0.65
  13  -4   3    3.93    0.76
  13   4  -3    3.98    0.76
 -13  -4   3    2.89    0.70
  13  -3   3    6.05    0.86
  13   3  -3    7.24    0.93
 -13  -3   3    6.89    0.86
  13   2  -3    5.15    0.81
  13  -2   3    4.82    0.80
 -13   2  -3    4.45    0.75
 -13  -2   3    4.61    0.76
  13  -1   3   21.68    1.30
  13   1  -3   23.27    1.40
 -13  -1   3   20.23    1.25
 -13   1  -3   20.32    1.33
  13   0   3    5.36    0.84
 -13   0   3    3.91    0.71
 -13   0  -3    3.61    0.71
  13   1   3   26.10    1.47
 -13  -1  -3   20.83    1.35
 -13   1   3   22.95    1.29
  13   2   3    4.48    0.78
 -13   2   3    5.85    0.79
 -13  -2  -3    3.97    0.76
  13   3   3    7.76    0.94
 -13  -3  -3    7.52    0.91
 -13   3   3    7.25    0.83
  13   4   3    4.02    0.78
 -13   4   3    3.11    0.62
 -13  -4  -3    3.46    0.70
  13   5   3    1.58    0.62
 -13   5   3    1.66    0.55
 -13  -5  -3    2.13    0.65
  13   6   3    0.07    0.58
 -13   6   3    0.37    0.46
 -13  -6  -3   -0.26    0.52
  13   7   3    1.49    0.66
 -13   7   3    0.86    0.50
 -13  -7  -3    0.68    0.61
  13   8   3    1.04    0.65
 -13   8   3   -0.07    0.46
 -13  -8  -3   -0.55    0.54
  13   9   3   -0.49    0.55
 -13   9   3   -0.44    0.43
 -13  -9  -3   -0.39    0.56
  13  10   3    0.56    0.63
 -13  10   3    1.08    0.49
  14   7  -3    1.69    0.74
 -14  -7   3    2.38    0.76
  14   6  -3    3.41    0.85
 -14  -6   3    3.20    0.76
  14   5  -3    1.65    0.72
 -14  -5   3    1.82    0.68
  14   4  -3    0.19    0.63
 -14   4  -3    0.48    0.57
 -14  -4   3   -0.35    0.54
  14   3  -3    0.63    0.65
 -14  -3   3    0.60    0.59
 -14   3  -3   -0.07    0.59
  14  -2   3    4.05    0.77
 -14  -2   3    3.65    0.75
 -14   2  -3    4.54    0.81
  14  -1   3    6.27    0.90
 -14   1  -3    5.58    0.88
 -14  -1   3    5.98    0.86
  14   0   3    0.72    0.65
 -14   0   3   -0.20    0.53
 -14   0  -3   -1.17    0.48
  14   1   3    6.09    0.93
 -14  -1  -3    6.02    0.87
 -14   1   3    6.13    0.84
  14   2   3    3.15    0.76
 -14   2   3    3.03    0.72
 -14  -2  -3    3.54    0.79
  14   3   3   -0.65    0.60
 -14   3   3    1.04    0.58
 -14  -3  -3    0.72    0.62
  14   4   3    0.06    0.62
 -14  -4  -3    0.62    0.61
 -14   4   3    0.00    0.50
  14   5   3    1.62    0.70
 -14   5   3    1.76    0.62
 -14  -5  -3    2.53    0.72
  14   6   3    1.76    0.74
 -14   6   3    3.39    0.66
 -14  -6  -3    3.23    0.76
  14   7   3    2.30    0.77
 -14  -7  -3    1.09    0.68
 -14   7   3    2.68    0.63
   0  21  -4    6.16    0.76
   0  20  -4    0.28    0.43
   0  19  -4    3.50    0.60
   0  18  -4    0.50    0.43
   0  17  -4    3.15    0.55
   0  16  -4    0.09    0.40
   0  15  -4    1.08    0.41
   0  14  -4    6.55    0.62
   0 -14   4    6.19    0.62
   0  13  -4   35.36    1.31
   0 -13   4   32.67    1.32
   0 -12   4    2.24    0.43
   0  12  -4    2.12    0.43
   0 -11   4   18.15    0.86
   0  11  -4   18.89    0.91
   0  10  -4    1.79    0.36
   0 -10   4    2.23    0.37
   0 -10   4    2.03    0.24
   0   9  -4   -0.13    0.25
   0  -9   4    0.22    0.27
   0  -9   4    0.52    0.16
   0   8  -4   53.79    1.64
   0  -8   4   55.29    1.40
   0  -8   4   57.68    1.64
   0   7  -4    1.62    0.31
   0  -7   4    1.55    0.16
   0  -7   4    1.03    0.28
   0   6  -4   11.48    0.59
   0  -6   4   11.82    0.58
   0  -6   4   11.92    0.37
   0  -5   4   19.05    0.72
   0   5  -4   19.67    0.74
   0  -5   4   18.88    0.49
   0  -4   4   23.68    0.79
   0   4  -4   22.89    0.81
   0   3  -4   36.49    1.06
   0  -3   4   35.80    1.05
   0   2  -4   52.19    1.40
   0  -2   4   51.53    1.22
   0  -2   4   53.19    1.40
   0  -1   4  255.78    6.05
   0   1  -4  258.95    5.85
   0   1  -4  262.48    6.06
   0  -1   4  249.44    6.04
   0  -1   4  260.49    5.85
   0   0   4  134.71    3.15
   0   0  -4  130.68    3.15
   0   0   4  130.17    3.06
   0   0  -4  129.41    3.06
   0   0   4  132.68    3.12
   0   0   4  132.62    3.15
   0   1   4  254.81    6.03
   0  -1  -4  257.54    5.94
   0   1   4  256.88    5.94
   0   1   4  260.53    6.02
   0  -1  -4  260.05    5.98
   0   1   4  263.18    5.99
   0  -1  -4  257.85    6.03
   0   2   4   51.27    1.34
   0   2   4   51.85    1.28
   0  -2  -4   52.24    1.34
   0  -2  -4   52.78    1.29
   0  -2  -4   52.16    1.37
   0   3   4   36.47    0.89
   0   3   4   36.70    1.02
   0   3   4   35.20    1.01
   0  -3  -4   35.89    1.02
   0   3   4   35.99    0.88
   0  -3  -4   35.10    0.90
   0  -3  -4   36.07    1.02
   0   4   4   20.95    0.72
   0  -4  -4   23.76    0.75
   0   4   4   21.43    0.72
   0  -4  -4   21.69    0.57
   0   5   4   19.15    0.68
   0  -5  -4   19.24    0.51
   0  -5  -4   17.94    0.67
   0   5   4   18.91    0.68
   0  -6  -4   11.13    0.36
   0   6   4   11.34    0.54
   0  -6  -4   11.48    0.53
   0   6   4   11.95    0.55
   0  -7  -4    1.50    0.16
   0   7   4    1.21    0.25
   0   7   4    0.79    0.24
   0   8   4   57.04    1.62
   0  -8  -4   55.11    1.42
   0   8   4   56.82    1.37
   0   8   4   55.92    1.36
   0   8   4   56.77    1.62
   0   9   4   -0.12    0.22
   0  -9  -4    0.19    0.16
   0   9   4    0.09    0.12
   0   9   4    0.20    0.11
   0  10   4    2.26    0.35
   0  10   4    2.03    0.19
   0 -10  -4    2.40    0.24
   0  10   4    2.15    0.18
   0  11   4   18.99    0.83
   0 -11  -4   17.88    0.65
   0  11   4   18.73    0.58
   0  11   4   18.13    0.59
   0  12   4    2.64    0.40
   0  12   4    2.69    0.23
   0  12   4    2.15    0.24
   0  13   4   31.76    0.90
   0  13   4   30.22    0.90
   0  13   4   31.13    1.20
   0  14   4    6.32    0.39
   0  14   4    6.93    0.62
   0  15   4    0.44    0.20
   0  15   4    0.24    0.33
   0  16   4    0.68    0.35
   0  16   4    0.02    0.20
   0  17   4    3.63    0.30
   0  17   4    2.87    0.52
   0  18   4    0.09    0.35
   0  18   4    0.20    0.19
   0  19   4    4.08    0.61
   1  21  -4    6.48    0.77
  -1  21  -4    4.93    0.68
   1  20  -4    6.93    0.77
  -1  20  -4    4.42    0.64
   1  19  -4   -0.73    0.38
  -1  19  -4   -0.33    0.38
   1  18  -4    0.03    0.40
  -1  18  -4    0.17    0.40
   1  17  -4    4.17    0.60
  -1  17  -4    4.96    0.63
   1  16  -4    9.35    0.80
  -1  16  -4   10.79    0.81
   1  15  -4    3.03    0.51
  -1 -15   4    2.68    0.51
  -1  15  -4    2.93    0.51
   1 -14   4   13.79    0.87
   1  14  -4   16.04    0.89
  -1  14  -4   16.52    0.91
  -1 -14   4   16.50    0.90
   1  13  -4   27.96    0.89
   1  13  -4   26.09    1.14
   1 -13   4   27.31    1.14
  -1  13  -4   25.49    1.15
  -1 -13   4   27.64    1.15
   1  12  -4   13.00    0.78
   1 -12   4   12.50    0.77
   1  12  -4   12.18    0.53
  -1 -12   4   11.48    0.76
  -1  12  -4   12.62    0.77
   1  11  -4    3.46    0.29
   1 -11   4    2.94    0.43
   1  11  -4    2.78    0.44
  -1 -11   4    3.34    0.45
  -1  11  -4    3.36    0.44
   1  10  -4    3.29    0.44
   1 -10   4    3.71    0.44
   1  10  -4    3.25    0.26
  -1  10  -4    3.05    0.42
  -1 -10   4    2.26    0.36
   1   9  -4   10.57    0.41
   1  -9   4    9.91    0.62
   1   9  -4   11.46    0.66
   1  -9   4   10.51    0.45
  -1  -9   4    9.44    0.59
  -1   9  -4    9.96    0.63
   1   8  -4    2.73    0.20
   1  -8   4    1.83    0.32
   1  -8   4    2.85    0.23
   1   8  -4    2.24    0.36
  -1  -8   4    2.23    0.35
  -1   8  -4    1.36    0.31
   1   7  -4    9.78    0.35
   1   7  -4   10.08    0.60
   1  -7   4   10.51    0.57
   1  -7   4    9.92    0.40
  -1   7  -4   10.20    0.58
  -1  -7   4   10.45    0.55
   1   6  -4   22.56    0.60
   1  -6   4   23.97    0.84
   1  -6   4   22.66    0.65
   1   6  -4   23.83    0.86
  -1  -6   4   21.03    0.83
  -1   6  -4   24.33    0.83
   1  -5   4   11.59    0.54
   1   5  -4   13.01    0.34
   1   5  -4   11.77    0.56
  -1  -5   4   12.78    0.56
  -1   5  -4   11.70    0.59
   1   4  -4   39.39    1.20
   1  -4   4   39.79    1.18
  -1   4  -4   40.68    1.20
  -1  -4   4   42.37    1.19
   1   3  -4   41.39    1.19
   1  -3   4   41.58    1.19
  -1  -3   4   42.87    1.18
  -1   3  -4   41.28    1.21
   1  -2   4  113.63    2.75
   1   2  -4  111.34    2.75
   1   2  -4  110.49    2.55
  -1  -2   4  109.77    2.73
  -1   2  -4  110.84    2.76
   1  -1   4    7.44    0.39
   1   1  -4    7.76    0.42
   1  -1   4    8.39    0.38
   1   1  -4    8.21    0.30
  -1  -1   4    7.86    0.42
  -1  -1   4    8.28    0.40
  -1   1  -4    9.29    0.42
  -1  -1   4    8.32    0.34
   1   0  -4    1.80    0.19
   1   0   4    1.78    0.19
   1   0  -4    1.53    0.16
   1   0  -4    1.61    0.22
   1   0   4    1.42    0.20
   1   0   4    1.91    0.22
  -1   0   4    1.73    0.21
  -1   0  -4    1.48    0.22
  -1   0   4    1.60    0.19
  -1   0   4    1.35    0.19
  -1   0   4    1.57    0.17
   1  -1  -4    8.34    0.38
   1  -1  -4    8.52    0.36
   1   1   4    8.48    0.37
   1   1   4    8.28    0.40
   1   1   4    8.57    0.40
   1   1   4    8.85    0.40
   1  -1  -4    8.33    0.38
  -1  -1  -4    8.28    0.42
  -1   1   4    8.33    0.38
  -1   1   4    8.52    0.37
  -1   1   4    8.60    0.35
   1   2   4  113.82    2.74
   1  -2  -4  110.41    2.67
   1   2   4  110.94    2.71
   1   2   4  112.82    2.72
   1  -2  -4  115.74    2.73
   1  -2  -4  110.68    2.71
   1   2   4  115.14    2.71
  -1   2   4  113.92    2.73
  -1   2   4  113.71    2.66
  -1   2   4  112.58    2.71
  -1  -2  -4  113.46    2.72
  -1  -2  -4  114.26    2.72
  -1   2   4  112.40    2.66
   1  -3  -4   42.27    1.16
   1  -3  -4   41.42    1.17
   1   3   4   42.45    1.17
   1  -3  -4   42.75    1.03
   1   3   4   42.10    1.09
   1   3   4   42.81    1.17
  -1  -3  -4   43.83    1.19
  -1   3   4   42.96    1.17
  -1   3   4   41.83    1.16
  -1  -3  -4   42.90    1.18
  -1  -3  -4   41.88    1.10
   1   4   4   40.39    1.16
   1   4   4   39.23    1.04
   1   4   4   40.60    1.15
   1  -4  -4   40.80    1.14
  -1   4   4   40.77    1.14
  -1  -4  -4   38.43    1.13
  -1  -4  -4   40.36    1.05
   1   5   4   12.45    0.42
   1  -5  -4   13.62    0.56
   1   5   4   11.85    0.54
   1   5   4   13.37    0.54
   1   5   4   11.96    0.42
  -1   5   4   11.82    0.53
  -1   5   4   12.50    0.54
  -1  -5  -4   12.45    0.53
   1   6   4   23.15    0.81
   1   6   4   22.02    0.66
   1   6   4   22.68    0.80
   1   6   4   22.94    0.66
   1  -6  -4   23.92    0.82
  -1  -6  -4   22.64    0.67
  -1  -6  -4   21.90    0.78
  -1   6   4   22.20    0.79
  -1   6   4   24.28    0.82
   1   7   4   10.07    0.51
   1   7   4   10.27    0.39
   1   7   4    9.81    0.52
   1   7   4   10.04    0.39
  -1  -7  -4    8.80    0.40
  -1   7   4   10.19    0.53
   1   8   4    2.55    0.23
   1   8   4    2.75    0.22
   1   8   4    2.27    0.32
   1   8   4    2.37    0.31
  -1   8   4    2.24    0.31
  -1  -8  -4    2.64    0.24
   1   9   4   10.93    0.43
   1   9   4   11.05    0.45
   1   9   4   10.20    0.57
   1   9   4   11.34    0.62
  -1  -9  -4   10.01    0.47
  -1   9   4   10.46    0.58
   1  10   4    3.56    0.27
   1  10   4    3.02    0.27
   1  10   4    3.48    0.42
  -1  10   4    3.18    0.39
  -1 -10  -4    3.79    0.31
   1  11   4    2.76    0.26
   1  11   4    2.72    0.39
   1  11   4    3.08    0.29
  -1  11   4    3.17    0.42
  -1 -11  -4    3.16    0.32
   1  12   4   12.87    0.74
   1  12   4   12.94    0.53
   1  12   4   12.20    0.55
  -1  12   4   11.95    0.72
   1  13   4   29.63    0.93
   1  13   4   28.54    0.90
   1  13   4   28.68    1.14
  -1  13   4   28.40    0.78
  -1  13   4   28.69    1.13
   1  14   4   14.94    0.63
   1  14   4   15.99    0.85
  -1  14   4   16.67    0.86
  -1  14   4   15.60    0.50
   1  15   4    3.37    0.34
   1  15   4    3.27    0.47
  -1  15   4    2.99    0.21
  -1  15   4    2.86    0.48
   1  16   4    9.44    0.55
   1  16   4   10.27    0.79
  -1  16   4    9.31    0.75
   1  17   4    4.54    0.58
   1  17   4    5.45    0.42
  -1  17   4    4.78    0.58
   1  18   4    0.95    0.40
   1  18   4    0.53    0.26
   1  19   4    0.35    0.26
   1  19   4    0.35    0.39
   1  20   4    6.25    0.73
   1  21   4    4.36    0.68
   2  21  -4    9.70    0.91
  -2  21  -4    9.78    0.86
   2  20  -4   -0.50    0.44
  -2  20  -4    0.34    0.45
   2  19  -4    1.36    0.50
  -2  19  -4    1.31    0.47
   2  18  -4    2.57    0.56
  -2  18  -4    1.20    0.46
   2  17  -4    6.72    0.72
  -2  17  -4    6.29    0.67
   2  16  -4    0.00    0.38
  -2  16  -4    0.84    0.42
   2  15  -4   15.89    0.92
   2  15  -4   15.64    0.67
  -2 -15   4   14.83    0.93
  -2  15  -4   15.81    0.91
   2 -14   4    1.06    0.39
   2  14  -4    1.34    0.42
   2  14  -4    1.62    0.28
  -2  14  -4    2.07    0.44
  -2 -14   4    1.55    0.43
   2  13  -4    3.95    0.35
   2 -13   4    4.03    0.52
   2  13  -4    3.69    0.54
  -2 -13   4    3.21    0.50
  -2  13  -4    4.27    0.52
   2  12  -4   25.82    1.12
   2 -12   4   23.12    1.06
   2  12  -4   26.48    0.85
  -2 -12   4   28.02    1.14
  -2  12  -4   27.71    1.09
   2  11  -4   24.12    0.79
   2  11  -4   25.29    1.07
   2 -11   4   23.64    1.01
  -2 -11   4   25.49    1.06
  -2  11  -4   24.65    1.02
   2 -10   4    1.28    0.34
   2  10  -4    1.69    0.22
   2  10  -4    1.34    0.37
  -2  10  -4    1.17    0.34
  -2 -10   4    1.48    0.37
   2  -9   4   24.29    0.94
   2   9  -4   24.00    0.72
   2   9  -4   23.21    0.97
  -2  -9   4   24.38    0.97
  -2   9  -4   23.08    0.94
   2  -8   4   10.20    0.45
   2  -8   4    9.48    0.59
   2   8  -4   10.11    0.59
   2   8  -4   10.44    0.40
  -2  -8   4    9.86    0.58
  -2   8  -4   10.32    0.61
   2  -7   4   42.79    1.35
   2   7  -4   44.70    1.13
   2   7  -4   42.23    1.39
  -2   7  -4   48.08    1.39
  -2  -7   4   44.92    1.38
   2  -6   4    4.90    0.40
   2   6  -4    4.24    0.24
   2   6  -4    4.48    0.39
  -2   6  -4    4.00    0.39
  -2  -6   4    4.14    0.40
   2  -5   4   22.40    0.80
   2   5  -4   23.34    0.85
  -2  -5   4   22.44    0.82
  -2   5  -4   23.17    0.82
   2   4  -4    8.32    0.51
   2  -4   4    8.15    0.44
  -2   4  -4    8.42    0.48
  -2  -4   4    7.59    0.48
   2  -3   4    3.97    0.33
   2   3  -4    4.58    0.36
  -2  -3   4    4.04    0.33
  -2   3  -4    5.29    0.38
   2  -2   4  199.93    4.78
   2   2  -4  204.81    4.78
  -2  -2   4  195.94    4.56
  -2   2  -4  197.24    4.78
  -2  -2   4  197.24    4.77
   2   1  -4  361.26    8.46
   2   1  -4  363.32    8.22
   2  -1   4  363.79    8.47
  -2  -1   4  366.48    8.45
  -2   1  -4  352.37    8.48
  -2  -1   4  363.36    8.23
  -2  -1   4  357.84    8.45
   2   0  -4  352.64    8.41
   2   0  -4  365.28    8.23
   2   0   4  375.67    8.45
  -2   0  -4  351.68    8.44
  -2   0   4  362.41    8.23
  -2   0   4  355.53    8.40
  -2   0   4  359.69    8.41
   2  -1  -4  364.24    8.22
   2  -1  -4  357.95    8.35
   2   1   4  360.35    8.39
   2  -1  -4  357.61    8.22
   2   1   4  351.56    8.39
  -2  -1  -4  357.96    8.40
  -2   1   4  369.19    8.23
  -2   1   4  358.52    8.34
  -2   1   4  351.60    8.34
   2   2   4  198.51    4.67
   2   2   4  202.89    4.71
   2   2   4  195.79    4.71
   2  -2  -4  198.55    4.65
   2  -2  -4  198.89    4.65
   2  -2  -4  200.82    4.65
  -2   2   4  195.33    4.64
  -2   2   4  194.72    4.63
  -2  -2  -4  197.68    4.72
   2   3   4    4.51    0.29
   2  -3  -4    5.06    0.34
   2   3   4    4.74    0.30
   2  -3  -4    5.12    0.26
   2  -3  -4    4.38    0.32
   2   3   4    4.41    0.34
   2   3   4    4.19    0.32
  -2  -3  -4    4.52    0.30
  -2   3   4    4.92    0.23
  -2   3   4    4.72    0.23
  -2   3   4    4.54    0.31
   2   4   4    7.99    0.44
   2   4   4    9.17    0.45
   2  -4  -4    8.64    0.30
   2  -4  -4    8.42    0.44
   2   4   4    8.69    0.41
   2   4   4    8.99    0.41
  -2  -4  -4    9.40    0.42
  -2   4   4    8.44    0.43
  -2  -4  -4    8.65    0.43
   2   5   4   23.10    0.72
   2   5   4   21.92    0.80
   2  -5  -4   22.43    0.79
   2   5   4   23.18    0.76
   2   5   4   21.98    0.70
  -2   5   4   21.82    0.77
  -2  -5  -4   21.85    0.72
  -2  -5  -4   21.01    0.75
   2   6   4    4.31    0.30
   2   6   4    3.80    0.33
   2   6   4    3.73    0.35
  -2   6   4    3.76    0.34
  -2  -6  -4    3.49    0.32
  -2  -6  -4    4.07    0.30
   2   7   4   46.67    1.33
   2   7   4   45.05    1.24
   2   7   4   44.29    1.34
  -2  -7  -4   45.42    1.33
  -2   7   4   45.84    1.36
  -2  -7  -4   42.50    1.24
   2   8   4   11.55    0.50
   2   8   4   10.63    0.61
   2   8   4   10.57    0.55
  -2   8   4   10.33    0.56
  -2  -8  -4   10.36    0.50
   2   9   4   19.19    0.70
   2   9   4   24.83    0.78
   2   9   4   23.05    0.85
   2   9   4   21.42    0.89
  -2  -9  -4   23.81    0.79
  -2   9   4   23.41    0.89
   2  10   4    1.84    0.24
   2  10   4    1.67    0.32
   2  10   4    1.81    0.28
   2  10   4    2.01    0.34
  -2  10   4    1.88    0.35
  -2 -10  -4    1.98    0.28
   2  11   4   23.60    0.83
   2  11   4   25.33    0.82
   2  11   4   22.39    0.95
  -2 -11  -4   23.70    0.86
  -2  11   4   24.19    0.98
   2  12   4   27.06    0.91
   2  12   4   27.05    1.08
   2  12   4   28.97    0.95
  -2  12   4   27.00    1.09
   2  13   4    3.72    0.38
   2  13   4    3.77    0.47
   2  14   4    2.19    0.42
   2  14   4    2.07    0.34
   2  15   4   14.33    0.84
   2  15   4   15.19    0.70
   2  16   4    0.97    0.36
   2  16   4   -0.07    0.28
   2  17   4    7.03    0.70
   2  17   4    6.48    0.51
   2  18   4    2.04    0.49
   2  18   4    2.83    0.38
   2  19   4    1.23    0.34
   2  19   4    1.09    0.44
   2  20   4    0.06    0.30
   2  20   4    0.54    0.42
   2  21   4   10.68    0.95
   3  21  -4    0.90    0.52
  -3  21  -4    0.27    0.48
   3  20  -4    1.78    0.57
  -3  20  -4    1.24    0.51
   3  19  -4    2.28    0.58
  -3  19  -4    3.13    0.56
   3  18  -4    0.57    0.45
  -3  18  -4    0.91    0.45
   3  17  -4    1.22    0.51
  -3  17  -4    1.97    0.47
   3  16  -4    0.69    0.43
  -3  16  -4    0.19    0.39
   3  15  -4    7.16    0.72
   3  15  -4    6.73    0.48
  -3  15  -4    7.04    0.66
  -3 -15   4    6.57    0.70
   3  14  -4   11.04    0.83
   3  14  -4   11.57    0.57
  -3  14  -4    9.86    0.74
  -3 -14   4   10.70    0.81
   3 -13   4   11.31    0.76
   3  13  -4   10.75    0.53
   3  13  -4    9.15    0.74
  -3  13  -4   10.81    0.76
  -3 -13   4    9.30    0.76
   3  12  -4    0.48    0.38
   3 -12   4    0.89    0.37
   3  12  -4    0.64    0.23
  -3 -12   4    0.67    0.24
  -3  12  -4    0.76    0.38
  -3 -12   4    1.01    0.40
   3  11  -4    0.72    0.37
   3  11  -4    0.55    0.20
   3 -11   4    1.11    0.36
  -3  11  -4    0.26    0.32
  -3 -11   4    0.67    0.36
  -3 -11   4    0.74    0.23
   3 -10   4    2.59    0.41
   3  10  -4    3.43    0.29
   3  10  -4    2.84    0.45
  -3 -10   4    3.36    0.44
  -3  10  -4    2.26    0.39
  -3 -10   4    3.27    0.29
   3  -9   4    2.51    0.37
   3   9  -4    2.52    0.25
   3   9  -4    2.69    0.43
  -3  -9   4    2.91    0.42
  -3   9  -4    2.52    0.38
  -3  -9   4    2.37    0.24
   3  -8   4   21.92    0.88
   3   8  -4   21.21    0.68
   3   8  -4   20.79    0.92
  -3  -8   4   21.32    0.91
  -3  -8   4   21.54    0.64
  -3   8  -4   20.16    0.86
   3   7  -4    5.34    0.34
   3   7  -4    5.24    0.46
   3  -7   4    5.67    0.46
  -3  -7   4    4.57    0.43
  -3   7  -4    5.75    0.47
   3   6  -4   26.50    0.98
   3  -6   4   25.78    0.94
  -3  -6   4   25.44    0.96
  -3   6  -4   25.56    0.95
   3   5  -4   39.60    1.26
   3  -5   4   40.28    1.26
  -3  -5   4   42.95    1.28
  -3   5  -4   39.77    1.27
   3  -4   4    1.70    0.29
   3   4  -4    1.22    0.28
  -3  -4   4    1.80    0.11
  -3  -4   4    1.65    0.28
  -3   4  -4    1.66    0.27
   3  -3   4  168.54    4.11
   3   3  -4  171.01    4.12
  -3  -3   4  167.74    3.81
  -3   3  -4  165.14    4.12
  -3  -3   4  163.86    4.10
   3  -2   4   49.03    1.40
   3   2  -4   46.58    1.39
  -3  -2   4   50.28    1.39
  -3   2  -4   50.72    1.42
  -3  -2   4   48.91    1.18
   3   1  -4   68.64    1.66
   3  -1   4   69.31    1.83
   3   1  -4   68.40    1.82
  -3  -1   4   69.22    1.66
  -3  -1   4   69.82    1.81
  -3   1  -4   68.10    1.84
   3   0  -4   16.71    0.62
   3   0   4   16.89    0.66
   3   0  -4   17.90    0.53
  -3   0   4   15.52    0.60
  -3   0  -4   15.72    0.66
  -3   0   4   16.62    0.60
  -3   0   4   17.79    0.53
   3   1   4   68.16    1.83
   3  -1  -4   69.69    1.73
   3  -1  -4   70.73    1.78
  -3   1   4   70.49    1.77
  -3   1   4   68.77    1.76
  -3  -1  -4   67.27    1.83
   3  -2  -4   49.64    1.28
   3  -2  -4   49.00    1.30
   3   2   4   48.20    1.35
  -3  -2  -4   48.03    1.35
  -3   2   4   48.06    1.27
  -3   2   4   45.79    1.25
   3   3   4  160.44    4.00
   3   3   4  162.26    4.01
   3  -3  -4  164.03    3.92
   3   3   4  167.32    3.95
   3  -3  -4  166.66    3.94
  -3   3   4  166.12    3.90
  -3  -3  -4  166.02    4.01
   3   4   4    1.53    0.25
   3  -4  -4    1.80    0.19
   3   4   4    1.95    0.27
   3   4   4    2.37    0.26
   3   4   4    1.45    0.25
   3  -4  -4    2.11    0.28
  -3   4   4    1.94    0.17
  -3  -4  -4    1.93    0.26
  -3   4   4    2.03    0.18
   3   5   4   39.97    1.23
   3   5   4   40.55    1.20
   3   5   4   39.01    1.17
   3   5   4   42.13    1.21
   3  -5  -4   42.38    1.24
   3  -5  -4   41.56    1.08
  -3   5   4   41.54    1.05
  -3   5   4   43.21    1.05
  -3  -5  -4   40.31    1.19
   3   6   4   28.88    0.96
   3   6   4   26.18    0.88
   3   6   4   26.61    0.86
   3   6   4   24.62    0.87
   3  -6  -4   25.08    0.74
  -3  -6  -4   25.74    0.87
  -3  -6  -4   27.69    0.89
  -3   6   4   27.03    0.69
  -3   6   4   26.39    0.69
   3   7   4    5.63    0.38
   3   7   4    5.62    0.40
   3   7   4    5.17    0.36
   3   7   4    5.74    0.46
  -3  -7  -4    5.23    0.39
  -3  -7  -4    5.11    0.40
   3   8   4   20.87    0.79
   3   8   4   21.76    0.78
   3   8   4   20.30    0.75
   3   8   4   20.25    0.84
  -3  -8  -4   22.00    0.79
   3   9   4    2.63    0.38
   3   9   4    2.78    0.31
   3   9   4    2.56    0.32
   3   9   4    2.62    0.33
  -3  -9  -4    2.62    0.34
   3  10   4    2.27    0.29
   3  10   4    3.74    0.39
   3  10   4    3.46    0.42
   3  10   4    3.25    0.36
  -3 -10  -4    2.65    0.34
   3  11   4    1.10    0.31
   3  11   4    0.81    0.30
   3  11   4    0.23    0.20
   3  11   4    1.01    0.29
  -3 -11  -4    0.57    0.27
   3  12   4    1.18    0.36
   3  12   4    0.17    0.28
   3  13   4   10.87    0.63
   3  13   4   10.44    0.68
   3  14   4    9.66    0.74
   3  14   4   10.63    0.65
   3  15   4    6.70    0.64
   3  15   4    6.85    0.55
   3  16   4    1.26    0.39
   3  16   4    1.31    0.36
   3  17   4    1.51    0.37
   3  17   4    1.17    0.41
   3  18   4    1.17    0.36
   3  18   4    1.60    0.45
   3  19   4    3.18    0.45
   3  19   4    2.05    0.51
   3  20   4    1.50    0.39
   3  20   4    0.94    0.44
   3  21   4    0.32    0.43
   3  21   4    0.06    0.35
   4  20  -4    0.04    0.51
  -4  20  -4   -0.25    0.42
   4  19  -4    1.47    0.53
  -4  19  -4    1.19    0.48
   4  18  -4    0.68    0.48
  -4  18  -4    0.53    0.43
   4  17  -4    0.67    0.47
  -4  17  -4    0.56    0.41
   4  16  -4    4.48    0.63
  -4  16  -4    3.45    0.53
   4  15  -4    0.39    0.22
   4  15  -4    0.39    0.44
  -4 -15   4    1.45    0.47
  -4  15  -4    0.24    0.37
   4  14  -4    1.45    0.46
   4  14  -4    2.54    0.33
  -4  14  -4    2.14    0.43
  -4 -14   4    1.85    0.49
   4  13  -4   12.04    0.58
   4  13  -4   11.75    0.84
   4 -13   4   11.05    0.78
  -4  13  -4   10.55    0.73
  -4 -13   4   11.46    0.83
   4  12  -4    0.35    0.41
   4 -12   4    0.51    0.36
   4  12  -4    1.56    0.28
  -4  12  -4    0.77    0.35
  -4 -12   4    1.22    0.43
   4  11  -4    3.05    0.32
   4  11  -4    2.45    0.48
   4 -11   4    2.65    0.45
  -4 -11   4    2.62    0.26
  -4  11  -4    2.61    0.44
  -4 -11   4    2.02    0.47
   4  10  -4    8.93    0.49
   4  10  -4    9.41    0.72
   4 -10   4    9.97    0.69
  -4 -10   4    9.02    0.39
  -4  10  -4   10.39    0.68
  -4 -10   4    8.87    0.70
   4  -9   4    4.30    0.46
   4   9  -4    4.25    0.34
   4   9  -4    4.17    0.51
  -4  -9   4    3.96    0.25
  -4   9  -4    3.76    0.45
  -4  -9   4    3.70    0.48
   4  -8   4   12.15    0.69
   4   8  -4   11.23    0.73
   4   8  -4   10.74    0.50
  -4   8  -4   10.97    0.65
  -4  -8   4   11.13    0.71
  -4  -8   4   10.56    0.35
   4   7  -4    9.35    0.60
   4  -7   4    9.74    0.62
  -4   7  -4    7.77    0.56
  -4  -7   4    9.22    0.59
   4  -6   4   26.12    0.97
   4   6  -4   26.81    1.01
  -4   6  -4   25.02    0.96
  -4  -6   4   23.42    0.93
   4   5  -4   46.08    1.43
   4  -5   4   44.54    1.40
  -4   5  -4   47.21    1.43
  -4  -5   4   46.51    1.44
   4  -4   4   44.91    1.37
   4   4  -4   44.33    1.39
  -4  -4   4   44.40    1.36
  -4   4  -4   44.45    1.39
   4   3  -4    7.58    0.54
   4  -3   4    6.89    0.48
  -4   3  -4    7.59    0.53
  -4  -3   4    7.25    0.50
   4   2  -4   33.73    1.08
   4  -2   4   34.70    1.09
   4   2  -4   34.15    0.85
  -4   2  -4   33.90    1.10
  -4  -2   4   33.55    1.08
   4  -1   4  105.74    2.77
   4   1  -4  107.30    2.54
   4   1  -4  111.65    2.77
  -4   1  -4  109.81    2.80
  -4  -1   4  105.43    2.75
   4   0  -4   38.53    1.02
   4   0  -4   39.65    1.15
   4   0   4   37.76    1.17
  -4   0   4   36.06    1.13
  -4   0  -4   38.90    1.18
   4  -1  -4  107.96    2.70
   4   1   4  106.32    2.76
   4  -1  -4  108.21    2.60
  -4   1   4  109.38    2.70
  -4  -1  -4  105.14    2.75
  -4   1   4  106.43    2.68
   4  -2  -4   33.38    0.99
   4  -2  -4   34.00    1.02
   4   2   4   35.65    1.09
  -4   2   4   33.54    1.00
  -4   2   4   34.21    0.99
  -4  -2  -4   32.65    1.08
   4   3   4    6.62    0.47
   4  -3  -4    6.78    0.39
   4  -3  -4    6.73    0.40
  -4  -3  -4    6.86    0.46
  -4   3   4    6.59    0.37
  -4   3   4    6.53    0.36
   4  -4  -4   44.53    1.23
   4   4   4   44.84    1.27
   4   4   4   45.55    1.34
   4  -4  -4   44.45    1.29
  -4   4   4   45.75    1.21
  -4  -4  -4   42.23    1.32
   4   5   4   49.77    1.43
   4  -5  -4   47.76    1.30
   4   5   4   47.52    1.37
  -4  -5  -4   48.34    1.42
  -4   5   4   48.35    1.27
  -4   5   4   46.85    1.26
   4   6   4   25.94    0.97
   4   6   4   25.21    0.93
   4   6   4   25.28    0.87
   4  -6  -4   26.16    0.80
  -4   6   4   26.69    0.76
  -4   6   4   26.16    0.76
  -4  -6  -4   25.72    0.92
   4   7   4    8.73    0.51
   4   7   4   10.50    0.59
   4  -7  -4    9.78    0.43
   4   7   4   10.20    0.51
   4   7   4   10.08    0.58
  -4   7   4    9.25    0.39
  -4  -7  -4    8.70    0.53
  -4   7   4    9.30    0.39
   4   8   4   10.82    0.55
   4  -8  -4   10.20    0.47
   4   8   4   11.26    0.57
   4   8   4   11.10    0.62
   4   8   4   10.74    0.62
  -4  -8  -4   11.03    0.59
  -4   8   4   10.73    0.40
  -4   8   4   10.70    0.40
   4   9   4    4.54    0.40
   4   9   4    4.03    0.45
   4   9   4    4.65    0.44
   4   9   4    3.97    0.39
   4  -9  -4    4.43    0.32
  -4  -9  -4    4.68    0.44
  -4   9   4    4.33    0.27
  -4   9   4    3.79    0.27
   4  10   4    9.81    0.62
   4  10   4    9.04    0.62
   4  10   4    9.64    0.58
   4  10   4    8.61    0.54
  -4 -10  -4   10.07    0.64
  -4  10   4    9.45    0.37
   4  11   4    2.74    0.45
   4  11   4    2.54    0.41
   4  11   4    2.82    0.38
  -4 -11  -4    2.51    0.39
   4  12   4    1.25    0.34
   4  12   4    1.70    0.41
   4  12   4    1.57    0.33
   4  13   4   11.39    0.71
   4  13   4   11.15    0.74
   4  14   4    1.42    0.40
   4  14   4    2.15    0.41
   4  15   4    0.12    0.33
   4  15   4    0.10    0.34
   4  16   4    3.41    0.50
   4  16   4    3.60    0.49
   4  17   4    0.57    0.39
   4  17   4    0.32    0.37
   4  18   4    1.18    0.39
   4  18   4    0.07    0.36
   4  19   4    2.13    0.52
   4  19   4    0.66    0.40
   4  20   4    0.60    0.40
   4  20   4    0.29    0.42
   5  20  -4    0.21    0.51
  -5  20  -4    0.64    0.49
   5  19  -4    2.78    0.62
  -5  19  -4    3.60    0.60
   5  18  -4    2.15    0.58
  -5  18  -4    2.06    0.51
   5  17  -4    6.49    0.77
  -5  17  -4    6.69    0.70
   5  16  -4    1.07    0.50
  -5  16  -4    1.09    0.45
   5  15  -4    1.78    0.51
  -5  15  -4    1.45    0.45
  -5 -15   4    1.09    0.49
   5  14  -4    2.15    0.34
   5  14  -4    2.03    0.54
  -5  14  -4    3.84    0.54
  -5 -14   4    2.52    0.56
   5  13  -4    0.54    0.25
   5  13  -4    0.39    0.40
  -5  13  -4    0.54    0.36
  -5 -13   4    0.44    0.42
   5 -12   4   27.60    1.18
   5  12  -4   29.05    1.01
   5  12  -4   28.11    1.27
  -5  12  -4   30.08    1.20
  -5 -12   4   31.20    1.30
   5  11  -4    9.50    0.78
   5 -11   4    8.99    0.70
   5  11  -4    8.51    0.55
  -5 -11   4    8.67    0.74
  -5  11  -4    8.49    0.67
   5  10  -4   10.34    0.56
   5 -10   4    9.30    0.69
   5  10  -4    8.53    0.71
  -5 -10   4   10.73    0.73
  -5  10  -4    8.79    0.68
   5  -9   4   11.75    0.75
   5   9  -4   12.76    0.60
   5   9  -4   10.96    0.80
  -5  -9   4   12.92    0.77
  -5   9  -4   12.12    0.75
   5  -8   4    7.54    0.59
   5   8  -4    7.21    0.61
  -5   8  -4    6.54    0.57
  -5  -8   4    7.20    0.62
   5   7  -4   15.40    0.85
   5  -7   4   15.77    0.80
  -5  -7   4   16.44    0.84
  -5   7  -4   16.21    0.78
   5  -6   4    5.14    0.49
   5   6  -4    5.35    0.52
  -5  -6   4    4.55    0.46
  -5   6  -4    3.73    0.42
   5  -5   4    1.62    0.33
   5   5  -4    1.53    0.33
  -5  -5   4    1.28    0.34
  -5   5  -4    0.92    0.31
   5   4  -4   61.53    1.80
   5  -4   4   58.62    1.75
  -5   4  -4   63.45    1.80
  -5  -4   4   56.53    1.76
   5   3  -4   93.75    2.55
   5  -3   4   95.73    2.55
  -5  -3   4   95.16    2.55
  -5   3  -4   93.71    2.55
   5   2  -4   13.86    0.71
   5   2  -4   14.86    0.44
   5  -2   4   15.06    0.72
  -5   2  -4   14.30    0.74
  -5  -2   4   15.61    0.70
   5  -1   4    2.54    0.35
   5   1  -4    2.76    0.21
   5   1  -4    3.08    0.35
  -5   1  -4    2.87    0.38
  -5  -1   4    3.13    0.35
   5   0  -4  128.56    3.23
   5   0  -4  124.40    3.03
   5   0   4  124.45    3.26
  -5   0  -4  129.00    3.27
  -5   0   4  127.96    3.21
   5  -1  -4    2.80    0.27
   5   1   4    3.33    0.36
   5  -1  -4    2.83    0.33
  -5  -1  -4    3.49    0.39
  -5   1   4    2.48    0.31
   5  -2  -4   14.96    0.65
   5  -2  -4   15.77    0.60
   5   2   4   15.62    0.73
  -5   2   4   16.21    0.63
  -5  -2  -4   15.78    0.69
  -5   2   4   14.62    0.65
   5  -3  -4   94.31    2.42
   5  -3  -4   97.25    2.45
   5   3   4   97.14    2.55
  -5  -3  -4   95.07    2.54
  -5   3   4   91.06    2.41
  -5   3   4   93.86    2.43
   5   4   4   63.85    1.79
   5  -4  -4   60.74    1.66
   5   4   4   61.99    1.67
  -5   4   4   59.69    1.63
  -5   4   4   60.26    1.65
  -5  -4  -4   60.17    1.75
   5  -5  -4    0.99    0.23
   5   5   4    1.16    0.30
   5   5   4    1.48    0.26
  -5  -5  -4    1.47    0.31
  -5   5   4    1.03    0.22
   5   6   4    4.50    0.44
   5   6   4    2.84    0.33
   5  -6  -4    4.08    0.34
  -5   6   4    4.39    0.30
  -5   6   4    4.30    0.32
  -5  -6  -4    3.96    0.43
   5   7   4   16.56    0.67
   5  -7  -4   15.90    0.65
   5   7   4   15.09    0.79
   5   7   4   15.80    0.76
  -5   7   4   14.68    0.57
  -5   7   4   16.49    0.60
  -5  -7  -4   14.44    0.77
   5   8   4    7.48    0.56
   5   8   4    7.81    0.59
   5  -8  -4    6.16    0.44
   5   8   4    6.93    0.45
  -5   8   4    7.22    0.41
  -5  -8  -4    7.08    0.55
  -5   8   4    7.33    0.39
   5   9   4   12.82    0.71
   5   9   4   12.66    0.72
   5  -9  -4   13.10    0.59
   5   9   4   12.57    0.61
  -5   9   4   12.23    0.51
  -5   9   4   12.75    0.50
  -5  -9  -4   11.74    0.73
   5  10   4    9.14    0.64
   5  10   4    9.81    0.67
   5  10   4    9.34    0.55
  -5  10   4    9.56    0.43
  -5 -10  -4    9.68    0.66
  -5  10   4    9.52    0.44
   5  11   4    9.83    0.72
   5  11   4    9.41    0.67
   5  11   4    8.73    0.56
  -5  11   4    8.40    0.41
  -5 -11  -4    9.04    0.66
   5  12   4   30.74    1.22
   5  12   4   29.78    1.08
   5  12   4   30.71    1.18
  -5  12   4   29.67    0.85
   5  13   4    0.20    0.34
   5  13   4    0.60    0.36
   5  14   4    2.52    0.46
   5  14   4    1.94    0.45
   5  15   4    0.85    0.40
   5  15   4    1.57    0.42
   5  16   4    1.31    0.40
   5  16   4    1.70    0.44
   5  17   4    7.39    0.68
   5  17   4    7.87    0.76
   5  18   4    1.47    0.44
   5  18   4    0.93    0.43
   5  19   4    2.03    0.50
   5  19   4    1.34    0.47
   5  20   4    0.36    0.41
   5  20   4    0.43    0.43
   6  19  -4    0.07    0.50
  -6  19  -4   -0.40    0.40
   6  18  -4    0.54    0.51
  -6  18  -4    0.84    0.48
   6  17  -4    6.21    0.79
  -6  17  -4    7.82    0.77
   6  16  -4    0.77    0.51
  -6  16  -4    1.09    0.43
   6  15  -4    3.90    0.67
  -6 -15   4    4.69    0.70
  -6  15  -4    4.88    0.62
   6  14  -4    1.15    0.49
   6  14  -4    0.53    0.28
  -6  14  -4    0.57    0.38
  -6 -14   4    0.51    0.46
   6  13  -4    3.83    0.63
   6  13  -4    4.11    0.43
  -6 -13   4    3.69    0.61
  -6  13  -4    4.25    0.56
   6  12  -4   13.26    0.68
   6  12  -4   12.66    0.94
   6 -12   4   14.23    0.87
  -6 -12   4   12.24    0.91
  -6  12  -4   13.09    0.82
   6 -11   4    4.70    0.56
   6  11  -4    3.99    0.57
   6  11  -4    4.16    0.42
  -6  11  -4    4.57    0.55
  -6 -11   4    4.08    0.56
   6  10  -4    5.58    0.65
   6 -10   4    5.98    0.60
   6  10  -4    4.94    0.45
  -6 -10   4    4.94    0.62
  -6  10  -4    4.54    0.56
   6  -9   4    1.72    0.43
   6   9  -4    2.61    0.50
  -6   9  -4    1.75    0.41
  -6  -9   4    1.07    0.46
   6   8  -4    0.22    0.37
   6  -8   4   -0.46    0.31
  -6   8  -4   -0.09    0.32
  -6  -8   4    0.17    0.36
   6   7  -4   33.46    1.28
   6  -7   4   32.34    1.24
  -6  -7   4   33.87    1.27
  -6   7  -4   31.85    1.24
   6   6  -4    1.97    0.43
   6  -6   4    1.89    0.36
  -6   6  -4    2.17    0.40
  -6  -6   4    1.62    0.39
   6   5  -4   26.27    1.11
   6  -5   4   26.17    1.04
  -6  -5   4   27.82    1.08
  -6   5  -4   27.18    1.08
   6  -4   4    5.61    0.53
   6   4  -4    8.51    0.62
  -6  -4   4    7.59    0.59
  -6   4  -4    7.53    0.60
   6  -3   4    2.78    0.40
   6   3  -4    2.60    0.38
  -6   3  -4    3.29    0.42
  -6  -3   4    2.69    0.40
   6   2  -4    9.44    0.65
   6  -2   4    8.99    0.64
   6   2  -4    9.63    0.35
  -6   2  -4    9.22    0.61
  -6  -2   4   10.34    0.60
   6   1  -4   22.54    0.67
   6   1  -4   21.13    0.91
   6  -1   4   23.01    0.95
  -6   1  -4   22.01    0.90
  -6  -1   4   20.57    0.88
   6   0   4   10.34    0.62
   6   0  -4    9.54    0.43
   6   0  -4    9.63    0.62
  -6   0   4    9.85    0.59
  -6   0  -4   10.38    0.63
   6  -1  -4   22.38    0.88
   6  -1  -4   22.42    0.74
   6   1   4   21.01    0.92
  -6  -1  -4   21.88    0.93
  -6   1   4   21.44    0.85
   6  -2  -4    9.57    0.49
   6   2   4   10.31    0.62
   6  -2  -4   10.46    0.59
  -6  -2  -4   11.10    0.65
  -6   2   4    9.91    0.56
   6   3   4    2.65    0.39
   6  -3  -4    3.11    0.36
  -6  -3  -4    3.06    0.42
  -6   3   4    2.99    0.32
  -6   3   4    2.45    0.33
   6  -4  -4    7.51    0.53
   6   4   4    6.93    0.55
  -6   4   4    8.33    0.49
  -6   4   4    7.17    0.47
  -6  -4  -4    7.69    0.58
   6   5   4   25.37    0.89
   6  -5  -4   27.36    0.94
   6   5   4   25.70    1.05
  -6   5   4   25.84    0.91
  -6   5   4   26.57    0.90
   6  -6  -4    1.20    0.29
   6   6   4    0.70    0.34
   6   6   4    1.42    0.27
  -6  -6  -4    0.79    0.34
  -6   6   4    1.19    0.27
  -6   6   4    0.16    0.13
   6  -7  -4   32.85    1.06
   6   7   4   33.37    1.06
   6   7   4   30.89    1.19
  -6  -7  -4   33.28    1.21
  -6   7   4   31.11    1.01
  -6   7   4   29.69    0.96
   6   8   4    0.18    0.23
   6   8   4   -0.20    0.30
   6  -8  -4    0.30    0.24
   6   8   4   -0.12    0.28
  -6  -8  -4    0.25    0.33
  -6   8   4    0.23    0.19
  -6   8   4    0.81    0.24
   6   9   4    1.94    0.32
   6   9   4    2.19    0.44
   6   9   4    2.15    0.42
  -6   9   4    2.37    0.27
  -6   9   4    2.27    0.31
  -6  -9  -4    1.89    0.42
   6  10   4    5.08    0.56
   6  10   4    5.24    0.56
   6  10   4    5.46    0.46
  -6  10   4    5.54    0.40
  -6 -10  -4    5.98    0.59
   6  11   4    3.99    0.53
   6  11   4    4.59    0.44
   6  11   4    3.17    0.50
  -6  11   4    3.85    0.33
  -6 -11  -4    4.22    0.54
   6  12   4   12.98    0.79
   6  12   4   12.00    0.65
   6  12   4   11.14    0.78
  -6  12   4   12.45    0.52
   6  13   4    4.40    0.46
   6  13   4    5.11    0.59
   6  13   4    4.47    0.56
  -6  13   4    4.23    0.31
   6  14   4    1.03    0.37
   6  14   4    1.34    0.44
  -6  14   4    0.48    0.19
   6  15   4    4.83    0.60
   6  15   4    4.99    0.60
   6  16   4    1.46    0.45
   6  16   4    1.01    0.43
   6  17   4    7.32    0.73
   6  17   4    7.09    0.74
   6  18   4    1.43    0.45
   6  18   4    0.74    0.42
   6  19   4   -0.26    0.42
   6  19   4    0.29    0.42
   7  19  -4    0.05    0.56
  -7  19  -4    0.45    0.48
   7  18  -4    0.55    0.56
  -7  18  -4    0.51    0.46
   7  17  -4    1.08    0.58
  -7  17  -4   -0.14    0.43
   7  16  -4    1.06    0.57
  -7  16  -4    0.96    0.45
   7  15  -4    2.42    0.60
  -7  15  -4    1.96    0.49
  -7 -15   4    2.53    0.63
   7  14  -4    0.32    0.48
   7  14  -4    0.57    0.28
  -7 -14   4    0.54    0.48
  -7  14  -4    0.54    0.41
   7  13  -4    7.81    0.59
   7  13  -4    7.67    0.81
  -7  13  -4    6.71    0.69
  -7 -13   4    8.60    0.84
   7  12  -4    6.01    0.73
   7  12  -4    5.29    0.49
  -7  12  -4    5.81    0.63
  -7 -12   4    6.70    0.74
   7  11  -4    7.54    0.58
   7 -11   4    7.33    0.70
   7  11  -4    6.88    0.75
  -7 -11   4    7.20    0.75
  -7  11  -4    7.20    0.67
   7 -10   4    6.98    0.67
   7  10  -4    6.79    0.72
  -7 -10   4    5.68    0.63
  -7  10  -4    6.12    0.63
   7  -9   4    1.67    0.45
   7   9  -4    1.77    0.47
  -7   9  -4    1.15    0.40
  -7  -9   4    1.95    0.47
   7   8  -4   12.63    0.92
   7  -8   4   15.03    0.89
  -7  -8   4   12.58    0.89
  -7   8  -4   13.07    0.84
   7   7  -4    2.27    0.50
   7  -7   4    2.97    0.48
  -7   7  -4    2.03    0.45
  -7  -7   4    1.88    0.47
   7   6  -4   12.46    0.89
   7  -6   4   14.71    0.86
  -7  -6   4   14.64    0.87
  -7   6  -4   14.27    0.84
   7  -5   4   22.23    1.03
   7   5  -4   22.59    1.04
  -7   5  -4   23.18    1.04
  -7  -5   4   21.04    1.04
   7   4  -4    0.82    0.38
   7  -4   4    0.11    0.32
  -7  -4   4    0.50    0.31
  -7   4  -4    0.00    0.28
   7   3  -4    5.48    0.57
   7  -3   4    5.07    0.53
   7   3  -4    4.93    0.23
  -7   3  -4    5.38    0.55
  -7  -3   4    5.32    0.52
   7   2  -4    0.88    0.36
   7   2  -4    0.84    0.16
   7  -2   4    1.35    0.39
  -7   2  -4    0.55    0.34
  -7  -2   4    0.80    0.32
   7   1  -4    8.29    0.40
   7  -1   4    9.01    0.67
   7   1  -4    8.98    0.66
  -7  -1   4    8.61    0.61
  -7   1  -4    9.53    0.68
   7   0   4    2.09    0.42
   7   0  -4    2.67    0.42
   7   0  -4    2.74    0.27
  -7   0  -4    2.47    0.42
  -7   0   4    1.92    0.37
   7  -1  -4    8.16    0.47
   7  -1  -4    8.27    0.61
   7   1   4    9.44    0.69
  -7  -1  -4    9.03    0.68
  -7   1   4    9.92    0.61
   7  -2  -4    1.06    0.32
   7   2   4    0.77    0.36
  -7   2   4    1.19    0.32
  -7  -2  -4    1.37    0.37
   7   3   4    4.90    0.54
   7  -3  -4    5.39    0.49
  -7   3   4    5.46    0.48
  -7  -3  -4    4.55    0.52
   7  -4  -4    0.04    0.26
   7   4   4   -0.18    0.29
  -7  -4  -4   -0.70    0.30
  -7   4   4    0.09    0.22
  -7   4   4   -0.13    0.26
   7   5   4   21.46    1.02
   7   5   4   22.57    0.83
   7  -5  -4   21.91    0.91
  -7   5   4   20.74    0.87
  -7   5   4   24.18    0.88
   7   6   4   12.40    0.81
   7  -6  -4   14.27    0.73
   7   6   4   12.05    0.62
  -7   6   4   13.12    0.67
  -7  -6  -4   13.44    0.82
   7  -7  -4    2.44    0.37
   7   7   4    2.66    0.34
   7   7   4    2.55    0.48
  -7  -7  -4    1.66    0.43
  -7   7   4    2.27    0.37
   7   8   4   12.72    0.62
   7   8   4   12.12    0.82
  -7   8   4   12.33    0.64
  -7  -8  -4   12.13    0.81
   7   9   4    1.40    0.43
   7   9   4    1.73    0.44
   7   9   4    1.42    0.30
  -7   9   4    2.23    0.33
  -7  -9  -4    2.12    0.44
   7  10   4    7.00    0.51
   7  10   4    6.93    0.67
   7  10   4    6.40    0.66
  -7 -10  -4    5.97    0.64
  -7  10   4    7.40    0.48
   7  11   4    7.36    0.69
   7  11   4    6.32    0.65
   7  11   4    7.15    0.53
  -7  11   4    7.03    0.47
  -7 -11  -4    8.72    0.72
   7  12   4    6.79    0.66
   7  12   4    5.93    0.50
   7  12   4    4.94    0.62
  -7  12   4    5.66    0.41
   7  13   4    7.27    0.71
   7  13   4    7.16    0.71
   7  13   4    7.94    0.59
  -7  13   4    7.46    0.45
   7  14   4    0.21    0.42
   7  14   4   -0.23    0.34
  -7  14   4    0.43    0.23
   7  15   4    1.97    0.47
   7  15   4    1.34    0.50
  -7  15   4    2.17    0.25
   7  16   4    1.65    0.47
   7  16   4    1.18    0.48
   7  17   4    0.06    0.43
   7  17   4    0.12    0.38
   7  18   4    0.69    0.46
   7  18   4    0.52    0.40
   7  19   4   -0.40    0.45
   7  19   4    0.35    0.43
   8  18  -4    3.25    0.71
  -8  18  -4    3.36    0.64
   8  17  -4    2.23    0.65
  -8  17  -4    1.87    0.53
   8  16  -4    1.92    0.62
  -8  16  -4    1.70    0.52
   8  15  -4    2.77    0.65
  -8  15  -4    1.50    0.51
   8  14  -4    1.92    0.61
  -8  14  -4    1.96    0.50
  -8 -14   4    2.02    0.59
   8  13  -4    6.66    0.81
   8  13  -4    8.06    0.62
  -8  13  -4    7.32    0.73
  -8 -13   4    6.13    0.76
   8  12  -4    7.32    0.82
   8  12  -4    6.61    0.59
  -8  12  -4    6.18    0.68
  -8 -12   4    5.49    0.72
   8  11  -4    0.32    0.47
  -8 -11   4   -0.10    0.39
  -8  11  -4    0.26    0.40
   8 -10   4   16.32    0.99
   8  10  -4   13.58    1.03
  -8  10  -4   15.50    0.93
  -8 -10   4   17.03    1.00
   8   9  -4   11.86    0.94
   8  -9   4   12.63    0.89
  -8   9  -4   11.99    0.83
  -8  -9   4   13.60    0.89
   8   8  -4    9.28    0.81
   8  -8   4    6.92    0.70
  -8  -8   4    8.11    0.75
  -8   8  -4    8.19    0.71
   8  -7   4   20.48    1.00
   8   7  -4   19.47    1.07
  -8   7  -4   19.43    1.02
  -8  -7   4   19.86    1.03
   8  -6   4   24.19    1.15
   8   6  -4   24.27    1.21
  -8   6  -4   25.95    1.15
  -8  -6   4   24.04    1.13
   8   5  -4    5.78    0.66
   8  -5   4    6.71    0.65
  -8  -5   4    5.94    0.61
  -8   5  -4    4.83    0.59
   8   4  -4   10.97    0.82
   8  -4   4    9.74    0.76
  -8  -4   4   10.46    0.79
  -8   4  -4   11.03    0.80
   8   3  -4   15.73    0.49
   8  -3   4   16.52    0.95
   8   3  -4   15.70    0.89
  -8   3  -4   16.61    0.89
  -8  -3   4   15.13    0.92
   8   2  -4    8.95    0.71
   8   2  -4    8.28    0.38
   8  -2   4    8.35    0.69
  -8   2  -4    8.46    0.70
  -8  -2   4    8.01    0.67
   8  -1   4   -0.11    0.32
   8   1  -4    0.09    0.34
   8   1  -4    0.22    0.18
  -8  -1   4    0.10    0.34
  -8   1  -4    0.16    0.36
   8   0  -4   55.14    1.53
   8   0   4   56.83    1.86
   8   0  -4   56.97    1.81
  -8   0   4   54.21    1.77
  -8   0  -4   55.66    1.85
   8  -1  -4    0.22    0.34
   8   1   4    0.01    0.36
  -8   1   4   -0.01    0.31
  -8  -1  -4    0.38    0.33
   8  -2  -4   10.18    0.71
   8   2   4    8.35    0.70
  -8   2   4    6.72    0.59
  -8  -2  -4    8.62    0.69
   8   3   4   16.12    0.93
   8  -3  -4   14.19    0.81
  -8   3   4   16.17    0.81
  -8  -3  -4   15.61    0.93
   8   4   4   11.70    0.84
   8  -4  -4   11.71    0.75
  -8   4   4   12.03    0.72
   8   5   4    5.89    0.48
   8   5   4    5.15    0.60
   8  -5  -4    6.44    0.58
  -8   5   4    6.73    0.56
  -8  -5  -4    5.91    0.64
   8  -6  -4   24.75    1.05
   8   6   4   25.48    1.16
   8   6   4   24.22    0.92
  -8   6   4   25.41    1.00
  -8  -6  -4   24.26    1.12
   8   7   4   21.35    1.08
   8   7   4   20.37    0.82
  -8  -7  -4   22.42    1.09
  -8   7   4   21.28    0.90
   8   8   4    9.33    0.79
   8   8   4    9.34    0.55
  -8   8   4    9.30    0.61
  -8  -8  -4    9.37    0.78
   8   9   4   12.22    0.81
   8   9   4   12.27    0.62
   8   9   4   12.29    0.90
  -8   9   4   11.95    0.65
  -8  -9  -4   12.55    0.85
   8  10   4   15.75    0.72
   8  10   4   16.35    0.97
   8  10   4   16.61    0.93
  -8  10   4   15.45    0.73
  -8 -10  -4   14.64    0.93
   8  11   4    0.79    0.41
   8  11   4    0.36    0.43
   8  11   4    0.23    0.25
  -8  11   4    0.03    0.28
   8  12   4    8.93    0.78
   8  12   4    6.80    0.72
  -8  12   4    7.26    0.51
   8  13   4    7.34    0.76
   8  13   4    9.06    0.82
  -8  13   4    7.07    0.49
   8  14   4    2.64    0.53
   8  14   4    2.00    0.53
  -8  14   4    2.00    0.31
   8  15   4    2.17    0.57
   8  15   4    1.95    0.51
  -8  15   4    1.77    0.29
   8  16   4    1.52    0.50
   8  16   4    2.41    0.58
   8  17   4    1.54    0.51
   8  17   4    1.33    0.55
   8  18   4    3.44    0.65
   8  18   4    3.73    0.65
   9  17  -4    4.49    0.81
  -9  17  -4    2.95    0.63
   9  16  -4    0.78    0.62
  -9  16  -4    0.14    0.47
   9  15  -4    0.36    0.55
  -9  15  -4    0.67    0.49
   9  14  -4    0.13    0.48
  -9  14  -4    0.75    0.47
  -9 -14   4    1.51    0.61
   9  13  -4    1.85    0.60
   9  13  -4    2.41    0.44
  -9  13  -4    1.65    0.50
  -9 -13   4    2.48    0.64
   9  12  -4    6.39    0.62
   9  12  -4    5.14    0.78
  -9 -12   4    5.78    0.79
  -9  12  -4    5.05    0.67
   9  11  -4    5.37    0.76
  -9 -11   4    6.05    0.77
  -9  11  -4    4.65    0.62
   9  10  -4    4.38    0.70
  -9  10  -4    2.87    0.55
  -9 -10   4    4.16    0.64
   9  -9   4    6.39    0.74
   9   9  -4    6.62    0.78
  -9  -9   4    6.46    0.74
  -9   9  -4    6.27    0.68
   9  -8   4    0.48    0.43
   9   8  -4    0.76    0.46
  -9  -8   4    0.48    0.46
  -9   8  -4    0.25    0.40
   9   7  -4    5.25    0.68
   9  -7   4    4.70    0.62
  -9  -7   4    4.11    0.63
  -9   7  -4    5.76    0.64
   9  -6   4    3.20    0.55
   9   6  -4    2.33    0.55
  -9  -6   4    3.06    0.55
  -9   6  -4    3.64    0.57
   9  -5   4    4.46    0.58
   9   5  -4    3.65    0.60
  -9   5  -4    3.82    0.57
  -9  -5   4    4.57    0.62
   9   4  -4   23.82    1.20
   9  -4   4   21.70    1.14
  -9   4  -4   22.90    1.14
  -9  -4   4   23.61    1.15
   9  -3   4   10.54    0.83
   9   3  -4   10.15    0.83
  -9   3  -4   10.60    0.83
  -9  -3   4    8.85    0.78
   9  -2   4   29.34    1.32
   9   2  -4   31.03    1.33
  -9  -2   4   29.56    1.27
  -9   2  -4   30.97    1.29
   9   1  -4   11.27    0.83
   9  -1   4   10.20    0.80
  -9  -1   4    9.79    0.77
  -9   1  -4    9.76    0.80
   9   0  -4   14.09    0.91
   9   0   4   13.00    0.92
  -9   0  -4   13.47    0.93
  -9   0   4   13.15    0.85
   9  -1  -4   12.01    0.85
   9   1   4   10.61    0.85
  -9   1   4   11.55    0.81
  -9  -1  -4   11.37    0.81
   9  -2  -4   28.80    1.22
   9   2   4   26.67    1.28
  -9  -2  -4   26.92    1.23
  -9   2   4   29.65    1.19
   9   3   4    8.44    0.75
   9  -3  -4    9.39    0.74
  -9   3   4    8.96    0.71
   9  -4  -4   23.30    1.13
   9   4   4   24.15    1.19
  -9   4   4   25.66    1.09
  -9  -4  -4   22.44    1.17
   9   5   4    5.36    0.64
   9   5   4    3.72    0.41
  -9   5   4    3.19    0.47
  -9  -5  -4    3.97    0.59
   9   6   4    2.55    0.53
   9   6   4    3.36    0.39
  -9  -6  -4    3.60    0.54
  -9   6   4    3.45    0.47
   9   7   4    5.87    0.68
   9   7   4    5.02    0.45
  -9   7   4    5.24    0.54
  -9  -7  -4    6.04    0.67
   9   8   4    0.72    0.26
   9   8   4    0.66    0.46
  -9  -8  -4    0.49    0.44
  -9   8   4    1.06    0.34
   9   9   4    6.55    0.73
   9   9   4    6.38    0.50
  -9   9   4    5.91    0.54
  -9  -9  -4    7.18    0.75
   9  10   4    3.96    0.60
   9  10   4    3.73    0.62
  -9 -10  -4    3.25    0.60
  -9  10   4    4.06    0.46
   9  11   4    5.54    0.71
   9  11   4    5.86    0.67
  -9  11   4    4.12    0.47
   9  12   4    5.95    0.69
   9  12   4    5.41    0.73
  -9  12   4    5.42    0.51
   9  13   4    2.21    0.53
   9  13   4    1.88    0.58
  -9  13   4    1.76    0.35
   9  14   4    0.26    0.44
   9  14   4    0.21    0.49
  -9  14   4    1.16    0.32
   9  15   4    0.39    0.49
   9  15   4    1.56    0.52
  -9  15   4    1.63    0.33
   9  16   4    1.78    0.58
   9  16   4    1.39    0.51
   9  17   4    3.42    0.64
   9  17   4    2.63    0.64
  10  16  -4   -0.12    0.58
 -10  16  -4    0.59    0.51
  10  15  -4    2.48    0.74
 -10  15  -4    1.91    0.58
  10  14  -4    2.62    0.70
 -10 -14   4    0.92    0.61
 -10  14  -4    1.17    0.54
  10  13  -4    1.62    0.63
 -10  13  -4    1.00    0.52
 -10 -13   4    0.43    0.56
  10  12  -4    1.27    0.62
  10  12  -4    0.73    0.41
 -10  12  -4    1.13    0.50
 -10 -12   4    1.04    0.60
  10  11  -4    0.35    0.55
 -10  11  -4    0.55    0.45
 -10 -11   4    1.35    0.57
  10  10  -4    0.93    0.56
 -10 -10   4    2.17    0.56
 -10  10  -4    1.14    0.49
  10   9  -4   -0.08    0.50
 -10  -9   4    0.42    0.51
 -10   9  -4    0.92    0.46
  10   8  -4   24.35    1.28
  10  -8   4   20.99    1.21
 -10  -8   4   23.49    1.26
 -10   8  -4   21.06    1.15
  10  -7   4    1.64    0.53
  10   7  -4    1.21    0.55
 -10   7  -4    2.32    0.54
 -10  -7   4    1.91    0.55
  10   6  -4    8.76    0.86
  10  -6   4    7.42    0.78
 -10   6  -4    7.97    0.77
 -10  -6   4    6.53    0.74
  10   5  -4    8.11    0.82
  10  -5   4    7.08    0.77
 -10   5  -4    7.93    0.78
 -10  -5   4    7.35    0.77
  10   4  -4    9.86    0.87
  10  -4   4    8.33    0.80
 -10   4  -4    9.42    0.83
 -10  -4   4   11.29    0.90
  10   3  -4   14.90    1.02
  10  -3   4   14.09    0.98
 -10   3  -4   14.34    0.93
 -10  -3   4   12.78    0.96
  10  -2   4   21.81    1.17
  10   2  -4   20.26    1.15
 -10   2  -4   20.23    1.14
 -10  -2   4   21.19    1.11
  10   1  -4   30.95    1.37
  10  -1   4   28.42    1.37
 -10  -1   4   29.38    1.31
 -10   1  -4   31.88    1.40
  10   0  -4    3.09    0.56
  10   0   4    1.51    0.51
 -10   0  -4    1.93    0.53
 -10   0   4    2.60    0.52
  10   1   4   31.25    1.40
  10  -1  -4   29.82    1.34
 -10   1   4   30.66    1.30
 -10  -1  -4   29.98    1.40
  10   2   4   21.04    1.12
  10  -2  -4   22.14    1.12
 -10  -2  -4   20.17    1.10
 -10   2   4   19.74    1.04
  10  -3  -4   14.57    0.92
  10   3   4   14.27    1.00
 -10   3   4   15.82    0.90
  10   4   4   10.46    0.91
 -10   4   4    9.57    0.76
 -10  -4  -4   10.53    0.90
  10   5   4    6.78    0.54
  10   5   4    7.84    0.81
 -10  -5  -4    7.11    0.76
 -10   5   4    6.05    0.64
  10   6   4    7.12    0.54
  10   6   4    6.72    0.78
 -10  -6  -4    8.41    0.82
 -10   6   4    7.91    0.68
  10   7   4    1.18    0.51
  10   7   4    1.57    0.31
 -10   7   4    1.95    0.43
 -10  -7  -4    1.92    0.55
  10   8   4   23.31    1.26
 -10   8   4   22.67    1.01
 -10  -8  -4   21.82    1.20
  10   9   4    0.23    0.47
 -10   9   4    0.60    0.38
 -10  -9  -4    0.85    0.51
  10  10   4    1.54    0.54
  10  10   4    0.89    0.48
 -10  10   4    1.81    0.42
  10  11   4    0.57    0.52
  10  11   4   -0.01    0.42
 -10  11   4    0.52    0.34
  10  12   4    0.51    0.47
  10  12   4    0.84    0.56
 -10  12   4    2.09    0.41
  10  13   4    1.16    0.49
  10  13   4    1.39    0.60
 -10  13   4    1.65    0.39
  10  14   4    2.62    0.57
  10  14   4    2.07    0.61
 -10  14   4    2.28    0.40
  10  15   4    2.41    0.64
  10  15   4    2.96    0.63
 -10  15   4    2.92    0.41
  10  16   4    0.12    0.52
  10  16   4    0.12    0.44
  11  14  -4    2.55    0.78
 -11  14  -4    1.68    0.56
  11  13  -4    1.71    0.69
 -11 -13   4    1.48    0.66
 -11  13  -4    0.82    0.52
  11  12  -4   -0.31    0.56
 -11 -12   4    0.26    0.53
 -11  12  -4   -0.31    0.46
  11  11  -4    6.78    0.92
 -11  11  -4    6.64    0.77
 -11 -11   4    5.53    0.86
  11  10  -4    5.61    0.87
 -11 -10   4    6.17    0.83
 -11  10  -4    5.42    0.71
  11   9  -4    6.35    0.86
 -11  -9   4    6.29    0.84
 -11   9  -4    5.12    0.69
  11   8  -4    3.19    0.71
 -11  -8   4    2.68    0.65
 -11   8  -4    2.63    0.60
  11  -7   4   38.08    1.66
  11   7  -4   35.05    1.68
 -11   7  -4   37.03    1.59
 -11  -7   4   37.57    1.63
  11  -6   4    0.78    0.51
  11   6  -4    0.75    0.54
 -11  -6   4    0.16    0.49
 -11   6  -4    0.47    0.48
  11  -5   4    4.84    0.71
  11   5  -4    4.65    0.73
 -11   5  -4    4.90    0.69
 -11  -5   4    5.43    0.72
  11   4  -4    2.39    0.62
  11  -4   4    3.35    0.65
 -11   4  -4    2.64    0.58
 -11  -4   4    3.46    0.62
  11   3  -4    5.96    0.75
  11  -3   4    4.99    0.68
 -11   3  -4    4.32    0.64
 -11  -3   4    4.65    0.66
  11  -2   4    2.66    0.61
  11   2  -4    3.55    0.64
 -11   2  -4    2.74    0.58
 -11  -2   4    2.29    0.56
  11  -1   4    7.96    0.80
  11   1  -4    7.17    0.80
 -11  -1   4    7.22    0.76
 -11   1  -4    7.69    0.81
  11   0  -4    1.38    0.52
  11   0   4    1.63    0.56
 -11   0   4    1.99    0.52
 -11   0  -4    2.16    0.57
  11  -1  -4    7.93    0.79
  11   1   4    7.51    0.79
 -11   1   4    7.44    0.76
  11   2   4    2.81    0.58
 -11   2   4    2.03    0.51
  11   3   4    4.84    0.72
 -11  -3  -4    4.50    0.71
 -11   3   4    5.19    0.66
  11   4   4    3.14    0.64
 -11   4   4    1.73    0.48
 -11  -4  -4    2.64    0.59
  11   5   4    5.36    0.71
  11   5   4    4.86    0.49
 -11   5   4    5.17    0.62
 -11  -5  -4    5.09    0.74
  11   6   4    0.48    0.52
 -11  -6  -4    0.59    0.47
 -11   6   4    1.07    0.43
  11   7   4   38.37    1.67
 -11   7   4   33.60    1.40
 -11  -7  -4   39.35    1.67
  11   8   4    3.33    0.67
 -11   8   4    1.60    0.47
 -11  -8  -4    3.57    0.68
  11   9   4    5.52    0.79
 -11   9   4    5.91    0.63
 -11  -9  -4    6.68    0.84
  11  10   4    4.79    0.76
 -11  10   4    5.85    0.61
  11  11   4    5.77    0.80
  11  11   4    6.28    0.76
 -11  11   4    6.33    0.63
  11  12   4   -0.14    0.41
  11  12   4    0.05    0.54
 -11  12   4    0.14    0.37
  11  13   4    1.70    0.65
  11  13   4    0.82    0.48
 -11  13   4    1.60    0.41
  11  14   4    1.71    0.58
  11  14   4    1.41    0.62
 -11  14   4    1.75    0.42
  12  12  -4   -0.36    0.58
 -12  12  -4    0.37    0.49
 -12 -12   4   -0.54    0.59
  12  11  -4    0.48    0.64
 -12  11  -4    2.49    0.63
 -12 -11   4    1.26    0.62
  12  10  -4    2.31    0.73
 -12 -10   4    2.90    0.72
 -12  10  -4    1.82    0.63
  12   9  -4    7.93    0.98
 -12  -9   4    6.66    0.90
 -12   9  -4    5.01    0.74
  12   8  -4   -0.38    0.59
 -12  -8   4    1.54    0.62
 -12   8  -4    1.43    0.55
  12   7  -4    1.20    0.63
 -12   7  -4    0.54    0.51
 -12  -7   4    1.40    0.58
  12  -6   4    2.67    0.67
  12   6  -4    2.14    0.67
 -12  -6   4    1.64    0.64
 -12   6  -4    1.30    0.57
  12   5  -4    8.58    0.96
  12  -5   4    9.17    0.93
 -12  -5   4    8.78    0.91
 -12   5  -4    8.50    0.90
  12  -4   4    4.05    0.71
  12   4  -4    1.63    0.57
 -12  -4   4    2.42    0.62
 -12   4  -4    3.08    0.65
  12   3  -4    0.41    0.54
  12  -3   4    0.20    0.50
 -12   3  -4    0.64    0.50
 -12  -3   4    0.41    0.51
  12   2  -4    0.46    0.52
  12  -2   4    1.07    0.56
 -12   2  -4    0.37    0.46
 -12  -2   4    0.76    0.49
  12   1  -4   13.42    1.09
  12  -1   4   12.72    1.08
 -12   1  -4   15.60    1.10
 -12  -1   4   12.32    1.00
  12   0  -4    5.37    0.76
  12   0   4    6.36    0.83
 -12   0   4    5.76    0.74
  12   1   4   10.97    1.03
 -12  -1  -4   13.40    1.10
 -12   1   4   14.81    1.02
  12   2   4    0.21    0.52
 -12   2   4    0.07    0.44
 -12  -2  -4    0.30    0.51
  12   3   4    0.39    0.52
 -12  -3  -4    0.01    0.50
 -12   3   4    0.62    0.47
  12   4   4    2.74    0.67
 -12  -4  -4    3.35    0.68
 -12   4   4    2.21    0.57
  12   5   4    9.38    0.99
 -12  -5  -4    7.42    0.89
 -12   5   4    7.27    0.78
  12   6   4    1.38    0.61
 -12  -6  -4    1.75    0.60
 -12   6   4    2.08    0.53
  12   7   4    1.18    0.62
 -12   7   4    1.15    0.46
 -12  -7  -4    0.30    0.50
  12   8   4    1.02    0.60
 -12   8   4    1.64    0.48
 -12  -8  -4    0.52    0.58
  12   9   4    5.14    0.84
 -12   9   4    6.18    0.68
 -12  -9  -4    5.36    0.83
  12  10   4    0.45    0.58
 -12  10   4    1.35    0.47
  12  11   4    2.86    0.73
  12  11   4    0.67    0.55
 -12  11   4    1.72    0.49
  12  12   4    0.90    0.55
  12  12   4    0.18    0.57
 -12  12   4    0.28    0.41
  13  10  -4    4.31    0.87
 -13  10  -4    2.79    0.70
 -13 -10   4    1.99    0.70
  13   9  -4    0.91    0.67
 -13   9  -4   -0.13    0.52
 -13  -9   4    0.66    0.55
  13   8  -4    0.69    0.59
 -13   8  -4    0.41    0.54
 -13  -8   4   -0.01    0.56
  13   7  -4    1.70    0.72
 -13  -7   4    1.09    0.61
 -13   7  -4    0.97    0.58
  13   6  -4    1.35    0.66
 -13  -6   4    0.45    0.61
 -13   6  -4    0.50    0.56
  13   5  -4    0.98    0.56
 -13  -5   4    0.56    0.56
 -13   5  -4    0.52    0.55
  13   4  -4    0.35    0.60
  13  -4   4    0.23    0.57
 -13  -4   4    0.33    0.54
 -13   4  -4    0.53    0.56
  13  -3   4   -0.59    0.52
  13   3  -4    0.30    0.55
 -13   3  -4    0.09    0.52
 -13  -3   4   -0.20    0.51
  13  -2   4    2.28    0.70
  13   2  -4    1.22    0.58
 -13  -2   4    1.61    0.61
  13  -1   4    1.83    0.67
 -13  -1   4    1.32    0.57
  13   0   4    3.02    0.71
 -13   0   4    2.12    0.61
 -13   0  -4    2.30    0.67
  13   1   4    2.47    0.68
 -13   1   4    1.61    0.59
 -13  -1  -4    1.71    0.64
  13   2   4    1.00    0.60
 -13   2   4    1.72    0.58
 -13  -2  -4    1.79    0.63
  13   3   4    0.24    0.55
 -13   3   4   -0.27    0.46
 -13  -3  -4    0.19    0.49
  13   4   4    1.25    0.63
 -13   4   4    0.45    0.52
 -13  -4  -4    0.35    0.54
  13   5   4    1.01    0.63
 -13   5   4    1.00    0.50
 -13  -5  -4    0.81    0.59
  13   6   4    1.11    0.64
 -13   6   4    1.46    0.52
 -13  -6  -4    0.81    0.59
  13   7   4    1.59    0.68
 -13  -7  -4    1.43    0.64
 -13   7   4    0.72    0.49
  13   8   4    0.04    0.59
 -13   8   4   -0.19    0.45
 -13  -8  -4    0.12    0.61
  13   9   4    0.05    0.60
 -13   9   4    0.63    0.49
  13  10   4    2.83    0.76
 -13  10   4    2.69    0.55
  14   7  -4    2.42    0.81
 -14   7  -4    2.48    0.70
 -14  -7   4    1.94    0.74
  14   6  -4    2.03    0.77
 -14   6  -4    1.48    0.67
 -14  -6   4    0.98    0.67
  14   5  -4    6.92    1.03
 -14  -5   4    7.35    0.93
  14   4  -4    0.92    0.69
 -14  -4   4    1.95    0.67
  14  -3   4   -0.06    0.61
 -14  -3   4    1.14    0.64
  14  -2   4   -0.14    0.58
 -14   2  -4    0.10    0.58
 -14  -2   4    0.00    0.53
  14  -1   4    3.00    0.78
 -14   1  -4    2.52    0.73
 -14  -1   4    2.21    0.68
  14   0   4   -0.13    0.60
 -14   0  -4    0.40    0.54
 -14   0   4    0.56    0.58
  14   1   4    3.71    0.82
 -14  -1  -4    2.36    0.73
 -14   1   4    3.08    0.69
  14   2   4    0.90    0.65
 -14   2   4   -0.42    0.49
 -14  -2  -4    0.63    0.60
  14   3   4    0.83    0.65
 -14   3   4   -0.03    0.50
 -14  -3  -4    1.42    0.65
  14   4   4   -0.02    0.61
 -14   4   4    1.17    0.58
 -14  -4  -4    1.13    0.65
  14   5   4    6.22    0.98
 -14   5   4    6.61    0.81
 -14  -5  -4    6.24    0.95
  14   6   4    3.61    0.84
 -14  -6  -4    2.39    0.75
 -14   6   4    1.06    0.53
  14   7   4    4.70    0.88
 -14   7   4    2.62    0.64
 -14  -7  -4    2.56    0.76
   0  21  -5    0.71    0.52
   0  20  -5    0.45    0.49
   0  19  -5    1.40    0.53
   0  18  -5    3.30    0.59
   0  17  -5    4.86    0.63
   0  16  -5    2.26    0.49
   0  15  -5   10.01    0.79
   0 -15   5   10.07    0.80
   0  14  -5   31.62    1.31
   0 -14   5   31.20    1.30
   0 -13   5    8.99    0.72
   0  13  -5    8.61    0.71
   0  12  -5    8.32    0.69
   0 -12   5   10.34    0.73
   0  11  -5    9.38    0.69
   0 -11   5    9.01    0.44
   0 -11   5    8.19    0.65
   0 -10   5    0.99    0.19
   0 -10   5    0.82    0.33
   0  10  -5    1.21    0.35
   0  -9   5    4.01    0.44
   0  -9   5    4.08    0.25
   0   9  -5    3.36    0.43
   0  -8   5    7.28    0.50
   0   8  -5    7.69    0.54
   0  -8   5    8.25    0.32
   0  -7   5    7.67    0.53
   0   7  -5    7.38    0.52
   0  -7   5    7.01    0.27
   0  -6   5   43.09    1.29
   0   6  -5   41.44    1.30
   0  -5   5    0.24    0.22
   0   5  -5    0.00    0.23
   0   4  -5   11.93    0.59
   0  -4   5   11.69    0.54
   0   3  -5   38.85    1.17
   0  -3   5   39.10    0.93
   0  -3   5   40.43    1.15
   0  -2   5   75.45    1.77
   0   2  -5   76.46    1.96
   0  -2   5   74.26    1.94
   0   1  -5    2.64    0.19
   0   1  -5    2.06    0.24
   0  -1   5    2.45    0.26
   0  -1   5    1.89    0.23
   0  -1   5    2.20    0.18
   0   0   5    0.22    0.18
   0   0  -5    0.34    0.19
   0   0  -5   -0.29    0.13
   0   0   5    0.17    0.14
   0   0   5   -0.02    0.15
   0   0   5    0.08    0.17
   0   1   5    2.23    0.25
   0  -1  -5    2.24    0.23
   0  -1  -5    2.32    0.23
   0   1   5    2.28    0.21
   0   1   5    2.41    0.22
   0   1   5    2.53    0.22
   0   2   5   77.50    1.94
   0   2   5   75.75    1.90
   0  -2  -5   77.48    1.94
   0   2   5   75.44    1.85
   0  -2  -5   75.23    1.90
   0  -2  -5   75.57    1.87
   0  -3  -5   37.94    1.09
   0   3   5   38.44    0.98
   0   3   5   39.53    1.10
   0  -3  -5   38.69    1.00
   0   3   5   39.27    0.98
   0  -3  -5   39.73    1.12
   0   3   5   38.49    1.12
   0  -4  -5   11.53    0.51
   0   4   5   12.07    0.52
   0   4   5   10.84    0.33
   0   4   5   11.33    0.34
   0   4   5   11.90    0.51
   0  -4  -5   11.01    0.37
   0  -5  -5    0.54    0.21
   0   5   5    0.16    0.18
   0   5   5    0.09    0.17
   0  -5  -5    0.25    0.10
   0   6   5   44.99    1.32
   0   6   5   44.27    1.31
   0   7   5    7.46    0.46
   0   7   5    7.44    0.48
   0   8   5    7.37    0.49
   0   8   5    7.25    0.48
   0   9   5    4.81    0.47
   0   9   5    4.33    0.42
   0  10   5    1.11    0.30
   0  11   5    7.67    0.59
   0  12   5   10.10    0.69
   0  13   5    8.80    0.69
   0  14   5   31.60    1.24
   0  15   5    9.17    0.73
   0  16   5    3.03    0.49
   0  17   5    3.92    0.57
   0  18   5    2.51    0.52
   0  19   5    1.15    0.47
   0  20   5   -0.06    0.42
   1  21  -5   10.53    0.96
  -1  21  -5   11.58    0.97
   1  20  -5    1.07    0.53
  -1  20  -5    1.10    0.49
   1  19  -5   -0.66    0.41
  -1  19  -5    0.36    0.45
   1  18  -5    0.84    0.49
  -1  18  -5    1.56    0.47
   1  17  -5    1.66    0.50
  -1  17  -5    2.82    0.54
   1  16  -5    9.41    0.81
  -1  16  -5    8.18    0.75
   1  15  -5    0.62    0.40
  -1  15  -5    0.32    0.38
  -1 -15   5    0.89    0.41
   1  14  -5   17.71    0.97
   1 -14   5   18.04    0.97
  -1 -14   5   17.02    0.98
  -1  14  -5   18.40    0.96
   1 -13   5   16.90    0.93
   1  13  -5   17.90    0.95
  -1  13  -5   16.85    0.93
  -1 -13   5   17.24    0.94
   1  12  -5   14.54    0.86
   1 -12   5   13.30    0.83
  -1 -12   5   14.30    0.85
  -1  12  -5   15.09    0.85
   1 -11   5    5.34    0.53
   1  11  -5    5.05    0.56
  -1 -11   5    4.71    0.52
  -1  11  -5    4.27    0.51
   1 -10   5    1.66    0.36
   1  10  -5    1.96    0.39
   1 -10   5    1.25    0.21
  -1  10  -5    1.52    0.39
  -1 -10   5    1.85    0.38
   1  -9   5    3.77    0.26
   1  -9   5    3.22    0.39
   1   9  -5    2.79    0.42
  -1  -9   5    2.92    0.41
  -1   9  -5    3.65    0.44
   1  -8   5    3.42    0.23
   1  -8   5    3.58    0.40
   1   8  -5    3.24    0.41
  -1   8  -5    3.23    0.40
  -1  -8   5    2.70    0.38
   1  -7   5   25.33    0.71
   1  -7   5   26.34    0.96
   1   7  -5   24.28    0.97
  -1   7  -5   26.34    0.95
  -1  -7   5   26.24    0.94
   1  -6   5   13.54    0.65
   1  -6   5   12.78    0.41
   1   6  -5   13.48    0.68
  -1   6  -5   12.93    0.65
  -1  -6   5   12.15    0.64
   1  -5   5    2.58    0.31
   1   5  -5    2.63    0.33
  -1  -5   5    2.38    0.30
  -1   5  -5    2.50    0.31
   1   4  -5   26.17    0.88
   1  -4   5   24.88    0.85
  -1   4  -5   26.68    0.91
  -1  -4   5   25.09    0.86
   1  -3   5    1.82    0.26
   1   3  -5    1.90    0.27
  -1  -3   5    1.83    0.25
  -1   3  -5    1.77    0.26
   1   2  -5   93.88    2.23
   1   2  -5   95.95    2.44
   1  -2   5   96.82    2.43
  -1   2  -5   96.92    2.45
  -1  -2   5   97.48    2.42
   1   1  -5  132.37    3.31
   1  -1   5  136.76    3.17
   1  -1   5  141.46    3.32
   1   1  -5  135.71    3.15
  -1  -1   5  136.21    3.22
  -1   1  -5  133.10    3.32
  -1  -1   5  137.35    3.15
  -1  -1   5  132.41    3.29
  -1  -1   5  136.34    3.31
   1   0   5   17.13    0.57
   1   0   5   17.86    0.62
   1   0  -5   17.23    0.62
   1   0   5   18.87    0.63
   1   0  -5   17.53    0.55
  -1   0   5   17.45    0.59
  -1   0   5   17.97    0.59
  -1   0   5   18.05    0.59
  -1   0  -5   18.80    0.64
  -1   0   5   18.18    0.56
   1  -1  -5  140.27    3.26
   1  -1  -5  133.91    3.22
   1   1   5  137.63    3.28
   1   1   5  134.22    3.29
   1   1   5  136.13    3.23
   1   1   5  132.22    3.28
   1  -1  -5  139.25    3.26
  -1   1   5  138.26    3.26
  -1  -1  -5  136.71    3.29
  -1   1   5  138.65    3.23
  -1   1   5  134.01    3.24
  -1   1   5  131.97    3.25
   1   2   5   96.87    2.31
   1   2   5   93.43    2.30
   1  -2  -5   92.29    2.30
   1  -2  -5   96.65    2.33
   1  -2  -5   97.41    2.27
   1   2   5   92.98    2.31
   1   2   5   94.49    2.35
  -1  -2  -5   93.19    2.31
  -1   2   5   98.17    2.25
  -1  -2  -5   92.99    2.31
  -1   2   5   94.56    2.33
  -1   2   5   83.21    2.24
  -1   2   5   95.48    2.31
   1   3   5    1.75    0.18
   1  -3  -5    2.08    0.16
   1   3   5    1.82    0.24
   1   3   5    1.72    0.24
   1  -3  -5    1.82    0.24
  -1   3   5    1.85    0.13
  -1  -3  -5    1.65    0.24
  -1  -3  -5    2.07    0.21
  -1   3   5    1.57    0.23
  -1   3   5    1.32    0.22
  -1   3   5    1.96    0.13
   1   4   5   26.05    0.72
   1   4   5   25.86    0.71
   1   4   5   25.53    0.84
   1   4   5   24.98    0.83
   1  -4  -5   25.49    0.84
  -1   4   5   26.35    0.84
  -1  -4  -5   25.18    0.84
  -1   4   5   24.13    0.83
  -1  -4  -5   25.40    0.73
   1   5   5    2.97    0.31
   1  -5  -5    2.36    0.29
   1   5   5    2.89    0.20
   1   5   5    2.54    0.30
   1   5   5    3.17    0.20
  -1   5   5    2.68    0.30
  -1  -5  -5    2.86    0.30
  -1  -5  -5    2.60    0.21
  -1   5   5    2.41    0.28
   1   6   5   12.58    0.43
   1   6   5   12.18    0.43
   1   6   5   12.06    0.57
   1   6   5   12.88    0.59
  -1   6   5   11.92    0.57
  -1   6   5   11.99    0.59
   1   7   5   25.94    0.72
   1   7   5   25.82    0.72
   1   7   5   25.13    0.91
   1   7   5   25.09    0.89
  -1   7   5   24.45    0.90
  -1  -7  -5   26.28    0.75
  -1   7   5   24.88    0.90
   1   8   5    2.54    0.21
   1   8   5    3.13    0.36
   1   8   5    3.50    0.39
   1   8   5    3.25    0.22
  -1   8   5    2.90    0.35
  -1  -8  -5    2.63    0.24
  -1   8   5    2.53    0.34
   1   9   5    3.43    0.23
   1   9   5    3.11    0.38
   1   9   5    3.81    0.25
   1   9   5    3.53    0.41
  -1   9   5    3.26    0.39
  -1  -9  -5    3.44    0.28
   1  10   5    1.39    0.31
   1  10   5    1.49    0.19
   1  10   5    1.70    0.21
   1  10   5    1.23    0.33
  -1  10   5    2.04    0.34
  -1 -10  -5    1.37    0.23
   1  11   5    4.75    0.32
   1  11   5    4.76    0.31
   1  11   5    5.57    0.52
  -1  11   5    4.91    0.50
  -1 -11  -5    5.56    0.38
   1  12   5   14.15    0.53
   1  12   5   14.68    0.78
   1  12   5   14.19    0.55
  -1  12   5   14.87    0.80
   1  13   5   17.29    0.62
   1  13   5   17.57    0.60
   1  13   5   17.57    0.89
  -1  13   5   17.01    0.86
   1  14   5   17.25    0.63
   1  14   5   18.56    0.93
  -1  14   5   18.04    0.90
   1  15   5    0.47    0.33
   1  15   5    0.33    0.21
  -1  15   5    0.75    0.36
   1  16   5    9.58    0.79
   1  16   5    9.47    0.46
  -1  16   5    9.16    0.77
   1  17   5    2.85    0.27
   1  17   5    2.21    0.46
  -1  17   5    2.06    0.48
   1  18   5    0.22    0.37
   1  19   5    1.13    0.46
   1  20   5    1.25    0.50
   1  21   5   11.24    0.97
   2  21  -5    2.03    0.60
  -2  21  -5    2.62    0.61
   2  20  -5    1.91    0.60
  -2  20  -5    2.01    0.55
   2  19  -5    1.83    0.57
  -2  19  -5    1.36    0.50
   2  18  -5    1.45    0.54
  -2  18  -5    1.79    0.53
   2  17  -5    1.22    0.48
  -2  17  -5    0.95    0.48
   2  16  -5    2.89    0.54
  -2  16  -5    2.12    0.50
   2  15  -5    5.25    0.64
  -2 -15   5    4.57    0.62
  -2  15  -5    4.98    0.59
   2 -14   5    0.46    0.37
   2  14  -5    0.14    0.38
   2  14  -5    0.88    0.23
  -2  14  -5    0.33    0.40
  -2 -14   5    0.77    0.42
   2  13  -5   20.51    1.04
   2  13  -5   20.36    0.71
   2 -13   5   22.46    1.04
  -2 -13   5   19.95    1.04
  -2  13  -5   21.04    1.03
   2 -12   5    0.19    0.35
   2  12  -5   -0.10    0.36
   2  12  -5    0.00    0.16
  -2 -12   5    0.22    0.36
  -2  12  -5   -0.56    0.32
   2  11  -5    1.56    0.42
   2  11  -5    1.38    0.21
   2 -11   5    2.09    0.41
  -2 -11   5    1.77    0.42
  -2  11  -5    1.12    0.38
   2  10  -5    4.21    0.28
   2 -10   5    4.45    0.49
   2  10  -5    3.59    0.49
  -2  10  -5    4.32    0.49
  -2 -10   5    3.86    0.46
   2  -9   5   19.10    0.86
   2   9  -5   19.82    0.87
   2   9  -5   18.57    0.57
   2  -9   5   17.50    0.65
  -2   9  -5   20.33    0.88
  -2  -9   5   18.18    0.87
   2   8  -5    9.23    0.64
   2  -8   5    9.26    0.42
   2   8  -5    8.99    0.34
   2  -8   5    8.96    0.56
  -2   8  -5    9.49    0.63
  -2  -8   5    9.24    0.64
   2  -7   5    2.89    0.37
   2   7  -5    3.13    0.20
   2   7  -5    2.81    0.37
  -2   7  -5    2.97    0.39
  -2  -7   5    3.73    0.41
   2   6  -5   63.61    1.83
   2  -6   5   62.16    1.77
   2   6  -5   62.80    1.50
  -2   6  -5   61.92    1.80
  -2  -6   5   65.12    1.81
   2  -5   5   20.42    0.79
   2   5  -5   22.95    0.84
  -2  -5   5   21.66    0.83
  -2   5  -5   21.03    0.84
   2  -4   5    1.94    0.28
   2   4  -5    1.77    0.30
  -2   4  -5    2.41    0.31
  -2  -4   5    2.02    0.29
   2   3  -5    9.12    0.53
   2  -3   5    9.66    0.48
  -2  -3   5    9.86    0.52
  -2   3  -5    9.33    0.54
   2   2  -5   26.97    0.87
   2  -2   5   24.33    0.86
  -2  -2   5   25.30    0.72
  -2  -2   5   25.17    0.84
  -2   2  -5   27.25    0.88
   2   1  -5   43.57    1.09
   2  -1   5   41.51    1.21
   2   1  -5   43.82    1.21
  -2  -1   5   42.04    1.10
  -2   1  -5   40.47    1.22
  -2  -1   5   41.05    1.18
  -2  -1   5   42.22    1.20
   2   0  -5   38.65    1.03
   2   0  -5   39.13    1.03
   2   0   5   37.28    1.09
   2   0  -5   37.88    1.07
  -2   0  -5   38.38    1.12
  -2   0   5   36.21    1.05
  -2   0   5   38.52    1.03
  -2   0   5   38.07    1.07
   2  -1  -5   42.03    1.15
   2  -1  -5   44.55    1.16
   2   1   5   41.32    1.19
   2  -1  -5   42.66    1.15
   2   1   5   41.68    1.19
  -2   1   5   43.20    1.14
  -2   1   5   43.62    1.14
  -2   1   5   41.59    1.15
  -2  -1  -5   44.12    1.21
   2   2   5   25.75    0.83
   2  -2  -5   25.62    0.80
   2   2   5   26.05    0.83
   2   2   5   25.51    0.81
   2  -2  -5   24.92    0.74
   2  -2  -5   24.91    0.79
   2   2   5   27.93    0.82
  -2  -2  -5   25.91    0.81
  -2   2   5   25.56    0.73
  -2   2   5   25.52    0.80
   2   3   5    9.47    0.44
   2  -3  -5    9.18    0.45
   2   3   5    9.33    0.43
   2  -3  -5    9.64    0.36
   2   3   5    9.39    0.46
  -2   3   5    9.10    0.33
  -2   3   5    9.39    0.33
  -2  -3  -5    9.52    0.43
  -2   3   5    8.59    0.44
   2   4   5    2.02    0.23
   2   4   5    1.57    0.26
   2  -4  -5    2.13    0.16
   2   4   5    1.95    0.22
   2   4   5    1.49    0.25
   2  -4  -5    2.22    0.28
  -2  -4  -5    1.98    0.23
  -2   4   5    2.01    0.27
  -2   4   5    1.52    0.25
   2   5   5   21.23    0.78
   2   5   5   21.15    0.70
   2  -5  -5   20.45    0.76
   2   5   5   22.18    0.79
  -2  -5  -5   21.33    0.70
  -2   5   5   22.68    0.79
  -2  -5  -5   20.26    0.75
  -2   5   5   20.42    0.76
   2   6   5   63.27    1.77
   2   6   5   63.03    1.66
   2   6   5   64.88    1.76
  -2   6   5   64.11    1.77
   2   7   5    2.87    0.35
   2   7   5    3.11    0.34
   2   7   5    3.32    0.25
   2   7   5    3.94    0.29
  -2   7   5    3.07    0.35
  -2  -7  -5    3.44    0.29
   2   8   5    9.48    0.60
   2   8   5    9.56    0.44
   2   8   5    9.64    0.46
   2   8   5    9.65    0.55
  -2   8   5    8.15    0.54
  -2  -8  -5    9.44    0.46
   2   9   5   18.90    0.81
   2   9   5   19.76    0.66
   2   9   5   17.38    0.77
   2   9   5   18.62    0.67
  -2   9   5   18.42    0.81
  -2  -9  -5   18.98    0.69
   2  10   5    5.11    0.47
   2  10   5    4.40    0.34
   2  10   5    4.20    0.32
   2  10   5    4.42    0.47
  -2 -10  -5    3.71    0.35
  -2  10   5    3.91    0.45
   2  11   5    1.35    0.35
   2  11   5    1.63    0.35
   2  11   5    1.43    0.27
   2  11   5    1.48    0.23
  -2 -11  -5    1.61    0.29
  -2  11   5    1.88    0.38
   2  12   5    0.37    0.33
   2  12   5    0.03    0.23
   2  12   5    0.20    0.19
  -2  12   5    0.27    0.30
   2  13   5   20.70    0.78
   2  13   5   20.09    0.97
  -2  13   5   20.65    0.95
   2  14   5    0.61    0.32
   2  14   5    1.19    0.27
   2  15   5    4.29    0.55
   2  15   5    5.25    0.41
   2  16   5    3.13    0.50
   2  16   5    2.70    0.34
   2  17   5    0.79    0.28
   2  17   5    0.19    0.36
   2  18   5    1.71    0.46
   2  18   5    2.02    0.32
   2  19   5    1.23    0.48
   2  19   5    1.26    0.29
   2  20   5    2.16    0.54
   2  21   5    1.35    0.51
   3  21  -5   -0.10    0.48
  -3  21  -5    0.29    0.46
   3  20  -5    1.21    0.56
  -3  20  -5    1.14    0.51
   3  19  -5    1.02    0.49
  -3  19  -5    0.12    0.46
   3  18  -5    4.15    0.67
  -3  18  -5    4.71    0.65
   3  17  -5    2.65    0.60
  -3  17  -5    3.03    0.57
   3  16  -5    2.18    0.54
  -3  16  -5    2.51    0.51
   3  15  -5   10.52    0.85
  -3 -15   5   10.78    0.86
  -3  15  -5   10.59    0.81
   3  14  -5    4.67    0.37
   3 -14   5    4.73    0.59
   3  14  -5    3.99    0.58
  -3  14  -5    4.21    0.56
  -3 -14   5    4.94    0.61
   3  13  -5   23.02    1.13
   3  13  -5   23.73    0.81
   3 -13   5   26.38    1.17
  -3 -13   5   24.64    1.15
  -3  13  -5   25.06    1.09
   3  12  -5    7.90    0.72
   3 -12   5    8.36    0.70
   3  12  -5    9.50    0.46
  -3 -12   5    7.58    0.70
  -3 -12   5    9.38    0.52
  -3  12  -5    8.77    0.70
   3 -11   5    1.97    0.42
   3  11  -5    2.43    0.26
   3  11  -5    1.96    0.46
  -3  11  -5    2.06    0.42
  -3 -11   5    1.26    0.42
  -3 -11   5    1.99    0.28
   3  10  -5    2.18    0.23
   3  10  -5    1.52    0.40
   3 -10   5    2.35    0.41
  -3  10  -5    1.70    0.38
  -3 -10   5    2.08    0.43
   3   9  -5    3.56    0.46
   3   9  -5    3.99    0.27
   3  -9   5    4.41    0.47
  -3   9  -5    3.31    0.44
  -3  -9   5    4.28    0.48
   3  -8   5    4.68    0.46
   3   8  -5    4.35    0.30
   3   8  -5    4.76    0.50
  -3   8  -5    4.57    0.46
  -3  -8   5    5.42    0.51
   3   7  -5   35.49    0.95
   3  -7   5   34.45    1.19
   3   7  -5   35.25    1.23
  -3   7  -5   34.96    1.19
  -3  -7   5   34.89    1.20
   3  -6   5    9.89    0.61
   3   6  -5    9.67    0.61
  -3  -6   5   10.50    0.62
  -3   6  -5   11.31    0.64
   3   5  -5   15.76    0.76
   3  -5   5   16.18    0.73
  -3   5  -5   16.12    0.74
  -3  -5   5   15.27    0.72
   3   4  -5   13.08    0.67
   3  -4   5   13.46    0.66
  -3   4  -5   12.59    0.63
  -3  -4   5   12.88    0.61
  -3  -4   5   13.61    0.40
   3  -3   5   69.95    1.93
   3   3  -5   71.26    1.95
  -3  -3   5   73.32    1.69
  -3  -3   5   70.55    1.93
  -3   3  -5   69.57    1.93
   3  -2   5   26.09    0.89
   3   2  -5   25.41    0.87
  -3  -2   5   26.72    0.88
  -3  -2   5   27.20    0.71
  -3   2  -5   25.67    0.90
   3   1  -5   12.78    0.45
   3  -1   5   12.96    0.60
   3   1  -5   13.53    0.59
  -3   1  -5   12.09    0.62
  -3  -1   5   13.61    0.44
  -3  -1   5   12.59    0.56
   3   0  -5   25.01    0.73
   3   0  -5   24.37    0.80
   3   0   5   24.87    0.85
  -3   0  -5   23.81    0.85
  -3   0   5   24.57    0.71
  -3   0   5   23.59    0.78
  -3   0   5   22.99    0.78
   3  -1  -5   13.64    0.53
   3  -1  -5   13.30    0.50
   3   1   5   13.19    0.58
  -3  -1  -5   12.66    0.59
  -3   1   5   13.26    0.50
  -3   1   5   13.61    0.52
  -3   1   5   12.94    0.51
   3   2   5   26.31    0.87
   3  -2  -5   26.53    0.83
   3  -2  -5   26.81    0.81
  -3   2   5   27.41    0.79
  -3   2   5   26.80    0.83
  -3  -2  -5   26.93    0.88
   3   3   5   76.74    1.93
   3  -3  -5   69.76    1.82
   3   3   5   69.62    1.91
   3   3   5   71.08    1.91
   3  -3  -5   73.90    1.90
  -3  -3  -5   76.14    1.92
  -3   3   5   69.72    1.89
  -3   3   5   72.31    1.80
  -3   3   5   74.51    1.80
   3  -4  -5   13.07    0.48
   3   4   5   14.04    0.57
   3   4   5   14.33    0.59
   3  -4  -5   14.04    0.58
   3   4   5   13.58    0.62
   3   4   5   13.03    0.57
  -3   4   5   13.29    0.44
  -3   4   5   13.55    0.44
  -3  -4  -5   14.38    0.59
   3  -5  -5   15.07    0.50
   3   5   5   15.21    0.63
   3   5   5   15.41    0.61
   3   5   5   15.15    0.61
   3   5   5   15.23    0.69
  -3  -5  -5   16.18    0.62
  -3   5   5   15.59    0.44
  -3   5   5   15.18    0.44
   3   6   5   10.28    0.51
   3   6   5   10.46    0.52
   3   6   5   11.19    0.53
   3   6   5   11.12    0.58
  -3  -6  -5   10.91    0.53
   3   7   5   35.85    1.17
   3   7   5   34.20    1.08
   3   7   5   33.40    1.05
   3   7   5   35.98    1.13
  -3  -7  -5   34.80    1.08
   3   8   5    5.28    0.40
   3   8   5    5.03    0.46
   3   8   5    4.77    0.36
   3   8   5    4.24    0.41
  -3  -8  -5    5.49    0.40
   3   9   5    3.89    0.43
   3   9   5    3.43    0.40
   3   9   5    4.41    0.38
  -3  -9  -5    3.79    0.36
   3  10   5    1.34    0.36
   3  10   5    2.34    0.35
   3  10   5    2.14    0.32
  -3 -10  -5    2.27    0.33
   3  11   5    1.47    0.32
   3  11   5    1.87    0.36
   3  11   5    1.76    0.39
   3  11   5    1.02    0.19
  -3 -11  -5    2.00    0.33
   3  12   5    8.32    0.63
   3  12   5    7.80    0.66
   3  12   5    9.25    0.59
   3  13   5   24.34    1.06
   3  13   5   22.73    0.89
   3  14   5    4.38    0.43
   3  14   5    4.81    0.57
   3  15   5    9.03    0.60
   3  15   5    9.79    0.79
   3  16   5    2.86    0.49
   3  16   5    3.11    0.40
   3  17   5    4.07    0.44
   3  17   5    3.84    0.57
   3  18   5    5.21    0.49
   3  18   5    6.21    0.70
   3  19   5    0.29    0.31
   3  19   5   -0.04    0.37
   3  20   5    1.70    0.51
   3  20   5    1.99    0.38
   3  21   5    0.26    0.46
   4  20  -5    1.23    0.55
  -4  20  -5    0.89    0.52
   4  19  -5   -0.28    0.48
  -4  19  -5    1.22    0.50
   4  18  -5    0.84    0.60
  -4  18  -5    0.56    0.44
   4  17  -5    0.64    0.50
  -4  17  -5    0.52    0.42
   4  16  -5    2.06    0.55
  -4  16  -5    2.55    0.52
   4  15  -5    3.84    0.61
  -4 -15   5    4.12    0.62
  -4  15  -5    3.07    0.52
   4  14  -5    1.70    0.48
  -4 -14   5    1.22    0.46
  -4  14  -5    0.77    0.42
   4  13  -5   11.23    0.86
   4 -13   5   11.27    0.82
   4  13  -5    9.11    0.50
  -4 -13   5    9.19    0.79
  -4  13  -5   10.87    0.75
   4  12  -5   21.50    0.75
   4 -12   5   20.75    1.02
   4  12  -5   20.09    1.02
  -4  12  -5   20.40    1.00
  -4 -12   5   21.16    1.07
   4  11  -5   10.67    0.53
   4 -11   5   10.39    0.75
   4  11  -5   11.17    0.83
  -4  11  -5    9.25    0.71
  -4 -11   5   10.95    0.80
  -4 -11   5   11.11    0.46
   4  10  -5    2.65    0.46
   4  10  -5    3.48    0.31
   4 -10   5    3.09    0.46
  -4 -10   5    2.86    0.24
  -4 -10   5    3.40    0.51
  -4  10  -5    3.06    0.47
   4   9  -5   12.14    0.79
   4  -9   5   10.91    0.73
   4   9  -5   11.76    0.50
  -4  -9   5   11.45    0.40
  -4   9  -5   11.67    0.73
  -4  -9   5   11.28    0.72
   4   8  -5    1.47    0.40
   4  -8   5    2.02    0.39
   4   8  -5    1.99    0.24
  -4  -8   5    1.75    0.15
  -4  -8   5    2.12    0.40
  -4   8  -5    1.90    0.38
   4   7  -5   13.76    0.77
   4  -7   5   11.69    0.71
  -4   7  -5   12.16    0.71
  -4  -7   5   12.19    0.73
   4  -6   5   31.56    1.13
   4   6  -5   31.46    1.17
  -4   6  -5   32.60    1.15
  -4  -6   5   31.03    1.12
   4   5  -5   60.90    1.81
   4  -5   5   59.20    1.77
  -4   5  -5   63.40    1.80
  -4  -5   5   59.88    1.78
   4  -4   5    8.50    0.57
   4   4  -5    8.33    0.55
  -4  -4   5    8.31    0.57
  -4   4  -5    8.29    0.57
   4   3  -5   28.82    1.04
   4  -3   5   29.42    1.04
  -4   3  -5   29.33    1.03
  -4  -3   5   29.89    1.01
   4   2  -5    5.48    0.26
   4  -2   5    4.74    0.43
   4   2  -5    5.42    0.44
  -4   2  -5    5.76    0.46
  -4  -2   5    5.32    0.42
   4   1  -5   37.23    0.99
   4   1  -5   37.49    1.17
   4  -1   5   36.77    1.18
  -4  -1   5   38.62    1.16
  -4   1  -5   36.62    1.18
   4   0   5    8.21    0.54
   4   0  -5    8.29    0.37
   4   0  -5    8.67    0.52
  -4   0   5    8.17    0.45
  -4   0  -5    7.06    0.49
  -4   0   5    8.33    0.46
   4  -1  -5   34.58    1.09
   4  -1  -5   35.92    1.03
   4   1   5   37.08    1.17
  -4   1   5   35.82    1.09
  -4  -1  -5   38.19    1.18
  -4   1   5   38.83    1.10
   4  -2  -5    5.19    0.36
   4  -2  -5    4.94    0.35
   4   2   5    5.42    0.43
  -4  -2  -5    4.95    0.40
  -4   2   5    5.14    0.36
  -4   2   5    5.74    0.37
   4   3   5   31.42    1.01
   4  -3  -5   29.31    0.95
   4  -3  -5   29.42    0.92
  -4  -3  -5   29.86    1.01
  -4   3   5   29.72    0.89
   4   4   5    9.14    0.48
   4   4   5    8.10    0.51
   4  -4  -5    9.13    0.44
  -4   4   5    8.27    0.39
  -4   4   5    8.14    0.40
  -4  -4  -5    8.73    0.53
   4   5   5   61.00    1.72
   4   5   5   60.07    1.68
   4   5   5   59.75    1.73
   4  -5  -5   59.65    1.57
  -4   5   5   59.89    1.53
  -4   5   5   60.66    1.53
  -4  -5  -5   62.31    1.71
   4   6   5   29.99    1.01
   4   6   5   28.93    1.05
   4  -6  -5   30.45    0.88
   4   6   5   30.37    1.03
   4   6   5   29.91    1.01
  -4   6   5   29.26    0.82
  -4   6   5   31.90    0.83
  -4  -6  -5   29.45    1.01
   4   7   5   12.04    0.66
   4   7   5   12.83    0.61
   4  -7  -5   11.47    0.49
   4   7   5   13.23    0.66
   4   7   5   12.90    0.61
  -4  -7  -5   11.95    0.63
  -4   7   5   12.42    0.41
  -4   7   5   13.14    0.41
   4   8   5    1.87    0.34
   4   8   5    1.53    0.28
   4   8   5    1.92    0.37
   4   8   5    1.27    0.28
  -4  -8  -5    1.85    0.33
   4   9   5   11.33    0.67
   4   9   5   11.85    0.64
   4   9   5   11.32    0.60
   4   9   5   11.38    0.61
  -4  -9  -5   11.21    0.63
   4  10   5    3.07    0.46
   4  10   5    3.17    0.39
   4  10   5    3.61    0.41
  -4 -10  -5    2.36    0.37
   4  11   5   11.81    0.66
   4  11   5   11.37    0.75
   4  11   5   11.58    0.69
  -4 -11  -5   11.15    0.72
   4  12   5   21.98    0.99
   4  12   5   20.29    0.89
   4  12   5   20.40    0.90
   4  13   5    9.70    0.64
   4  13   5    9.66    0.75
   4  13   5   10.17    0.66
   4  14   5    1.12    0.39
   4  14   5    0.78    0.35
   4  15   5    3.31    0.46
   4  15   5    3.49    0.53
   4  16   5    2.18    0.41
   4  16   5    2.52    0.50
   4  17   5    0.90    0.36
   4  17   5    1.14    0.42
   4  18   5    0.80    0.36
   4  18   5    0.59    0.38
   4  19   5    0.96    0.44
   4  19   5    0.05    0.35
   4  20   5    1.55    0.52
   4  20   5    1.10    0.40
   5  20  -5    4.64    0.77
  -5  20  -5    5.24    0.70
   5  19  -5   -0.06    0.48
  -5  19  -5    0.68    0.49
   5  18  -5    2.77    0.64
  -5  18  -5    2.33    0.56
   5  17  -5    2.49    0.60
  -5  17  -5    1.90    0.52
   5  16  -5    1.46    0.54
  -5  16  -5    1.79    0.50
   5  15  -5   -0.34    0.40
  -5  15  -5    0.21    0.39
  -5 -15   5    0.12    0.45
   5  14  -5    1.85    0.53
  -5  14  -5    1.80    0.48
  -5 -14   5    1.76    0.51
   5  13  -5    0.44    0.23
   5  13  -5    0.10    0.41
   5 -13   5    0.95    0.41
  -5 -13   5    0.21    0.41
  -5  13  -5    0.32    0.37
   5  12  -5    7.35    0.49
   5 -12   5    8.08    0.70
   5  12  -5    7.09    0.72
  -5 -12   5    7.31    0.73
  -5  12  -5    7.78    0.69
   5  11  -5   21.20    1.09
   5  11  -5   20.59    0.78
   5 -11   5   20.93    1.03
  -5  11  -5   20.93    1.02
  -5 -11   5   21.25    1.08
   5 -10   5   11.55    0.81
   5  10  -5   13.28    0.60
   5  10  -5   11.66    0.85
  -5  10  -5   11.50    0.79
  -5 -10   5   12.21    0.86
   5  -9   5    1.20    0.38
   5   9  -5    1.94    0.29
   5   9  -5    1.56    0.42
  -5   9  -5    1.44    0.40
  -5  -9   5    1.37    0.42
   5  -8   5   12.92    0.79
   5   8  -5   13.42    0.80
  -5   8  -5   14.68    0.81
  -5  -8   5   13.13    0.78
   5  -7   5   35.12    1.25
   5   7  -5   34.10    1.26
  -5  -7   5   31.45    1.25
  -5   7  -5   33.90    1.25
   5   6  -5    0.95    0.35
   5  -6   5    1.49    0.36
  -5  -6   5    1.80    0.38
  -5   6  -5    0.78    0.32
   5   5  -5   23.37    1.01
   5  -5   5   24.21    0.99
  -5  -5   5   25.31    0.98
  -5   5  -5   24.12    1.01
   5   4  -5   38.25    1.35
   5  -4   5   41.29    1.35
  -5  -4   5   41.68    1.35
  -5   4  -5   39.64    1.34
   5   3  -5   28.36    1.03
   5  -3   5   28.12    1.03
  -5   3  -5   29.20    1.04
  -5  -3   5   26.07    1.02
   5   2  -5    1.15    0.15
   5  -2   5    0.77    0.27
   5   2  -5    1.63    0.31
  -5   2  -5    0.81    0.28
  -5  -2   5    0.92    0.28
   5   1  -5   40.03    1.05
   5   1  -5   38.85    1.26
   5  -1   5   39.91    1.30
  -5   1  -5   39.37    1.31
  -5  -1   5   38.18    1.23
   5   0  -5   47.93    1.46
   5   0   5   50.40    1.50
   5   0  -5   48.56    1.30
  -5   0   5   48.74    1.44
  -5   0  -5   49.97    1.53
   5  -1  -5   39.30    1.24
   5   1   5   40.60    1.30
   5  -1  -5   39.61    1.12
  -5   1   5   40.54    1.21
  -5  -1  -5   40.63    1.30
  -5   1   5   38.83    1.20
   5  -2  -5    0.88    0.25
   5  -2  -5    0.92    0.21
  -5   2   5    1.38    0.24
  -5  -2  -5    1.17    0.30
  -5   2   5    0.94    0.23
   5  -3  -5   28.04    0.93
   5  -3  -5   26.71    0.93
   5   3   5   31.84    1.05
  -5   3   5   26.47    0.89
  -5   3   5   26.82    0.91
  -5  -3  -5   29.75    1.04
   5   4   5   40.10    1.30
   5   4   5   39.09    1.22
   5  -4  -5   39.25    1.19
  -5  -4  -5   40.88    1.31
  -5   4   5   39.91    1.16
   5  -5  -5   24.65    0.82
   5   5   5   24.79    0.88
   5   5   5   24.41    0.94
  -5   5   5   23.39    0.78
  -5  -5  -5   23.58    0.93
  -5   5   5   24.34    0.77
   5  -6  -5    1.67    0.26
   5   6   5    1.61    0.35
   5   6   5    1.31    0.27
   5   6   5    1.73    0.37
  -5   6   5    1.41    0.20
  -5   6   5    1.14    0.22
   5   7   5   32.60    1.12
   5  -7  -5   34.74    1.05
   5   7   5   34.50    1.20
   5   7   5   34.05    1.23
  -5  -7  -5   33.86    1.21
  -5   7   5   35.70    0.98
  -5   7   5   35.72    0.99
   5  -8  -5   13.57    0.58
   5   8   5   14.27    0.78
   5   8   5   12.99    0.71
   5   8   5   13.37    0.65
  -5   8   5   14.49    0.51
  -5   8   5   14.16    0.50
  -5  -8  -5   12.74    0.71
   5   9   5    1.35    0.31
   5   9   5    1.11    0.36
   5   9   5    1.61    0.38
  -5  -9  -5    1.81    0.39
  -5   9   5    1.92    0.19
  -5   9   5    1.88    0.21
   5  10   5   11.57    0.73
   5  10   5   11.62    0.64
   5  10   5   11.54    0.73
  -5 -10  -5   12.56    0.73
   5  11   5   22.07    1.01
   5  11   5   22.37    0.92
   5  11   5   22.90    0.98
   5  12   5    6.73    0.63
   5  12   5    7.38    0.58
   5  12   5    7.85    0.61
   5  13   5    0.33    0.33
   5  13   5    0.60    0.35
   5  13   5    0.69    0.30
   5  14   5    1.46    0.43
   5  14   5    2.33    0.45
   5  15   5   -0.03    0.34
   5  15   5   -0.10    0.30
   5  16   5    2.23    0.50
   5  16   5    1.74    0.43
   5  17   5    1.82    0.48
   5  17   5    2.06    0.45
   5  18   5    2.57    0.55
   5  18   5    2.24    0.47
   5  19   5    0.66    0.42
   5  19   5   -0.01    0.39
   5  20   5    5.33    0.60
   5  20   5    5.45    0.74
   6  19  -5    1.05    0.60
  -6  19  -5    0.45    0.48
   6  18  -5    6.23    0.82
  -6  18  -5    5.94    0.74
   6  17  -5    1.66    0.58
  -6  17  -5    2.83    0.57
   6  16  -5    0.47    0.48
  -6  16  -5    1.03    0.46
   6  15  -5    2.96    0.62
  -6 -15   5    5.66    0.76
  -6  15  -5    3.88    0.59
   6  14  -5    7.42    0.81
  -6 -14   5    7.07    0.78
  -6  14  -5    7.08    0.71
   6  13  -5    4.46    0.66
   6  13  -5    4.50    0.41
  -6  13  -5    3.00    0.53
  -6 -13   5    3.76    0.60
   6  12  -5    4.12    0.61
   6  12  -5    5.71    0.46
   6 -12   5    6.01    0.66
  -6  12  -5    5.18    0.62
  -6 -12   5    6.06    0.69
   6  11  -5    0.64    0.44
   6  11  -5    0.25    0.24
   6 -11   5    0.37    0.38
  -6  11  -5    0.16    0.37
  -6 -11   5    0.20    0.40
   6 -10   5    5.38    0.60
   6  10  -5    5.48    0.45
   6  10  -5    5.83    0.68
  -6  10  -5    4.51    0.56
  -6 -10   5    4.86    0.62
   6   9  -5    2.35    0.52
   6  -9   5    1.97    0.44
  -6   9  -5    1.16    0.41
  -6  -9   5    1.87    0.45
   6  -8   5    7.77    0.66
   6   8  -5    8.77    0.75
  -6   8  -5    6.95    0.64
  -6  -8   5    7.33    0.67
   6  -7   5    6.05    0.58
   6   7  -5    4.76    0.59
  -6   7  -5    4.20    0.52
  -6  -7   5    7.26    0.65
   6  -6   5    1.44    0.38
   6   6  -5    0.95    0.39
  -6  -6   5    1.03    0.36
  -6   6  -5    1.23    0.38
   6  -5   5    7.87    0.63
   6   5  -5    8.26    0.65
  -6   5  -5    8.30    0.63
  -6  -5   5    7.87    0.61
   6  -4   5    4.38    0.48
   6   4  -5    5.07    0.53
  -6   4  -5    5.61    0.55
  -6  -4   5    5.74    0.53
   6   3  -5   15.70    0.79
   6  -3   5   16.72    0.81
  -6  -3   5   16.32    0.81
  -6   3  -5   16.51    0.84
   6   2  -5   36.13    1.28
   6  -2   5   38.04    1.29
   6   2  -5   36.78    0.96
  -6  -2   5   38.41    1.28
  -6   2  -5   36.02    1.31
   6   1  -5    6.03    0.52
   6  -1   5    6.79    0.57
   6   1  -5    6.07    0.32
  -6   1  -5    5.85    0.54
  -6  -1   5    5.44    0.48
   6   0   5   80.47    2.26
   6   0  -5   78.44    2.20
   6   0  -5   78.44    1.99
  -6   0  -5   76.01    2.23
  -6   0   5   80.85    2.19
   6  -1  -5    5.82    0.47
   6  -1  -5    6.23    0.40
   6   1   5    6.96    0.56
  -6  -1  -5    6.32    0.55
  -6   1   5    6.33    0.49
   6  -2  -5   37.56    1.14
   6   2   5   38.88    1.29
   6  -2  -5   37.45    1.23
  -6   2   5   35.09    1.17
  -6   2   5   37.31    1.20
  -6  -2  -5   37.90    1.28
   6   3   5   15.53    0.79
   6  -3  -5   14.29    0.67
  -6   3   5   14.48    0.68
  -6   3   5   16.19    0.67
  -6  -3  -5   14.47    0.75
   6  -4  -5    6.04    0.46
   6   4   5    6.15    0.47
   6   4   5    5.54    0.50
  -6   4   5    5.24    0.42
  -6   4   5    5.69    0.40
  -6  -4  -5    6.20    0.56
   6   5   5    7.65    0.60
   6  -5  -5    8.15    0.52
   6   5   5    7.79    0.50
  -6  -5  -5    7.41    0.60
  -6   5   5    8.49    0.49
   6  -6  -5    0.96    0.28
   6   6   5    1.67    0.38
   6   6   5    1.19    0.29
  -6   6   5    1.33    0.21
  -6   6   5    1.11    0.26
   6   7   5    7.08    0.62
   6   7   5    5.85    0.56
   6   7   5    6.05    0.48
   6  -7  -5    6.40    0.45
  -6   7   5    6.39    0.43
  -6   7   5    5.84    0.41
  -6  -7  -5    5.31    0.53
   6   8   5    6.60    0.63
   6   8   5    7.57    0.63
   6   8   5    6.91    0.52
  -6  -8  -5    7.88    0.63
  -6   8   5    7.22    0.43
  -6   8   5    7.48    0.43
   6   9   5    2.17    0.43
   6   9   5    1.55    0.33
   6   9   5    2.06    0.44
  -6  -9  -5    2.42    0.45
  -6   9   5    1.85    0.24
  -6   9   5    2.02    0.27
   6  10   5    5.31    0.57
   6  10   5    4.22    0.44
   6  10   5    5.52    0.57
  -6 -10  -5    6.69    0.62
  -6  10   5    5.37    0.35
  -6  10   5    5.55    0.35
   6  11   5   -0.08    0.32
   6  11   5    0.53    0.36
   6  11   5    0.23    0.25
  -6  11   5    0.28    0.17
   6  12   5    6.72    0.63
   6  12   5    6.17    0.64
   6  12   5    6.96    0.56
   6  13   5    3.24    0.53
   6  13   5    3.74    0.44
   6  13   5    3.24    0.51
   6  14   5    6.85    0.67
   6  14   5    7.46    0.73
   6  14   5    7.55    0.62
   6  15   5    4.12    0.59
   6  15   5    5.19    0.59
   6  16   5    1.76    0.46
   6  16   5    1.36    0.45
   6  17   5    2.05    0.49
   6  17   5    1.69    0.48
   6  18   5    7.70    0.73
   6  18   5    7.44    0.79
   6  19   5    0.86    0.46
   6  19   5    0.01    0.43
   7  18  -5    2.35    0.66
  -7  18  -5    2.31    0.58
   7  17  -5    1.75    0.63
  -7  17  -5    0.65    0.47
   7  16  -5    0.72    0.56
  -7  16  -5    0.78    0.49
   7  15  -5    3.22    0.68
  -7 -15   5    3.21    0.67
  -7  15  -5    3.38    0.58
   7  14  -5    0.24    0.49
  -7  14  -5    0.48    0.44
  -7 -14   5    0.83    0.46
   7  13  -5    1.28    0.53
  -7 -13   5    1.70    0.54
  -7  13  -5    1.51    0.47
   7  12  -5    7.61    0.57
   7  12  -5    8.46    0.85
  -7 -12   5    8.68    0.84
  -7  12  -5    9.48    0.78
   7 -11   5    4.60    0.61
   7  11  -5    4.62    0.66
   7  11  -5    4.76    0.46
  -7  11  -5    5.00    0.61
  -7 -11   5    5.62    0.69
   7  10  -5   22.81    1.13
   7 -10   5   20.80    1.08
  -7 -10   5   18.03    1.05
  -7  10  -5   22.67    1.08
   7  -9   5   39.13    1.48
   7   9  -5   37.01    1.48
  -7  -9   5   35.53    1.48
  -7   9  -5   37.52    1.44
   7   8  -5    3.56    0.58
   7  -8   5    4.20    0.57
  -7   8  -5    3.08    0.51
  -7  -8   5    3.14    0.56
   7  -7   5   17.97    0.99
   7   7  -5   18.48    1.06
  -7   7  -5   17.62    0.97
  -7  -7   5   17.55    1.01
   7   6  -5    2.63    0.53
   7  -6   5    3.12    0.50
  -7   6  -5    2.96    0.49
  -7  -6   5    2.63    0.50
   7  -5   5    3.06    0.49
   7   5  -5    2.97    0.51
  -7   5  -5    3.80    0.51
  -7  -5   5    3.51    0.51
   7   4  -5    3.97    0.51
   7  -4   5    5.08    0.56
  -7  -4   5    5.39    0.54
  -7   4  -5    4.33    0.53
   7   3  -5   45.36    1.58
   7  -3   5   46.85    1.56
  -7   3  -5   46.48    1.59
  -7  -3   5   44.52    1.55
   7   2  -5    2.84    0.45
   7  -2   5    2.33    0.41
   7   2  -5    2.75    0.22
  -7  -2   5    3.12    0.45
  -7   2  -5    2.20    0.44
   7   1  -5    4.26    0.49
   7   1  -5    4.50    0.31
   7  -1   5    3.99    0.51
  -7  -1   5    5.12    0.50
  -7   1  -5    4.37    0.52
   7   0  -5    0.13    0.18
   7   0   5    0.78    0.34
   7   0  -5   -0.22    0.29
  -7   0  -5    0.22    0.34
  -7   0   5    0.24    0.30
   7  -1  -5    4.65    0.37
   7   1   5    3.97    0.51
   7  -1  -5    4.93    0.49
  -7   1   5    4.19    0.46
  -7  -1  -5    5.10    0.54
   7   2   5    2.95    0.45
   7  -2  -5    2.45    0.39
  -7   2   5    2.27    0.38
  -7  -2  -5    2.40    0.42
   7  -3  -5   46.91    1.48
   7   3   5   47.39    1.59
  -7  -3  -5   45.13    1.56
  -7   3   5   47.79    1.47
   7   4   5    3.48    0.50
   7  -4  -5    5.06    0.47
  -7   4   5    3.82    0.42
  -7  -4  -5    4.45    0.51
  -7   4   5    4.23    0.40
   7  -5  -5    4.07    0.43
   7   5   5    4.34    0.52
   7   5   5    3.44    0.39
  -7  -5  -5    3.38    0.49
  -7   5   5    3.25    0.38
  -7   5   5    3.55    0.37
   7   6   5    2.89    0.38
   7   6   5    2.97    0.48
   7  -6  -5    2.79    0.38
  -7   6   5    2.50    0.36
  -7  -6  -5    3.36    0.51
   7   7   5   18.62    0.99
   7   7   5   18.78    0.80
  -7   7   5   17.85    0.74
  -7  -7  -5   17.26    0.94
   7   8   5    3.43    0.40
   7   8   5    3.78    0.53
   7   8   5    2.61    0.48
  -7   8   5    4.09    0.39
  -7  -8  -5    3.95    0.53
   7   9   5   38.76    1.49
   7   9   5   39.14    1.46
   7   9   5   38.92    1.29
  -7   9   5   40.45    1.20
  -7  -9  -5   40.41    1.47
   7  10   5   20.87    0.88
   7  10   5   21.70    1.04
   7  10   5   22.54    1.05
  -7 -10  -5   20.66    1.03
  -7  10   5   21.91    0.77
   7  11   5    3.95    0.56
   7  11   5    6.11    0.64
   7  11   5    5.31    0.49
  -7  11   5    5.24    0.38
   7  12   5    9.21    0.76
   7  12   5    7.69    0.75
   7  12   5    8.41    0.59
  -7  12   5    8.28    0.42
   7  13   5    1.09    0.44
   7  13   5    1.44    0.34
   7  13   5    0.22    0.41
  -7  13   5    1.59    0.22
   7  14   5    0.90    0.44
   7  14   5    1.67    0.47
   7  15   5    2.86    0.55
   7  15   5    2.84    0.54
   7  16   5    1.26    0.48
   7  16   5    0.68    0.44
   7  17   5    0.59    0.44
   7  17   5    0.39    0.47
   7  18   5    3.22    0.60
   7  18   5    1.97    0.52
   8  18  -5    0.34    0.57
  -8  18  -5    1.71    0.56
   8  17  -5    0.12    0.57
  -8  17  -5   -0.05    0.45
   8  16  -5    0.93    0.59
  -8  16  -5    0.17    0.44
   8  15  -5    0.97    0.57
  -8  15  -5    1.25    0.52
  -8 -15   5    0.78    0.57
   8  14  -5    5.03    0.78
  -8  14  -5    5.52    0.67
  -8 -14   5    4.36    0.74
   8  13  -5    4.55    0.72
  -8  13  -5    5.54    0.68
  -8 -13   5    5.13    0.75
   8  12  -5    0.98    0.54
   8  12  -5    1.96    0.38
  -8 -12   5    1.49    0.55
  -8  12  -5    1.00    0.48
   8  11  -5    2.59    0.62
  -8  11  -5    2.54    0.52
  -8 -11   5    3.36    0.62
   8 -10   5    4.16    0.59
   8  10  -5    3.61    0.63
  -8 -10   5    3.77    0.63
  -8  10  -5    2.89    0.54
   8  -9   5    3.36    0.56
   8   9  -5    2.39    0.53
  -8   9  -5    3.00    0.52
  -8  -9   5    3.74    0.61
   8   8  -5    0.98    0.48
   8  -8   5    1.95    0.45
  -8   8  -5    1.37    0.45
  -8  -8   5    1.38    0.49
   8  -7   5    5.80    0.65
   8   7  -5    6.23    0.71
  -8   7  -5    5.79    0.63
  -8  -7   5    5.14    0.65
   8   6  -5    6.89    0.70
   8  -6   5    8.00    0.72
  -8  -6   5    8.33    0.74
  -8   6  -5    6.67    0.68
   8   5  -5   23.90    1.12
   8  -5   5   23.22    1.13
  -8   5  -5   20.30    1.04
  -8  -5   5   21.58    1.10
   8  -4   5    2.23    0.48
   8   4  -5    3.06    0.52
  -8   4  -5    2.19    0.46
  -8  -4   5    2.34    0.49
   8   3  -5    1.74    0.16
   8   3  -5    2.07    0.47
   8  -3   5    1.12    0.44
  -8  -3   5    1.23    0.42
  -8   3  -5    1.48    0.44
   8   2  -5    6.30    0.34
   8  -2   5    5.64    0.61
   8   2  -5    6.78    0.66
  -8  -2   5    5.45    0.57
  -8   2  -5    6.87    0.67
   8   1  -5    1.77    0.42
   8   1  -5    1.68    0.23
   8  -1   5    2.22    0.44
  -8  -1   5    0.67    0.33
  -8   1  -5    1.82    0.46
   8   0   5    4.48    0.55
   8   0  -5    5.33    0.39
   8   0  -5    4.51    0.54
  -8   0   5    5.77    0.56
  -8   0  -5    4.59    0.58
   8  -1  -5    1.76    0.41
   8   1   5    1.46    0.44
  -8   1   5    0.94    0.36
  -8  -1  -5    1.95    0.46
   8  -2  -5    7.87    0.64
   8   2   5    6.01    0.61
  -8   2   5    6.43    0.59
  -8  -2  -5    6.93    0.66
   8   3   5    1.45    0.44
   8  -3  -5    1.69    0.39
  -8   3   5    1.72    0.38
  -8  -3  -5    1.52    0.45
   8  -4  -5    2.64    0.43
   8   4   5    3.01    0.53
  -8   4   5    2.96    0.44
  -8  -4  -5    2.83    0.53
   8   5   5   22.45    1.10
   8  -5  -5   21.91    0.99
   8   5   5   21.64    0.88
  -8   5   5   22.60    0.93
   8   6   5    7.73    0.72
   8   6   5    6.94    0.53
  -8   6   5    7.68    0.57
  -8  -6  -5    7.25    0.71
   8   7   5    6.26    0.50
   8   7   5    5.84    0.65
  -8  -7  -5    6.38    0.67
  -8   7   5    6.36    0.52
   8   8   5    1.75    0.33
   8   8   5    1.00    0.44
  -8  -8  -5    1.14    0.45
  -8   8   5    1.33    0.34
   8   9   5    2.75    0.38
   8   9   5    2.23    0.48
   8   9   5    3.37    0.57
  -8  -9  -5    3.96    0.58
  -8   9   5    3.35    0.39
   8  10   5    2.30    0.51
   8  10   5    3.01    0.41
   8  10   5    4.31    0.58
  -8 -10  -5    3.23    0.56
  -8  10   5    2.87    0.36
   8  11   5    3.67    0.57
   8  11   5    3.50    0.42
   8  11   5    3.60    0.59
  -8  11   5    3.93    0.39
   8  12   5    2.02    0.36
   8  12   5    1.83    0.51
   8  12   5    1.92    0.51
  -8  12   5    2.14    0.31
   8  13   5    6.79    0.73
   8  13   5    4.65    0.66
  -8  13   5    5.03    0.38
   8  14   5    4.29    0.65
   8  14   5    5.83    0.71
  -8  14   5    4.95    0.33
   8  15   5    1.59    0.52
   8  15   5    1.49    0.49
   8  16   5    1.45    0.51
   8  16   5    1.26    0.47
   8  17   5    0.58    0.46
   8  17   5   -0.20    0.49
   8  18   5    1.27    0.51
   8  18   5    2.15    0.59
   9  17  -5    2.55    0.76
  -9  17  -5    0.89    0.54
   9  16  -5    0.83    0.62
  -9  16  -5    0.59    0.50
   9  15  -5    0.32    0.59
  -9  15  -5    0.23    0.48
   9  14  -5    2.42    0.69
  -9 -14   5    2.48    0.67
  -9  14  -5    2.06    0.55
   9  13  -5    0.49    0.55
  -9 -13   5    0.05    0.45
  -9  13  -5    0.87    0.49
   9  12  -5    1.33    0.55
   9  12  -5    1.33    0.39
  -9  12  -5    2.39    0.55
  -9 -12   5    1.77    0.60
   9  11  -5    0.70    0.55
  -9 -11   5   -0.04    0.47
  -9  11  -5    0.99    0.47
   9  10  -5    3.92    0.66
  -9  10  -5    4.06    0.62
  -9 -10   5    4.40    0.68
   9   9  -5   15.73    1.13
   9  -9   5   17.98    1.07
  -9  -9   5   16.60    1.10
  -9   9  -5   16.27    1.01
   9   8  -5    5.90    0.73
   9  -8   5    5.57    0.70
  -9  -8   5    5.72    0.72
  -9   8  -5    6.04    0.70
   9  -7   5   15.14    0.95
   9   7  -5   17.36    1.10
  -9   7  -5   15.83    0.98
  -9  -7   5   17.19    1.00
   9  -6   5    3.09    0.55
   9   6  -5    3.81    0.59
  -9  -6   5    2.09    0.55
  -9   6  -5    2.19    0.52
   9  -5   5   13.30    0.94
   9   5  -5   12.74    0.96
  -9   5  -5   13.20    0.95
  -9  -5   5   12.60    0.90
   9  -4   5    5.93    0.67
   9   4  -5    3.74    0.59
  -9  -4   5    4.14    0.60
  -9   4  -5    5.79    0.67
   9   3  -5   13.56    0.94
   9  -3   5   10.10    0.82
  -9  -3   5   11.01    0.83
  -9   3  -5   10.46    0.86
   9  -2   5    9.66    0.80
   9   2  -5   10.80    0.82
  -9   2  -5   12.34    0.82
  -9  -2   5   10.62    0.82
   9  -1   5   27.43    1.24
   9   1  -5   26.54    1.23
  -9   1  -5   27.48    1.23
  -9  -1   5   26.96    1.19
   9   0  -5    7.04    0.67
   9   0   5    5.50    0.66
  -9   0   5    5.59    0.60
  -9   0  -5    5.73    0.68
   9  -1  -5   25.23    1.18
   9   1   5   26.58    1.26
  -9  -1  -5   26.95    1.22
  -9   1   5   28.33    1.17
   9   2   5    9.93    0.83
   9  -2  -5   10.56    0.78
  -9   2   5   11.89    0.77
  -9  -2  -5   11.34    0.85
   9  -3  -5   11.68    0.82
   9   3   5   10.33    0.84
  -9   3   5   12.09    0.76
  -9  -3  -5   11.89    0.89
   9   4   5    5.32    0.65
  -9   4   5    5.12    0.56
   9   5   5   14.03    0.94
   9   5   5   14.34    0.72
  -9   5   5   13.10    0.77
  -9  -5  -5   16.00    0.99
   9   6   5    3.31    0.40
   9   6   5    2.91    0.56
  -9  -6  -5    3.99    0.60
  -9   6   5    3.21    0.45
   9   7   5   15.08    0.99
   9   7   5   15.73    0.76
  -9  -7  -5   17.60    1.03
  -9   7   5   16.13    0.82
   9   8   5    6.25    0.53
   9   8   5    7.45    0.77
  -9   8   5    7.27    0.58
  -9  -8  -5    5.64    0.70
   9   9   5   16.58    1.02
   9   9   5   15.28    0.75
   9   9   5   15.88    0.95
  -9  -9  -5   15.38    1.01
  -9   9   5   15.88    0.77
   9  10   5    4.48    0.65
   9  10   5    3.92    0.60
   9  10   5    3.55    0.43
  -9  10   5    3.30    0.43
   9  11   5    1.29    0.44
   9  11   5    0.65    0.46
  -9  11   5    0.76    0.30
   9  12   5    1.51    0.55
   9  12   5    2.53    0.51
  -9  12   5    2.39    0.35
   9  13   5    1.37    0.48
   9  13   5    1.10    0.50
  -9  13   5    0.61    0.29
   9  14   5    2.13    0.52
   9  14   5    2.75    0.61
  -9  14   5    2.27    0.33
   9  15   5    1.22    0.50
   9  15   5    0.81    0.53
   9  16   5    0.99    0.51
   9  16   5    0.66    0.54
   9  17   5    0.53    0.49
   9  17   5    1.35    0.58
  10  15  -5    2.95    0.75
 -10  15  -5    1.19    0.56
  10  14  -5    3.38    0.77
 -10 -14   5    4.60    0.79
 -10  14  -5    4.17    0.68
  10  13  -5    2.13    0.68
 -10  13  -5    1.40    0.55
 -10 -13   5    0.33    0.58
  10  12  -5    5.85    0.83
 -10 -12   5    5.83    0.81
 -10  12  -5    6.02    0.76
  10  11  -5    1.81    0.62
 -10 -11   5   -0.28    0.46
 -10  11  -5    1.36    0.50
  10  10  -5    2.61    0.67
 -10 -10   5    1.85    0.56
 -10  10  -5    2.81    0.57
  10   9  -5    7.67    0.87
 -10  -9   5    7.52    0.85
 -10   9  -5    5.90    0.73
  10  -8   5    5.67    0.73
  10   8  -5    5.73    0.79
 -10  -8   5    5.67    0.75
 -10   8  -5    6.04    0.73
  10   7  -5    0.97    0.53
  10  -7   5    0.17    0.46
 -10   7  -5    0.88    0.49
 -10  -7   5    0.60    0.49
  10   6  -5    1.63    0.55
  10  -6   5    1.88    0.50
 -10   6  -5    2.04    0.53
 -10  -6   5    2.16    0.56
  10  -5   5    2.85    0.60
  10   5  -5    2.88    0.57
 -10   5  -5    3.57    0.61
 -10  -5   5    2.20    0.56
  10  -4   5    7.06    0.76
  10   4  -5    7.58    0.78
 -10   4  -5    6.10    0.71
 -10  -4   5    6.12    0.71
  10  -3   5    0.68    0.45
  10   3  -5    0.98    0.48
 -10   3  -5    0.81    0.48
 -10  -3   5    0.88    0.46
  10  -2   5    2.10    0.52
  10   2  -5    2.45    0.55
 -10   2  -5    3.66    0.61
 -10  -2   5    3.28    0.55
  10   1  -5   49.51    1.81
  10  -1   5   48.56    1.83
 -10   1  -5   49.17    1.84
 -10  -1   5   46.98    1.75
  10   0   5   40.65    1.67
  10   0  -5   42.63    1.65
 -10   0  -5   42.64    1.66
 -10   0   5   43.86    1.61
  10   1   5   49.57    1.83
  10  -1  -5   51.54    1.80
 -10   1   5   47.94    1.71
 -10  -1  -5   44.43    1.76
  10   2   5    2.36    0.58
  10  -2  -5    3.21    0.54
 -10  -2  -5    2.86    0.58
 -10   2   5    3.16    0.51
  10   3   5    1.32    0.48
 -10   3   5    0.70    0.40
 -10  -3  -5    1.41    0.46
  10   4   5    6.55    0.73
 -10  -4  -5    6.87    0.74
 -10   4   5    6.30    0.63
  10   5   5    2.66    0.59
  10   5   5    2.92    0.41
 -10   5   5    3.12    0.49
 -10  -5  -5    3.49    0.59
  10   6   5    1.75    0.36
  10   6   5    1.36    0.53
 -10  -6  -5    2.18    0.55
 -10   6   5    2.22    0.44
  10   7   5    1.02    0.32
  10   7   5   -0.01    0.42
 -10  -7  -5    1.17    0.50
 -10   7   5    0.62    0.40
  10   8   5    7.31    0.82
 -10   8   5    5.39    0.56
 -10  -8  -5    6.49    0.74
  10   9   5    5.86    0.75
 -10  -9  -5    7.46    0.82
 -10   9   5    5.91    0.57
  10  10   5    1.87    0.53
  10  10   5    1.87    0.56
 -10  10   5    2.42    0.43
  10  11   5    0.53    0.54
  10  11   5    2.23    0.58
 -10  11   5    1.17    0.37
  10  12   5    5.57    0.74
  10  12   5    4.35    0.74
 -10  12   5    5.93    0.52
  10  13   5    1.10    0.47
  10  13   5    0.37    0.55
 -10  13   5    1.69    0.37
  10  14   5    3.68    0.67
  10  14   5    4.79    0.76
 -10  14   5    4.34    0.44
  10  15   5    1.49    0.53
  10  15   5    2.44    0.65
  11  14  -5    0.07    0.63
 -11  14  -5   -0.21    0.46
 -11 -14   5    0.47    0.63
  11  13  -5    1.21    0.66
 -11  13  -5    2.28    0.62
 -11 -13   5    2.31    0.71
  11  12  -5    4.80    0.84
 -11  12  -5    3.23    0.65
 -11 -12   5    4.22    0.78
  11  11  -5    0.75    0.61
 -11 -11   5    0.92    0.57
 -11  11  -5   -0.06    0.49
  11  10  -5    1.13    0.61
 -11 -10   5    1.23    0.60
 -11  10  -5    0.44    0.51
  11   9  -5    1.34    0.62
 -11  -9   5    0.21    0.52
 -11   9  -5    0.94    0.54
  11   8  -5    3.65    0.73
 -11  -8   5    3.01    0.67
 -11   8  -5    4.00    0.69
  11   7  -5    0.77    0.58
  11  -7   5    1.83    0.57
 -11   7  -5    1.04    0.52
 -11  -7   5    1.82    0.58
  11   6  -5    0.94    0.58
  11  -6   5    1.70    0.57
 -11   6  -5    1.61    0.56
 -11  -6   5    1.04    0.54
  11   5  -5    7.32    0.86
  11  -5   5    7.28    0.82
 -11   5  -5    5.76    0.75
 -11  -5   5    6.09    0.78
  11  -4   5   10.92    0.97
  11   4  -5   12.93    1.05
 -11  -4   5   10.65    0.94
 -11   4  -5   11.65    1.00
  11  -3   5    2.95    0.63
  11   3  -5    2.48    0.60
 -11   3  -5    3.10    0.62
 -11  -3   5    2.89    0.60
  11  -2   5    1.02    0.52
  11   2  -5    0.47    0.48
 -11  -2   5    2.74    0.57
 -11   2  -5    1.76    0.56
  11  -1   5    7.87    0.85
  11   1  -5    8.20    0.84
 -11   1  -5    7.75    0.83
 -11  -1   5    6.66    0.74
  11   0  -5    9.28    0.88
  11   0   5   11.34    0.99
 -11   0   5   12.82    0.90
 -11   0  -5    9.79    0.90
  11   1   5    7.16    0.80
 -11  -1  -5    7.17    0.82
 -11   1   5    7.10    0.74
  11   2   5    1.25    0.55
 -11   2   5    1.59    0.47
  11   3   5    2.71    0.59
 -11   3   5    2.86    0.55
  11   4   5   13.73    1.07
 -11   4   5   10.99    0.85
 -11  -4  -5   10.85    0.96
  11   5   5    7.72    0.85
  11   5   5    6.40    0.57
 -11   5   5    6.76    0.71
 -11  -5  -5    6.21    0.80
  11   6   5    1.43    0.57
 -11   6   5    1.18    0.46
 -11  -6  -5    1.75    0.58
  11   7   5    1.24    0.58
 -11  -7  -5    0.95    0.50
 -11   7   5    0.91    0.42
  11   8   5    3.34    0.68
 -11   8   5    3.85    0.54
 -11  -8  -5    4.57    0.73
  11   9   5    1.21    0.57
 -11   9   5    0.72    0.38
  11  10   5    1.22    0.55
  11  10   5    0.83    0.55
 -11  10   5    1.74    0.42
  11  11   5    0.28    0.52
  11  11   5    1.26    0.52
 -11  11   5    0.93    0.41
  11  12   5    3.42    0.67
  11  12   5    2.51    0.68
 -11  12   5    2.81    0.48
  11  13   5    2.27    0.66
  11  13   5    3.79    0.68
 -11  13   5    2.39    0.44
  11  14   5   -0.23    0.41
  11  14   5   -0.79    0.48
 -11  14   5   -0.16    0.34
  12  12  -5    4.32    0.88
 -12  12  -5    3.52    0.69
 -12 -12   5    3.20    0.79
  12  11  -5    1.14    0.68
 -12 -11   5    0.55    0.64
 -12  11  -5    0.54    0.55
  12  10  -5    4.46    0.88
 -12  10  -5    5.07    0.78
 -12 -10   5    4.90    0.86
  12   9  -5    1.49    0.69
 -12   9  -5    0.99    0.56
 -12  -9   5    1.78    0.65
  12   8  -5    1.36    0.64
 -12  -8   5    0.41    0.57
 -12   8  -5   -0.74    0.50
  12   7  -5    2.69    0.69
 -12   7  -5    4.81    0.74
 -12  -7   5    3.82    0.75
  12   6  -5    1.85    0.67
  12  -6   5    1.50    0.61
 -12   6  -5    0.78    0.55
 -12  -6   5    1.03    0.57
  12  -5   5    5.48    0.82
  12   5  -5    6.90    0.89
 -12  -5   5    7.64    0.87
 -12   5  -5    7.29    0.87
  12   4  -5   -0.84    0.47
  12  -4   5   -0.02    0.50
 -12   4  -5   -0.68    0.45
 -12  -4   5   -0.17    0.46
  12   3  -5    1.07    0.58
  12  -3   5    1.95    0.62
 -12   3  -5    2.02    0.60
 -12  -3   5    1.97    0.58
  12   2  -5    1.37    0.57
  12  -2   5    0.17    0.48
 -12  -2   5    0.23    0.49
 -12   2  -5    0.39    0.50
  12   1  -5    3.71    0.68
  12  -1   5    5.24    0.78
 -12   1  -5    4.02    0.70
 -12  -1   5    4.97    0.71
  12   0   5    0.18    0.51
 -12   0  -5    0.05    0.50
 -12   0   5    0.17    0.45
  12   1   5    3.95    0.73
 -12   1   5    3.99    0.65
  12   2   5    0.33    0.52
 -12   2   5    0.43    0.46
 -12  -2  -5    1.00    0.55
  12   3   5    2.64    0.66
 -12  -3  -5    1.23    0.58
 -12   3   5    1.10    0.51
  12   4   5   -0.06    0.52
 -12  -4  -5   -0.40    0.45
 -12   4   5    0.23    0.44
  12   5   5    7.38    0.89
 -12   5   5    6.86    0.75
 -12  -5  -5    6.55    0.83
  12   6   5    0.31    0.55
 -12  -6  -5    1.14    0.59
 -12   6   5    1.90    0.49
  12   7   5    3.49    0.72
 -12   7   5    4.77    0.64
 -12  -7  -5    3.45    0.71
  12   8   5    0.32    0.58
 -12  -8  -5   -0.11    0.51
 -12   8   5    0.31    0.45
  12   9   5   -0.19    0.53
 -12   9   5    0.49    0.44
  12  10   5    4.14    0.71
  12  10   5    6.28    0.88
 -12  10   5    5.64    0.64
  12  11   5    1.03    0.64
  12  11   5    0.49    0.56
 -12  11   5    0.94    0.46
  12  12   5    3.23    0.76
  12  12   5    3.53    0.69
 -12  12   5    3.43    0.55
  13  10  -5    5.79    0.96
 -13  10  -5    4.68    0.80
 -13 -10   5    2.85    0.77
  13   9  -5    5.96    0.96
 -13   9  -5    5.22    0.80
 -13  -9   5    3.92    0.82
  13   8  -5   -0.03    0.65
 -13  -8   5    1.30    0.65
 -13   8  -5    0.52    0.58
  13   7  -5    3.26    0.79
 -13   7  -5    3.19    0.74
 -13  -7   5    2.85    0.72
  13   6  -5    0.66    0.64
 -13  -6   5   -0.90    0.49
 -13   6  -5   -0.12    0.53
  13   5  -5    0.45    0.61
  13  -5   5    0.37    0.58
 -13   5  -5   -0.06    0.52
 -13  -5   5    0.01    0.55
  13   4  -5    0.30    0.58
  13  -4   5    2.29    0.69
 -13  -4   5    1.07    0.59
 -13   4  -5    1.45    0.61
  13   3  -5    2.81    0.73
  13  -3   5    4.33    0.81
 -13  -3   5    4.38    0.74
 -13   3  -5    4.55    0.77
  13  -2   5    1.12    0.63
 -13   2  -5    2.50    0.68
 -13  -2   5    0.98    0.58
  13  -1   5    3.68    0.75
 -13  -1   5    1.77    0.62
  13   0   5    2.70    0.72
 -13   0   5    2.56    0.65
  13   1   5    1.87    0.67
 -13   1   5    2.35    0.61
 -13  -1  -5    3.35    0.73
  13   2   5    1.62    0.66
 -13   2   5    1.76    0.56
 -13  -2  -5    1.90    0.65
  13   3   5    3.81    0.78
 -13   3   5    5.04    0.72
 -13  -3  -5    4.39    0.81
  13   4   5   -0.72    0.54
 -13   4   5    0.95    0.53
 -13  -4  -5    1.25    0.57
  13   5   5   -0.47    0.55
 -13   5   5    0.12    0.47
 -13  -5  -5    0.81    0.59
  13   6   5    0.21    0.58
 -13  -6  -5    0.16    0.58
 -13   6   5   -0.24    0.45
  13   7   5    2.73    0.76
 -13  -7  -5    3.13    0.77
 -13   7   5    2.42    0.59
  13   8   5    1.63    0.68
 -13   8   5   -0.10    0.48
  13   9   5    4.27    0.86
 -13   9   5    5.92    0.72
  13  10   5    5.05    0.89
 -13  10   5    5.24    0.69
  14   6  -5    1.45    0.74
 -14   6  -5    0.89    0.59
 -14  -6   5    1.73    0.67
  14   5  -5    0.24    0.60
 -14  -5   5   -0.09    0.56
 -14   5  -5    0.43    0.61
 -14   4  -5    2.61    0.73
 -14  -4   5    1.96    0.67
  14  -3   5    6.13    0.95
 -14  -3   5    4.50    0.80
  14  -2   5    0.49    0.64
 -14  -2   5    0.49    0.56
  14  -1   5    0.16    0.62
 -14   1  -5    0.06    0.58
 -14  -1   5    0.64    0.61
  14   0   5    4.22    0.85
 -14   0   5    4.83    0.79
 -14   0  -5    3.88    0.81
  14   1   5    0.13    0.61
 -14   1   5    0.07    0.52
 -14  -1  -5    0.46    0.61
  14   2   5   -0.23    0.59
 -14   2   5    1.36    0.58
 -14  -2  -5   -0.40    0.49
  14   3   5    4.57    0.88
 -14   3   5    4.69    0.76
 -14  -3  -5    7.00    0.97
  14   4   5    2.18    0.76
 -14  -4  -5    1.80    0.68
 -14   4   5    1.47    0.60
  14   5   5   -0.11    0.64
 -14  -5  -5    0.78    0.66
 -14   5   5    0.46    0.53
  14   6   5    1.48    0.71
 -14  -6  -5   -0.23    0.60
 -14   6   5    1.25    0.56
   0  21  -6    0.68    0.54
   0  20  -6    1.67    0.58
   0  19  -6    0.16    0.46
   0  18  -6    0.81    0.47
   0  17  -6    2.92    0.58
   0  16  -6    4.98    0.65
   0  15  -6    0.32    0.39
   0 -15   6   -0.01    0.39
   0  14  -6    6.84    0.70
   0 -14   6    8.23    0.74
   0  13  -6   49.42    1.74
   0 -13   6   51.68    1.76
   0 -12   6    0.56    0.39
   0  12  -6    0.73    0.40
   0  11  -6    5.61    0.58
   0 -11   6    5.25    0.35
   0 -11   6    5.61    0.57
   0 -10   6    2.28    0.40
   0 -10   6    2.23    0.21
   0  10  -6    2.32    0.44
   0  -9   6   29.86    1.10
   0  -9   6   28.09    0.76
   0   9  -6   29.53    1.14
   0   8  -6    2.24    0.39
   0  -8   6    2.62    0.39
   0   7  -6  101.72    2.70
   0  -7   6   97.65    2.67
   0  -6   6   35.84    1.19
   0   6  -6   36.05    1.21
   0   5  -6    3.30    0.36
   0  -5   6    3.27    0.34
   0   4  -6    8.34    0.54
   0  -4   6    8.49    0.48
   0  -3   6    0.70    0.21
   0  -3   6    1.05    0.10
   0   3  -6    1.26    0.27
   0  -2   6    2.83    0.28
   0  -2   6    3.28    0.22
   0   2  -6    3.13    0.31
   0  -1   6  103.20    2.53
   0  -1   6   99.79    2.38
   0  -1   6   98.44    2.53
   0   1  -6  101.77    2.54
   0   1  -6  100.13    2.39
   0   0  -6   39.01    1.11
   0   0   6   39.45    1.10
   0   0   6   40.65    1.13
   0   0   6   40.33    1.05
   0   0  -6   38.95    1.04
   0   0   6   38.24    1.12
   0  -1  -6   99.16    2.44
   0   1   6  100.63    2.47
   0   1   6  102.61    2.50
   0   1   6   97.96    2.46
   0  -1  -6  100.36    2.48
   0   1   6  100.71    2.44
   0  -2  -6    3.13    0.27
   0   2   6    3.46    0.24
   0  -2  -6    4.51    0.34
   0   2   6    3.36    0.31
   0   2   6    3.11    0.28
   0  -2  -6    3.65    0.26
   0  -3  -6    0.81    0.16
   0   3   6    0.99    0.23
   0   3   6    0.79    0.20
   0   3   6    0.96    0.15
   0  -3  -6    0.94    0.22
   0   3   6    1.10    0.15
   0   4   6    9.36    0.48
   0  -4  -6    8.69    0.35
   0   4   6    8.42    0.31
   0   4   6    7.85    0.45
   0   4   6    8.96    0.31
   0  -4  -6    8.39    0.47
   0   5   6    3.02    0.32
   0   5   6    2.39    0.30
   0  -5  -6    3.11    0.19
   0   6   6   37.45    1.18
   0   6   6   37.32    1.17
   0   7   6  102.16    2.62
   0   7   6   96.64    2.61
   0   8   6    2.44    0.34
   0   8   6    2.63    0.35
   0   9   6   29.10    1.06
   0   9   6   28.43    1.05
   0  10   6    2.82    0.41
   0  10   6    1.90    0.36
   0  11   6    6.06    0.56
   0  12   6    0.40    0.32
   0  13   6   52.14    1.74
   0  14   6    7.01    0.64
   0  15   6   -0.05    0.30
   0  16   6    4.20    0.59
   0  17   6    2.59    0.55
   0  18   6   -0.26    0.37
   0  19   6    1.23    0.47
   0  20   6    2.27    0.56
   1  21  -6    3.26    0.69
  -1  21  -6    3.39    0.66
   1  20  -6    2.34    0.61
  -1  20  -6    1.76    0.55
   1  19  -6    0.43    0.49
  -1  19  -6    0.95    0.49
   1  18  -6    1.13    0.50
  -1  18  -6    1.73    0.54
   1  17  -6    2.06    0.54
  -1  17  -6    2.28    0.53
   1  16  -6    5.60    0.70
  -1  16  -6    4.82    0.65
   1 -15   6    0.84    0.47
   1  15  -6    1.70    0.47
  -1 -15   6    1.82    0.50
  -1  15  -6    0.82    0.43
   1  14  -6   23.84    1.16
   1 -14   6   26.37    1.19
  -1 -14   6   28.31    1.23
  -1  14  -6   24.03    1.16
   1 -13   6    4.74    0.58
   1  13  -6    5.04    0.60
  -1 -13   6    4.22    0.57
  -1  13  -6    4.31    0.58
   1 -12   6    8.42    0.70
   1  12  -6    9.20    0.75
  -1  12  -6    9.78    0.76
  -1 -12   6    9.99    0.71
   1  11  -6    0.24    0.36
   1 -11   6   -0.06    0.18
   1 -11   6    0.57    0.36
  -1  11  -6    0.54    0.37
  -1 -11   6    0.28    0.35
   1 -10   6   17.37    0.58
   1 -10   6   16.36    0.87
   1  10  -6   18.65    0.89
  -1 -10   6   17.45    0.89
  -1  10  -6   16.79    0.89
   1  -9   6    9.73    0.39
   1   9  -6   10.01    0.65
   1  -9   6    9.98    0.68
  -1   9  -6   10.09    0.66
  -1  -9   6    9.69    0.68
   1   8  -6   44.03    1.42
   1  -8   6   41.80    1.41
   1  -8   6   42.10    1.09
  -1   8  -6   43.71    1.43
  -1  -8   6   44.43    1.40
   1   7  -6   15.10    0.76
   1  -7   6   14.68    0.45
   1  -7   6   14.37    0.74
  -1   7  -6   15.84    0.74
  -1  -7   6   14.66    0.73
   1  -6   6    4.53    0.41
   1   6  -6    4.60    0.43
  -1   6  -6    5.37    0.47
  -1  -6   6    4.87    0.42
   1  -5   6   19.74    0.78
   1   5  -6   20.60    0.84
  -1  -5   6   20.53    0.79
  -1   5  -6   20.85    0.81
   1   4  -6    8.64    0.51
   1  -4   6    8.18    0.52
  -1   4  -6    8.27    0.50
  -1  -4   6    9.39    0.53
   1   3  -6   12.95    0.60
   1   3  -6   11.16    0.33
   1  -3   6   11.88    0.57
  -1   3  -6   10.76    0.60
  -1  -3   6   12.32    0.57
   1   2  -6   42.09    1.22
   1  -2   6   42.01    1.07
   1  -2   6   40.69    1.21
   1   2  -6   41.62    1.03
  -1  -2   6   39.36    1.19
  -1   2  -6   41.88    1.23
   1  -1   6  105.54    2.54
   1   1  -6  103.23    2.51
   1   1  -6  105.86    2.67
   1  -1   6  108.24    2.67
  -1  -1   6  106.62    2.60
  -1   1  -6  106.07    2.69
  -1  -1   6  110.00    2.68
  -1  -1   6  106.12    2.66
  -1  -1   6  106.85    2.52
   1   0  -6   40.44    1.09
   1   0  -6   42.02    1.16
   1   0   6   44.12    1.18
   1   0   6   42.31    1.12
   1   0   6   40.74    1.18
  -1   0   6   41.05    1.09
  -1   0   6   41.53    1.15
  -1   0   6   41.23    1.15
  -1   0   6   40.63    1.16
  -1   0  -6   40.03    1.18
   1  -1  -6  103.18    2.56
   1   1   6  105.77    2.61
   1   1   6  106.80    2.58
   1   1   6  104.84    2.62
   1  -1  -6  106.99    2.61
   1  -1  -6  108.76    2.60
   1   1   6  104.45    2.64
  -1  -1  -6  103.37    2.62
  -1   1   6  107.83    2.62
  -1   1   6  106.71    2.58
  -1   1   6  106.51    2.57
  -1   1   6  102.85    2.58
   1   2   6   39.85    1.19
   1   2   6   39.78    1.13
   1   2   6   41.28    1.12
   1  -2  -6   41.91    1.18
   1  -2  -6   41.08    1.15
   1   2   6   42.65    1.17
   1  -2  -6   41.70    1.10
  -1   2   6   41.18    1.15
  -1  -2  -6   40.90    1.14
  -1   2   6   40.79    1.18
  -1   2   6   42.08    1.08
   1  -3  -6   11.15    0.51
   1   3   6   11.95    0.52
   1   3   6   10.95    0.44
   1   3   6   10.85    0.52
   1  -3  -6   11.48    0.41
  -1   3   6   10.94    0.51
  -1   3   6   12.03    0.38
  -1   3   6   12.02    0.52
  -1   3   6   12.15    0.39
  -1  -3  -6   11.49    0.47
  -1  -3  -6   10.74    0.53
   1   4   6    8.47    0.46
   1   4   6    8.90    0.47
   1  -4  -6    7.26    0.44
   1   4   6    7.43    0.36
   1  -4  -6    7.76    0.30
   1   4   6    8.11    0.35
  -1  -4  -6    7.83    0.47
  -1   4   6    8.28    0.46
  -1  -4  -6    8.08    0.37
  -1   4   6    7.92    0.45
   1   5   6   20.86    0.79
   1   5   6   20.84    0.62
   1   5   6   21.36    0.79
   1   5   6   21.13    0.63
  -1   5   6   21.49    0.79
  -1   5   6   19.74    0.77
  -1  -5  -6   20.58    0.64
   1   6   6    4.35    0.39
   1   6   6    5.49    0.44
   1   6   6    4.75    0.27
   1   6   6    4.64    0.27
  -1  -6  -6    5.19    0.32
  -1   6   6    4.52    0.40
  -1   6   6    6.23    0.46
   1   7   6   15.28    0.48
   1   7   6   14.00    0.67
   1   7   6   14.81    0.68
   1   7   6   14.94    0.48
  -1  -7  -6   15.56    0.53
  -1   7   6   14.99    0.68
  -1   7   6   15.57    0.69
   1   8   6   41.58    1.36
   1   8   6   44.19    1.10
   1   8   6   42.77    1.10
   1   8   6   44.02    1.38
  -1   8   6   44.81    1.39
  -1  -8  -6   42.08    1.16
  -1   8   6   43.47    1.38
   1   9   6   10.01    0.61
   1   9   6    9.66    0.37
   1   9   6   10.07    0.37
   1   9   6    9.87    0.63
  -1   9   6    9.15    0.59
  -1   9   6   10.51    0.64
   1  10   6   17.54    0.52
   1  10   6   16.84    0.53
   1  10   6   16.96    0.79
   1  10   6   17.77    0.83
  -1  10   6   17.22    0.81
   1  11   6    0.07    0.14
   1  11   6    0.44    0.28
   1  11   6    0.23    0.29
  -1  11   6    0.11    0.30
   1  12   6    8.82    0.68
  -1  12   6    9.74    0.66
   1  13   6    4.19    0.53
  -1  13   6    4.26    0.52
   1  14   6   24.13    1.08
  -1  14   6   24.88    1.09
   1  15   6    1.33    0.40
  -1  15   6    0.77    0.36
   1  16   6    5.33    0.63
  -1  16   6    5.26    0.62
   1  17   6    2.36    0.50
  -1  17   6    2.91    0.52
   1  18   6    2.17    0.50
  -1  18   6    1.02    0.45
   1  19   6    0.54    0.44
   1  20   6    2.60    0.57
   1  21   6    3.30    0.65
   2  21  -6    0.08    0.52
  -2  21  -6    1.25    0.54
   2  20  -6    1.90    0.60
  -2  20  -6    2.26    0.59
   2  19  -6    0.07    0.49
  -2  19  -6    0.07    0.47
   2  18  -6    0.95    0.51
  -2  18  -6    0.74    0.49
   2  17  -6    0.63    0.46
  -2  17  -6    1.28    0.47
   2  16  -6    2.83    0.56
  -2  16  -6    3.04    0.56
   2  15  -6    6.36    0.71
  -2 -15   6    6.47    0.69
  -2  15  -6    5.18    0.63
   2  14  -6    0.75    0.43
   2 -14   6   -0.23    0.36
  -2 -14   6    0.71    0.42
  -2  14  -6    0.71    0.41
   2  13  -6    3.45    0.54
   2 -13   6    3.11    0.52
  -2  13  -6    3.73    0.54
  -2 -13   6    2.92    0.51
   2  12  -6   19.68    1.01
   2 -12   6   22.15    1.04
  -2  12  -6   19.85    1.02
  -2 -12   6   20.34    1.04
   2  11  -6   10.17    0.76
   2  11  -6   10.56    0.40
   2 -11   6    9.96    0.74
  -2 -11   6    9.26    0.72
  -2  11  -6   10.66    0.77
   2  10  -6    3.80    0.24
   2 -10   6    4.22    0.32
   2 -10   6    3.78    0.49
   2  10  -6    3.68    0.51
  -2 -10   6    4.21    0.50
  -2  10  -6    3.89    0.50
   2   9  -6   33.72    1.28
   2  -9   6   34.00    0.97
   2   9  -6   33.46    0.86
   2  -9   6   32.78    1.23
  -2   9  -6   35.16    1.27
  -2  -9   6   35.15    1.27
   2   8  -6    0.72    0.32
   2   8  -6    1.14    0.11
   2  -8   6    1.42    0.34
   2  -8   6    1.01    0.19
  -2  -8   6    1.07    0.34
  -2   8  -6    0.95    0.33
   2  -7   6    9.41    0.63
   2   7  -6    9.49    0.61
  -2  -7   6   10.65    0.65
  -2   7  -6   10.36    0.65
   2   6  -6    9.90    0.64
   2  -6   6    9.34    0.56
  -2  -6   6    9.50    0.61
  -2   6  -6    8.55    0.61
   2   5  -6   48.11    1.50
   2  -5   6   51.26    1.49
  -2   5  -6   49.51    1.49
  -2  -5   6   48.07    1.47
   2   4  -6    4.65    0.41
   2  -4   6    4.09    0.39
   2   4  -6    3.93    0.19
  -2   4  -6    3.45    0.38
  -2  -4   6    4.01    0.38
   2  -3   6   30.00    0.99
   2   3  -6   28.71    0.97
   2   3  -6   29.31    0.76
  -2   3  -6   29.15    1.00
  -2  -3   6   29.08    0.82
  -2  -3   6   29.23    0.97
   2   2  -6   45.15    1.32
   2   2  -6   44.87    1.14
   2  -2   6   45.07    1.33
  -2  -2   6   45.60    1.31
  -2   2  -6   45.02    1.34
  -2  -2   6   45.39    1.19
   2   1  -6  189.82    4.42
   2   1  -6  182.03    4.60
   2  -1   6  192.79    4.62
  -2   1  -6  188.61    4.63
  -2  -1   6  190.33    4.60
  -2  -1   6  192.85    4.46
  -2  -1   6  194.38    4.59
   2   0  -6   15.22    0.57
   2   0  -6   15.36    0.53
   2   0  -6   14.62    0.58
   2   0   6   15.10    0.60
  -2   0   6   15.31    0.58
  -2   0   6   14.12    0.54
  -2   0   6   15.12    0.59
  -2   0  -6   14.47    0.62
   2  -1  -6  194.42    4.61
   2   1   6  190.34    4.65
   2   1   6  191.63    4.65
   2  -1  -6  194.48    4.56
   2   1   6  192.52    4.57
   2  -1  -6  189.41    4.53
  -2  -1  -6  194.33    4.66
  -2   1   6  192.48    4.60
  -2   1   6  192.52    4.56
  -2   1   6  196.37    4.59
   2   2   6   45.45    1.26
   2   2   6   44.19    1.27
   2  -2  -6   44.41    1.20
   2  -2  -6   46.31    1.27
   2   2   6   44.65    1.26
  -2   2   6   44.53    1.18
  -2   2   6   46.57    1.26
  -2  -2  -6   43.36    1.26
   2   3   6   29.41    0.90
   2   3   6   29.27    0.89
   2  -3  -6   29.20    0.94
   2   3   6   29.81    0.95
   2   3   6   28.72    0.95
   2  -3  -6   29.75    0.82
  -2   3   6   31.37    0.96
  -2   3   6   30.81    0.95
  -2  -3  -6   28.52    0.89
  -2   3   6   29.12    0.80
  -2   3   6   29.44    0.79
   2   4   6    3.68    0.35
   2  -4  -6    4.12    0.37
   2   4   6    3.71    0.29
   2   4   6    3.71    0.35
   2  -4  -6    3.95    0.25
   2   4   6    4.42    0.31
  -2  -4  -6    4.12    0.31
  -2   4   6    4.11    0.36
  -2   4   6    3.66    0.33
  -2   4   6    3.82    0.18
   2   5   6   47.47    1.30
   2   5   6   48.16    1.43
   2   5   6   47.34    1.41
  -2  -5  -6   47.34    1.31
  -2   5   6   47.34    1.40
  -2   5   6   49.79    1.42
   2   6   6    7.67    0.38
   2   6   6    9.45    0.57
   2   6   6    9.21    0.44
   2   6   6    9.86    0.52
  -2   6   6    9.87    0.53
  -2   6   6   10.14    0.54
  -2  -6  -6    9.48    0.46
   2   7   6   10.87    0.59
   2   7   6   10.90    0.46
   2   7   6   10.40    0.46
   2   7   6   10.10    0.55
  -2   7   6    9.34    0.56
  -2   7   6    9.41    0.56
   2   8   6    1.08    0.21
   2   8   6    0.74    0.28
   2   8   6    0.93    0.26
  -2  -8  -6    0.73    0.21
  -2   8   6    0.73    0.28
   2   9   6   33.00    1.18
   2   9   6   33.45    0.98
   2   9   6   34.90    1.00
   2   9   6   33.99    1.17
  -2  -9  -6   32.16    1.01
  -2   9   6   34.71    1.20
   2  10   6    3.34    0.31
   2  10   6    4.69    0.49
   2  10   6    3.65    0.30
   2  10   6    4.18    0.46
  -2 -10  -6    4.75    0.37
  -2  10   6    3.77    0.45
   2  11   6   10.78    0.48
   2  11   6   10.24    0.49
   2  11   6    9.92    0.66
   2  11   6    9.33    0.62
  -2  11   6   10.00    0.69
   2  12   6   20.31    0.71
   2  12   6   19.76    0.93
   2  12   6   20.52    0.91
   2  12   6   18.76    0.68
  -2  12   6   19.60    0.93
   2  13   6    3.23    0.48
   2  13   6    3.44    0.31
  -2  13   6    3.02    0.47
   2  14   6    0.28    0.32
   2  14   6    0.66    0.23
  -2  14   6    0.57    0.37
   2  15   6    5.95    0.38
   2  15   6    5.20    0.59
   2  16   6    3.08    0.31
   2  16   6    2.95    0.51
   2  17   6    0.88    0.24
   2  17   6    1.39    0.42
   2  18   6    1.26    0.45
   2  19   6    0.27    0.42
   2  20   6    1.55    0.54
   2  21   6    0.84    0.48
   3  20  -6    3.21    0.70
  -3  20  -6    3.26    0.64
   3  19  -6    1.35    0.58
  -3  19  -6    1.36    0.55
   3  18  -6    2.10    0.59
  -3  18  -6    2.07    0.56
   3  17  -6    0.08    0.42
  -3  17  -6    0.56    0.44
   3  16  -6    0.79    0.46
  -3  16  -6    0.79    0.44
   3  15  -6    0.54    0.44
  -3  15  -6    0.51    0.40
  -3 -15   6    1.54    0.50
   3 -14   6    0.74    0.42
   3  14  -6    0.10    0.39
  -3 -14   6    0.12    0.42
  -3  14  -6    0.21    0.39
   3 -13   6    1.03    0.42
   3  13  -6    1.59    0.47
  -3 -13   6    0.84    0.39
  -3  13  -6    1.54    0.44
   3  12  -6   14.10    0.54
   3 -12   6   14.95    0.90
   3  12  -6   14.15    0.93
  -3 -12   6   15.96    0.95
  -3  12  -6   16.23    0.91
   3  11  -6   34.28    1.34
   3  11  -6   31.42    0.91
   3 -11   6   30.47    1.27
  -3 -11   6   33.07    1.31
  -3  11  -6   33.98    1.30
   3 -10   6   33.81    1.29
   3  10  -6   35.41    1.35
   3  10  -6   33.67    0.93
  -3 -10   6   33.32    1.32
  -3  10  -6   35.42    1.31
   3   9  -6    3.62    0.24
   3   9  -6    4.27    0.54
   3  -9   6    4.23    0.49
  -3   9  -6    3.37    0.47
  -3  -9   6    3.81    0.49
   3   8  -6    4.86    0.51
   3  -8   6    4.99    0.50
   3   8  -6    5.10    0.28
  -3   8  -6    4.80    0.51
  -3  -8   6    4.88    0.52
   3   7  -6   21.10    0.61
   3   7  -6   21.84    0.96
   3  -7   6   20.81    0.88
  -3   7  -6   20.05    0.91
  -3  -7   6   21.49    0.92
   3   6  -6    5.64    0.51
   3  -6   6    5.45    0.47
  -3   6  -6    5.17    0.46
  -3  -6   6    5.49    0.49
   3   5  -6   19.04    0.83
   3  -5   6   21.65    0.87
  -3  -5   6   20.43    0.83
  -3   5  -6   21.30    0.88
   3  -4   6   38.70    1.26
   3   4  -6   39.54    1.27
  -3  -4   6   38.75    1.01
  -3   4  -6   39.40    1.26
  -3  -4   6   38.74    1.25
   3  -3   6   40.37    1.24
   3   3  -6   37.44    1.22
  -3   3  -6   39.64    1.25
  -3  -3   6   37.97    1.00
  -3  -3   6   37.47    1.21
   3   2  -6   14.55    0.68
   3  -2   6   14.65    0.68
  -3  -2   6   15.12    0.65
  -3   2  -6   14.71    0.69
  -3  -2   6   15.59    0.50
   3  -1   6    7.65    0.50
   3   1  -6    7.27    0.48
   3   1  -6    7.91    0.36
  -3  -1   6    7.26    0.35
  -3   1  -6    7.42    0.47
  -3  -1   6    7.78    0.45
   3   0  -6    4.88    0.32
   3   0  -6    4.22    0.35
   3   0   6    3.90    0.36
   3   0  -6    4.41    0.32
  -3   0   6    4.65    0.34
  -3   0  -6    4.55    0.37
  -3   0   6    4.29    0.30
  -3   0   6    3.95    0.32
   3   1   6    7.48    0.47
   3  -1  -6    7.62    0.43
   3  -1  -6    7.61    0.40
  -3   1   6    7.24    0.39
  -3   1   6    7.44    0.41
  -3  -1  -6    7.37    0.49
  -3   1   6    7.88    0.42
   3  -2  -6   14.73    0.58
   3  -2  -6   13.89    0.55
   3   2   6   14.50    0.64
  -3   2   6   15.18    0.58
  -3   2   6   14.77    0.53
  -3  -2  -6   14.98    0.64
   3  -3  -6   36.90    1.06
   3   3   6   38.62    1.18
   3   3   6   38.22    1.17
   3   3   6   39.64    1.17
   3   3   6   37.38    1.13
   3  -3  -6   39.35    1.15
  -3   3   6   38.23    1.03
  -3   3   6   38.09    1.03
  -3  -3  -6   35.78    1.14
  -3   3   6   39.55    1.14
   3   4   6   39.42    1.20
   3   4   6   40.18    1.16
   3  -4  -6   37.22    1.04
   3   4   6   38.73    1.21
   3   4   6   37.57    1.15
  -3  -4  -6   38.54    1.15
  -3   4   6   38.05    1.00
  -3   4   6   37.60    1.18
  -3   4   6   38.81    1.00
   3   5   6   20.06    0.78
   3  -5  -6   20.49    0.61
   3   5   6   20.80    0.75
   3   5   6   19.95    0.74
   3   5   6   20.40    0.81
  -3  -5  -6   21.22    0.77
   3   6   6    5.73    0.48
   3   6   6    6.14    0.46
   3   6   6    5.14    0.39
   3   6   6    5.30    0.37
  -3  -6  -6    5.51    0.39
   3   7   6   22.99    0.80
   3   7   6   21.94    0.85
   3   7   6   21.16    0.76
   3   7   6   22.40    0.89
   3   8   6    4.63    0.43
   3   8   6    4.80    0.47
   3   8   6    4.98    0.39
  -3  -8  -6    5.44    0.41
   3   9   6    4.50    0.38
   3   9   6    3.16    0.39
   3   9   6    4.05    0.47
  -3  -9  -6    4.40    0.39
   3  10   6   34.73    1.25
   3  10   6   32.70    1.05
   3  10   6   33.31    1.07
   3  10   6   32.92    1.18
  -3 -10  -6   33.79    1.09
   3  11   6   33.41    1.24
   3  11   6   32.25    1.20
   3  11   6   32.43    1.07
   3  12   6   14.53    0.77
   3  12   6   13.62    0.78
   3  12   6   13.01    0.66
   3  13   6    1.91    0.42
   3  13   6    1.07    0.28
   3  13   6    1.13    0.35
   3  14   6   -0.40    0.28
   3  14   6    0.56    0.28
   3  15   6    0.65    0.37
   3  15   6    0.25    0.27
   3  16   6    0.64    0.37
   3  16   6    1.29    0.32
   3  17   6   -0.07    0.35
   3  17   6    0.23    0.28
   3  18   6    2.33    0.35
   3  18   6    3.91    0.61
   3  19   6    3.38    0.60
   3  19   6    2.34    0.34
   3  20   6    3.33    0.61
   4  20  -6    5.74    0.80
  -4  20  -6    4.98    0.75
   4  19  -6    2.85    0.67
  -4  19  -6    2.69    0.62
   4  18  -6    1.69    0.58
  -4  18  -6    2.52    0.57
   4  17  -6    1.04    0.50
  -4  17  -6   -0.02    0.39
   4  16  -6    1.05    0.52
  -4  16  -6    0.94    0.44
   4  15  -6   -0.18    0.44
  -4 -15   6   -0.15    0.41
  -4  15  -6   -0.34    0.36
   4  14  -6    1.38    0.49
  -4  14  -6    1.79    0.46
  -4 -14   6    1.62    0.51
   4  13  -6    2.76    0.55
   4 -13   6    2.57    0.51
  -4 -13   6    3.47    0.57
  -4  13  -6    2.53    0.48
   4 -12   6   21.20    1.09
   4  12  -6   22.78    0.76
   4  12  -6   24.68    1.18
  -4  12  -6   22.46    1.09
  -4 -12   6   24.62    1.12
   4  11  -6    6.23    0.39
   4 -11   6    6.35    0.65
   4  11  -6    6.52    0.68
  -4 -11   6    6.28    0.64
  -4  11  -6    7.12    0.66
   4 -10   6    3.83    0.49
   4  10  -6    3.44    0.54
   4  10  -6    3.57    0.29
  -4 -10   6    4.19    0.27
  -4 -10   6    4.15    0.56
  -4  10  -6    3.35    0.51
   4   9  -6    5.37    0.60
   4   9  -6    5.55    0.35
   4  -9   6    5.81    0.58
  -4   9  -6    5.44    0.57
  -4  -9   6    5.92    0.30
  -4  -9   6    6.87    0.63
   4   8  -6   10.55    0.75
   4   8  -6   10.81    0.46
   4  -8   6   10.59    0.73
  -4   8  -6   11.01    0.74
  -4  -8   6   10.99    0.75
   4  -7   6   28.96    1.14
   4   7  -6   30.52    1.16
  -4  -7   6   29.32    0.75
  -4   7  -6   30.67    1.16
  -4  -7   6   31.74    1.15
   4   6  -6   12.88    0.73
   4  -6   6   13.87    0.75
  -4   6  -6   13.86    0.72
  -4  -6   6   14.29    0.77
   4  -5   6   10.27    0.61
   4   5  -6   10.59    0.68
  -4   5  -6    9.13    0.65
  -4  -5   6    9.61    0.29
  -4  -5   6    9.73    0.59
   4   4  -6    9.84    0.59
   4  -4   6    9.17    0.61
  -4   4  -6   10.49    0.66
  -4  -4   6    9.96    0.32
  -4  -4   6    8.65    0.59
   4   3  -6   63.34    1.83
   4  -3   6   66.95    1.84
  -4   3  -6   64.18    1.86
  -4  -3   6   62.11    1.53
  -4  -3   6   61.28    1.81
   4  -2   6    8.03    0.53
   4   2  -6    7.56    0.54
  -4  -2   6    7.90    0.33
  -4  -2   6    8.33    0.53
  -4   2  -6    8.65    0.59
   4  -1   6   17.39    0.74
   4   1  -6   17.97    0.75
   4   1  -6   18.32    0.59
  -4  -1   6   17.89    0.58
  -4   1  -6   17.45    0.79
  -4  -1   6   18.72    0.74
   4   0  -6  159.19    3.93
   4   0   6  156.28    3.98
   4   0  -6  159.09    3.77
  -4   0   6  160.88    3.78
  -4   0  -6  157.62    3.99
  -4   0   6  163.48    3.92
  -4   0   6  155.03    3.91
   4   1   6   17.90    0.74
   4  -1  -6   16.83    0.62
   4  -1  -6   17.22    0.68
  -4   1   6   17.33    0.67
  -4  -1  -6   18.37    0.76
  -4   1   6   17.07    0.65
   4   2   6    8.48    0.53
   4  -2  -6    7.65    0.43
   4  -2  -6    8.08    0.46
  -4  -2  -6    7.94    0.54
  -4   2   6    7.82    0.43
  -4   2   6    8.19    0.44
   4   3   6   62.69    1.73
   4  -3  -6   62.10    1.64
   4   3   6   62.95    1.74
   4  -3  -6   62.42    1.69
  -4   3   6   60.77    1.61
  -4  -3  -6   57.30    1.72
   4   4   6   12.11    0.59
   4   4   6   11.49    0.61
   4   4   6   10.02    0.54
   4  -4  -6   10.41    0.47
  -4   4   6   10.50    0.44
  -4  -4  -6    9.93    0.60
  -4   4   6    9.88    0.43
   4   5   6   12.28    0.58
   4   5   6    9.01    0.58
   4   5   6   10.51    0.54
   4  -5  -6   10.33    0.46
   4   5   6    9.50    0.56
  -4   5   6    9.26    0.39
  -4  -5  -6   10.53    0.57
  -4   5   6    9.65    0.40
   4   6   6   14.60    0.66
   4   6   6   14.74    0.65
   4   6   6   14.18    0.68
   4   6   6   13.15    0.69
   4  -6  -6   14.26    0.52
  -4  -6  -6   13.59    0.65
  -4   6   6   14.29    0.45
  -4   6   6   13.59    0.45
   4   7   6   28.41    1.01
   4   7   6   29.84    1.09
   4   7   6   29.48    1.02
   4   7   6   28.16    0.99
   4   8   6   10.60    0.61
   4   8   6   10.45    0.60
   4   8   6   10.50    0.65
   4   8   6   11.05    0.60
  -4  -8  -6    9.90    0.60
   4   9   6    6.16    0.49
   4   9   6    6.90    0.48
   4   9   6    5.91    0.56
   4   9   6    6.97    0.53
  -4  -9  -6    5.91    0.48
   4  10   6    3.48    0.43
   4  10   6    3.91    0.42
   4  10   6    3.28    0.47
  -4 -10  -6    3.96    0.43
   4  11   6    5.23    0.51
   4  11   6    6.62    0.52
   4  11   6    5.90    0.60
   4  12   6   20.65    1.00
   4  12   6   23.79    0.92
   4  12   6   21.83    0.96
   4  13   6    2.34    0.42
   4  13   6    2.90    0.48
   4  13   6    3.11    0.41
   4  14   6    1.12    0.34
   4  14   6    1.36    0.40
   4  14   6    1.19    0.37
   4  15   6   -0.63    0.27
   4  15   6    0.13    0.33
   4  16   6    0.83    0.34
   4  16   6    0.57    0.42
   4  17   6    0.25    0.32
   4  17   6    0.76    0.41
   4  18   6    1.79    0.39
   4  18   6    1.92    0.48
   4  19   6    4.24    0.67
   4  19   6    3.34    0.44
   4  20   6    6.58    0.77
   4  20   6    4.99    0.49
   5  19  -6    6.44    0.84
  -5  19  -6    5.35    0.74
   5  18  -6    7.13    0.85
  -5  18  -6    6.02    0.75
   5  17  -6    4.69    0.73
  -5  17  -6    4.89    0.67
   5  16  -6    0.29    0.48
  -5  16  -6   -0.34    0.40
   5  15  -6    1.90    0.55
  -5 -15   6    0.51    0.50
  -5  15  -6    1.20    0.45
   5  14  -6    2.23    0.56
  -5  14  -6    1.23    0.45
  -5 -14   6    2.34    0.52
   5 -13   6    3.85    0.57
   5  13  -6    3.80    0.61
  -5 -13   6    2.23    0.54
  -5  13  -6    2.78    0.51
   5  12  -6    4.84    0.38
   5 -12   6    4.98    0.60
   5  12  -6    4.03    0.60
  -5  12  -6    4.80    0.60
  -5 -12   6    4.32    0.63
   5  11  -6   10.22    0.50
   5  11  -6    9.77    0.82
   5 -11   6   10.06    0.78
  -5 -11   6    8.42    0.76
  -5  11  -6    9.22    0.76
   5  10  -6    3.07    0.31
   5 -10   6    3.10    0.52
   5  10  -6    2.54    0.52
  -5  10  -6    3.47    0.52
  -5 -10   6    2.46    0.48
   5   9  -6    9.66    0.51
   5  -9   6    8.71    0.69
   5   9  -6    8.28    0.72
  -5  -9   6    9.38    0.73
  -5   9  -6   10.16    0.74
   5  -8   6    2.61    0.45
   5   8  -6    3.11    0.51
  -5  -8   6    3.36    0.48
  -5   8  -6    2.96    0.47
   5  -7   6    2.25    0.40
   5   7  -6    1.85    0.44
  -5   7  -6    2.37    0.44
  -5  -7   6    1.95    0.40
   5  -6   6   12.80    0.77
   5   6  -6   10.37    0.70
  -5  -6   6   12.36    0.71
  -5   6  -6   12.62    0.78
   5  -5   6   31.80    1.19
   5   5  -6   31.24    1.20
  -5  -5   6   30.87    1.15
  -5   5  -6   32.14    1.21
   5  -4   6    0.10    0.28
   5   4  -6    0.12    0.30
  -5  -4   6   -0.09    0.26
  -5   4  -6   -0.28    0.27
   5  -3   6   37.92    1.29
   5   3  -6   38.37    1.30
  -5  -3   6   38.26    1.28
  -5   3  -6   37.55    1.32
   5  -2   6   32.70    1.19
   5   2  -6   34.06    0.92
   5   2  -6   34.27    1.19
  -5  -2   6   35.44    1.18
  -5   2  -6   37.15    1.25
   5   1  -6   56.35    1.40
   5   1  -6   50.07    1.60
   5  -1   6   56.07    1.66
  -5   1  -6   53.40    1.65
  -5  -1   6   54.15    1.59
   5   0   6    7.66    0.55
   5   0  -6    6.42    0.48
   5   0  -6    7.71    0.38
  -5   0  -6    6.70    0.52
  -5   0   6    6.40    0.47
   5  -1  -6   54.48    1.45
   5   1   6   54.51    1.62
   5  -1  -6   51.73    1.54
  -5  -1  -6   53.07    1.61
  -5   1   6   52.70    1.52
  -5   1   6   52.65    1.53
   5   2   6   33.77    1.16
   5  -2  -6   34.09    1.10
   5  -2  -6   34.47    1.05
  -5   2   6   33.52    1.07
  -5   2   6   36.60    1.09
  -5  -2  -6   34.29    1.19
   5  -3  -6   35.12    1.12
   5   3   6   36.12    1.22
  -5   3   6   38.10    1.12
  -5  -3  -6   36.76    1.23
  -5   3   6   35.81    1.08
   5  -4  -6   -0.16    0.18
   5   4   6    0.19    0.23
   5   4   6    0.36    0.27
  -5  -4  -6   -0.27    0.24
  -5   4   6    0.10    0.21
  -5   4   6    0.07    0.08
   5   5   6   30.53    1.12
   5   5   6   30.36    1.08
   5  -5  -6   31.28    0.99
  -5   5   6   32.92    0.96
  -5  -5  -6   31.21    1.13
  -5   5   6   33.43    0.95
   5   6   6   12.22    0.70
   5   6   6   11.74    0.71
   5  -6  -6   12.25    0.56
   5   6   6   12.21    0.61
  -5   6   6   12.84    0.49
  -5   6   6   12.36    0.50
  -5  -6  -6   12.24    0.71
   5   7   6    2.73    0.39
   5   7   6    2.41    0.41
   5   7   6    2.71    0.37
   5  -7  -6    2.42    0.28
  -5   7   6    2.82    0.23
  -5   7   6    2.37    0.23
   5   8   6    3.30    0.44
   5   8   6    3.18    0.38
   5   8   6    3.54    0.49
  -5   8   6    3.12    0.21
  -5  -8  -6    2.53    0.41
   5   9   6    9.19    0.70
   5   9   6    8.87    0.63
   5   9   6    9.84    0.58
  -5  -9  -6    9.97    0.67
   5  10   6    2.67    0.43
   5  10   6    2.96    0.40
   5  10   6    2.58    0.44
  -5 -10  -6    1.91    0.40
   5  11   6   10.11    0.77
   5  11   6    9.22    0.61
   5  11   6    9.90    0.68
   5  12   6    4.67    0.58
   5  12   6    5.26    0.52
   5  12   6    5.86    0.54
   5  13   6    2.69    0.43
   5  13   6    3.19    0.51
   5  13   6    3.14    0.46
   5  14   6    2.80    0.46
   5  14   6    2.49    0.43
   5  14   6    2.47    0.48
   5  15   6    1.14    0.42
   5  15   6    0.75    0.37
   5  16   6   -0.07    0.33
   5  16   6    0.83    0.41
   5  17   6    5.89    0.58
   5  17   6    5.42    0.69
   5  18   6    5.93    0.73
   5  18   6    6.75    0.61
   5  19   6    5.37    0.58
   5  19   6    6.27    0.74
   6  19  -6    2.50    0.68
  -6  19  -6    2.68    0.63
   6  18  -6    2.09    0.67
  -6  18  -6    1.55    0.57
   6  17  -6    4.39    0.76
  -6  17  -6    7.14    0.79
   6  16  -6    0.36    0.50
  -6  16  -6    0.91    0.48
   6  15  -6    4.80    0.73
  -6  15  -6    5.50    0.68
  -6 -15   6    6.44    0.81
   6  14  -6    0.58    0.48
  -6 -14   6   -0.29    0.38
  -6  14  -6    0.94    0.45
   6  13  -6    1.19    0.52
  -6 -13   6    1.78    0.53
  -6  13  -6    0.91    0.44
   6  12  -6    4.50    0.62
   6 -12   6    4.14    0.60
   6  12  -6    4.52    0.40
  -6  12  -6    3.14    0.54
  -6 -12   6    4.72    0.64
   6  11  -6    3.80    0.37
   6 -11   6    3.92    0.57
   6  11  -6    4.07    0.63
  -6 -11   6    3.80    0.57
  -6  11  -6    3.95    0.56
   6 -10   6    0.35    0.39
   6  10  -6    1.23    0.46
   6  10  -6    1.00    0.26
  -6  10  -6    1.10    0.41
  -6 -10   6    1.23    0.47
   6   9  -6   13.89    0.94
   6  -9   6   13.62    0.89
  -6  -9   6   14.19    0.92
  -6   9  -6   14.17    0.88
   6  -8   6    1.17    0.39
   6   8  -6    1.36    0.47
  -6   8  -6    0.31    0.39
  -6  -8   6    0.70    0.38
   6   7  -6    2.75    0.49
   6  -7   6    3.24    0.48
  -6  -7   6    2.50    0.46
  -6   7  -6    3.36    0.51
   6   6  -6    3.87    0.53
   6  -6   6    4.52    0.55
  -6   6  -6    5.09    0.56
  -6  -6   6    3.69    0.49
   6   5  -6    3.69    0.52
   6  -5   6    3.65    0.47
  -6  -5   6    4.00    0.48
  -6   5  -6    3.83    0.50
   6   4  -6    7.43    0.62
   6  -4   6    7.02    0.59
  -6  -4   6    6.78    0.58
  -6   4  -6    6.95    0.62
   6  -3   6   42.92    1.47
   6   3  -6   42.37    1.43
  -6   3  -6   41.12    1.46
  -6  -3   6   42.13    1.40
   6   2  -6   22.13    0.65
   6   2  -6   22.72    0.97
   6  -2   6   21.61    0.95
  -6  -2   6   22.08    0.94
  -6   2  -6   22.48    1.01
   6   1  -6   22.70    0.95
   6  -1   6   22.07    0.99
   6   1  -6   23.29    0.71
  -6  -1   6   22.31    0.92
  -6   1  -6   22.10    1.00
   6   0  -6    6.97    0.53
   6   0   6    7.25    0.58
   6   0  -6    7.17    0.38
  -6   0   6    7.32    0.54
  -6   0  -6    7.06    0.59
   6  -1  -6   23.35    0.94
   6   1   6   22.59    0.95
   6  -1  -6   22.15    0.78
  -6   1   6   22.95    0.90
  -6  -1  -6   22.86    1.00
   6   2   6   21.81    0.93
   6  -2  -6   21.84    0.86
   6  -2  -6   21.66    0.79
  -6   2   6   21.56    0.86
  -6  -2  -6   22.05    0.97
  -6   2   6   22.14    0.84
   6  -3  -6   39.93    1.30
   6   3   6   41.66    1.41
  -6   3   6   39.77    1.25
  -6  -3  -6   41.99    1.41
  -6   3   6   43.16    1.28
   6   4   6    7.14    0.53
   6  -4  -6    7.49    0.50
   6   4   6    7.19    0.58
  -6   4   6    6.77    0.46
  -6  -4  -6    6.92    0.58
  -6   4   6    7.32    0.47
   6   5   6    4.11    0.43
   6  -5  -6    4.07    0.39
   6   5   6    3.04    0.44
  -6  -5  -6    3.11    0.44
  -6   5   6    3.73    0.36
   6   6   6    3.87    0.47
   6   6   6    3.79    0.41
   6  -6  -6    3.66    0.38
  -6  -6  -6    3.49    0.47
  -6   6   6    3.74    0.34
  -6   6   6    3.95    0.33
   6   7   6    3.57    0.49
   6   7   6    3.37    0.40
   6   7   6    4.38    0.50
  -6   7   6    3.29    0.32
  -6  -7  -6    3.91    0.50
  -6   7   6    4.02    0.31
   6   8   6    0.76    0.36
   6   8   6    0.82    0.29
   6   8   6    0.38    0.34
  -6   8   6    1.03    0.22
  -6   8   6    1.13    0.20
  -6  -8  -6    0.97    0.38
   6   9   6   13.33    0.71
   6   9   6   14.79    0.84
   6   9   6   13.97    0.82
  -6   9   6   15.18    0.53
  -6  -9  -6   13.60    0.80
  -6   9   6   14.52    0.52
   6  10   6    1.18    0.38
   6  10   6    1.35    0.41
   6  10   6    0.94    0.31
   6  11   6    3.44    0.50
   6  11   6    4.84    0.57
   6  11   6    3.30    0.44
   6  12   6    4.67    0.50
   6  12   6    4.63    0.55
   6  12   6    3.87    0.55
   6  13   6    2.09    0.47
   6  13   6    1.91    0.45
   6  13   6    2.09    0.40
   6  14   6    0.20    0.35
   6  14   6    0.65    0.38
   6  14   6    0.53    0.32
   6  15   6    6.21    0.70
   6  15   6    4.94    0.59
   6  16   6    0.19    0.38
   6  16   6    0.17    0.37
   6  17   6    6.32    0.72
   6  17   6    5.86    0.63
   6  18   6    2.76    0.56
   6  18   6    2.46    0.51
   6  19   6    2.98    0.54
   6  19   6    3.30    0.63
   7  18  -6    2.73    0.73
  -7  18  -6    2.24    0.59
   7  17  -6    1.36    0.60
  -7  17  -6    0.51    0.47
   7  16  -6   -0.09    0.52
  -7  16  -6    0.41    0.47
   7  15  -6    9.12    0.96
  -7  15  -6    9.57    0.87
  -7 -15   6   10.19    0.98
   7  14  -6   10.39    0.94
  -7 -14   6    9.65    0.92
  -7  14  -6    8.32    0.82
   7  13  -6   -0.15    0.47
  -7 -13   6   -0.27    0.42
  -7  13  -6   -0.23    0.41
   7 -12   6    0.67    0.46
   7  12  -6    0.90    0.53
  -7 -12   6    0.84    0.49
  -7  12  -6    0.83    0.45
   7  11  -6    5.70    0.71
   7 -11   6    5.81    0.67
   7  11  -6    5.23    0.47
  -7 -11   6    5.27    0.65
  -7  11  -6    4.62    0.61
   7  10  -6    1.64    0.52
   7 -10   6    1.75    0.48
  -7 -10   6    1.26    0.49
  -7  10  -6    1.34    0.44
   7   9  -6   16.70    1.06
   7  -9   6   19.31    1.00
  -7  -9   6   19.26    1.06
  -7   9  -6   17.71    1.00
   7  -8   6    2.21    0.48
   7   8  -6    0.39    0.44
  -7   8  -6    1.83    0.46
  -7  -8   6    0.80    0.41
   7   7  -6   14.15    0.97
   7  -7   6   13.88    0.91
  -7   7  -6   15.32    0.88
  -7  -7   6   14.50    0.88
   7  -6   6    2.56    0.50
   7   6  -6    2.21    0.51
  -7  -6   6    2.04    0.48
  -7   6  -6    1.97    0.48
   7  -5   6   14.43    0.89
   7   5  -6   13.08    0.90
  -7  -5   6   13.31    0.86
  -7   5  -6   13.58    0.83
   7   4  -6   11.82    0.82
   7  -4   6   11.63    0.83
  -7  -4   6   13.80    0.82
  -7   4  -6   11.77    0.84
   7  -3   6   42.25    1.53
   7   3  -6   45.15    1.52
  -7  -3   6   42.52    1.48
  -7   3  -6   43.44    1.56
   7  -2   6    2.67    0.48
   7   2  -6    3.00    0.47
   7   2  -6    2.48    0.22
  -7   2  -6    2.88    0.48
  -7  -2   6    2.41    0.43
   7   1  -6   14.00    0.81
   7   1  -6   13.64    0.52
   7  -1   6   13.06    0.78
  -7  -1   6   13.65    0.76
  -7   1  -6   13.93    0.85
   7   0  -6    5.54    0.38
   7   0  -6    5.82    0.56
   7   0   6    5.46    0.56
  -7   0  -6    5.27    0.55
  -7   0   6    5.09    0.51
   7   1   6   14.14    0.84
   7  -1  -6   13.36    0.76
   7  -1  -6   12.93    0.58
  -7  -1  -6   14.12    0.80
  -7   1   6   13.08    0.74
   7   2   6    2.20    0.45
   7  -2  -6    2.59    0.40
  -7   2   6    2.10    0.38
  -7  -2  -6    2.21    0.45
   7  -3  -6   43.66    1.43
   7   3   6   41.35    1.50
  -7  -3  -6   44.06    1.54
  -7   3   6   43.48    1.37
   7   4   6   12.87    0.81
   7   4   6   11.36    0.64
   7  -4  -6   12.74    0.72
  -7   4   6   13.47    0.68
  -7  -4  -6   12.49    0.82
   7   5   6   12.58    0.68
   7  -5  -6   12.95    0.71
   7   5   6   14.35    0.85
  -7   5   6   13.94    0.69
  -7  -5  -6   14.67    0.80
   7   6   6    2.32    0.47
   7   6   6    3.03    0.40
  -7   6   6    2.70    0.36
   7   7   6   15.01    0.73
   7   7   6   13.51    0.84
  -7  -7  -6   14.42    0.87
  -7   7   6   14.69    0.67
   7   8   6    1.75    0.43
   7   8   6    1.51    0.33
   7   8   6    2.11    0.44
  -7   8   6    1.38    0.28
  -7  -8  -6    1.79    0.44
   7   9   6   18.23    0.83
   7   9   6   20.35    0.98
   7   9   6   19.72    0.99
  -7   9   6   18.78    0.71
  -7  -9  -6   19.30    0.98
   7  10   6    1.77    0.45
   7  10   6    2.12    0.47
   7  10   6    2.00    0.36
  -7  10   6    1.65    0.25
   7  11   6    5.11    0.50
   7  11   6    5.17    0.59
   7  11   6    3.74    0.56
  -7  11   6    4.99    0.35
   7  12   6    1.10    0.43
   7  12   6    1.15    0.42
   7  12   6    0.62    0.31
   7  13   6   -0.09    0.34
   7  13   6   -0.37    0.36
   7  13   6   -0.02    0.27
   7  14   6    9.21    0.63
   7  14   6    8.48    0.77
   7  14   6    9.83    0.86
   7  15   6    8.78    0.83
   7  15   6    9.37    0.78
   7  16   6    0.05    0.41
   7  16   6    0.40    0.42
   7  17   6    0.64    0.46
   7  17   6    0.48    0.44
   7  18   6    1.89    0.55
   7  18   6    3.70    0.60
   8  17  -6    3.50    0.76
  -8  17  -6    4.04    0.70
   8  16  -6    0.25    0.57
  -8  16  -6    1.17    0.53
   8  15  -6    0.53    0.56
  -8  15  -6    0.19    0.45
  -8 -15   6    0.80    0.57
   8  14  -6    0.65    0.57
  -8 -14   6    0.73    0.55
  -8  14  -6    0.00    0.45
   8  13  -6    9.42    0.97
  -8  13  -6   10.32    0.90
  -8 -13   6   11.07    0.99
   8  12  -6    1.99    0.58
  -8  12  -6    3.05    0.58
  -8 -12   6    2.82    0.62
   8 -11   6   13.81    1.00
   8  11  -6   13.73    1.08
  -8 -11   6   13.43    1.04
  -8  11  -6   12.63    0.97
   8 -10   6    2.20    0.56
   8  10  -6    2.68    0.62
  -8  10  -6    2.83    0.55
  -8 -10   6    3.35    0.58
   8  -9   6   14.72    0.98
   8   9  -6   14.31    0.96
  -8  -9   6   12.65    0.97
  -8   9  -6   13.02    0.91
   8   8  -6    5.65    0.71
   8  -8   6    5.44    0.66
  -8  -8   6    5.93    0.70
  -8   8  -6    4.92    0.64
   8   7  -6    7.58    0.78
   8  -7   6    8.29    0.76
  -8  -7   6    7.46    0.73
  -8   7  -6    6.93    0.70
   8   6  -6    5.09    0.63
   8  -6   6    3.97    0.61
  -8  -6   6    4.80    0.63
  -8   6  -6    5.02    0.62
   8  -5   6   25.46    1.22
   8   5  -6   29.40    1.29
  -8  -5   6   26.61    1.21
  -8   5  -6   27.10    1.23
   8   4  -6    0.86    0.42
   8  -4   6    1.05    0.45
  -8  -4   6    1.01    0.43
  -8   4  -6    0.19    0.40
   8  -3   6    6.82    0.67
   8   3  -6    4.71    0.58
  -8  -3   6    5.43    0.60
  -8   3  -6    5.11    0.62
   8   2  -6    4.10    0.55
   8  -2   6    3.00    0.53
  -8   2  -6    1.90    0.49
  -8  -2   6    3.56    0.51
   8   1  -6    1.86    0.24
   8   1  -6    1.90    0.45
   8  -1   6    1.94    0.49
  -8  -1   6    1.28    0.41
  -8   1  -6    1.86    0.48
   8   0   6    0.12    0.39
   8   0  -6    0.11    0.20
   8   0  -6    0.43    0.36
  -8   0   6    0.44    0.35
  -8   0  -6   -0.81    0.33
   8  -1  -6    1.74    0.41
   8   1   6    0.90    0.39
  -8   1   6    2.20    0.42
  -8  -1  -6    1.79    0.46
   8   2   6    3.96    0.53
   8  -2  -6    3.47    0.48
  -8  -2  -6    3.61    0.55
[truncated: 525,401 more chars]
