# Supplementary material for: Synthesis and crystal structure of 1,3,5-tris­[(1H-benzotriazol-1-yl)meth­yl]-2,4,6-tri­ethyl­benzene
Source: Acta Crystallogr E Crystallogr Commun. 2024 Oct 31;80(Pt 11):1240–3. doi: 10.1107/S2056989024009988 (PMC11660467; doi:10.1107/S2056989024009988)
Supplement: Supplementary file 2 [file e-80-01240-Isup2.hkl]

data_I                                                                          
_shelx_title ' Koch47 in P2(1)2(1)2(1)'                                         
_shelx_refln_list_code          4                                               
_shelx_F_calc_maximum      190.46                                               
_exptl_crystal_F_000      1176.00                                               
_reflns_d_resolution_high  0.7964                                               
                                                                                
loop_                                                                           
 _space_group_symop_operation_xyz                                               
 'x, y, z'                                                                      
 '-x+1/2, -y, z+1/2'                                                            
 '-x, y+1/2, -z+1/2'                                                            
 'x+1/2, -y+1/2, -z'                                                            
                                                                                
_cell_length_a    11.0204                                                       
_cell_length_b    16.1387                                                       
_cell_length_c    16.2772                                                       
_cell_angle_alpha  90.000                                                       
_cell_angle_beta   90.000                                                       
_cell_angle_gamma  90.000                                                       
                                                                                
_shelx_F_squared_multiplier     1.000                                           
                                                                                
loop_                                                                           
 _refln_index_h                                                                 
 _refln_index_k                                                                 
 _refln_index_l                                                                 
 _refln_F_squared_calc                                                          
 _refln_F_squared_meas                                                          
 _refln_F_squared_sigma                                                         
 _refln_observed_status                                                         
   2   0   0      10578.06       9885.72       132.95 o                         
   4   0   0         47.52         56.22         6.06 o                         
   6   0   0       1025.90       1148.14        27.82 o                         
   8   0   0        186.96        173.76        24.31 o                         
  10   0   0        259.73        273.18        18.43 o                         
  12   0   0          1.81         23.79        14.17 o                         
   2   1   0      14654.25      13780.37       144.43 o                         
   3   1   0        104.39        112.61         4.85 o                         
   4   1   0        369.79        316.76         9.86 o                         
   5   1   0        391.23        371.44        15.10 o                         
   6   1   0          2.03         -3.75         5.17 o                         
   7   1   0         70.70         85.26         6.99 o                         
   8   1   0        451.24        491.98        16.75 o                         
   9   1   0        348.71        343.89        13.67 o                         
  10   1   0         11.22          3.87         6.92 o                         
  11   1   0        117.49         89.24         9.83 o                         
  12   1   0        200.65        194.60        13.13 o                         
  13   1   0         79.92         76.03        13.26 o                         
   0   2   0          0.46        -10.76         7.17 o                         
   1   2   0       2537.68       2283.94        17.87 o                         
   2   2   0        110.66        105.59         3.78 o                         
   3   2   0       1296.38       1135.03        14.85 o                         
   4   2   0        836.15        827.77        14.11 o                         
   5   2   0       2285.14       2314.59        32.09 o                         
   6   2   0        238.42        250.10        16.21 o                         
   7   2   0         59.14         51.78         6.16 o                         
   8   2   0        655.29        647.02        18.93 o                         
   9   2   0         58.71         64.34         9.29 o                         
  10   2   0        207.81        196.59        11.60 o                         
  11   2   0        250.94        252.41        13.62 o                         
  12   2   0        192.62        205.77        13.51 o                         
  13   2   0          8.44          9.16         9.28 o                         
   1   3   0       7009.45       6700.12        49.24 o                         
   2   3   0         96.98         83.68         3.33 o                         
   3   3   0        680.27        647.91         8.76 o                         
   4   3   0       1214.70       1176.47        16.22 o                         
   5   3   0        201.88        205.91         8.08 o                         
   6   3   0        106.79        117.33         6.93 o                         
   7   3   0        907.56       1012.30        21.00 o                         
   8   3   0         86.72         93.04         8.00 o                         
   9   3   0        542.56        525.32        21.61 o                         
  10   3   0        225.26        230.67        14.60 o                         
  11   3   0        163.49        149.08        11.49 o                         
  12   3   0          1.16         -5.14         8.13 o                         
  13   3   0        191.41        217.30        16.95 o                         
   0   4   0      23481.12      22347.25       228.92 o                         
   1   4   0      36275.74      33992.74       247.88 o                         
   2   4   0        421.93        437.78         5.67 o                         
   3   4   0        149.24        165.82         4.31 o                         
   4   4   0        207.39        211.25         7.46 o                         
   5   4   0        102.15        112.68         4.95 o                         
   6   4   0        180.66        137.09         7.31 o                         
   7   4   0       2155.27       2337.51        34.76 o                         
   8   4   0         18.64         25.60         6.49 o                         
   9   4   0        998.13        943.08        24.99 o                         
  10   4   0        871.13        866.13        26.64 o                         
  11   4   0          9.90          3.70         7.69 o                         
  12   4   0         32.12         33.25        10.76 o                         
  13   4   0         97.46        135.43        14.69 o                         
   1   5   0       7148.66       6838.88        48.43 o                         
   2   5   0       6861.80       6900.89        51.49 o                         
   3   5   0         23.49         34.15         2.42 o                         
   4   5   0       1327.69       1205.33        14.79 o                         
   5   5   0         81.58         94.22         4.56 o                         
   6   5   0        285.02        289.72         7.79 o                         
   7   5   0          1.53          9.96         3.84 o                         
   8   5   0          0.26         -3.49         4.04 o                         
   9   5   0        116.23        101.89         6.74 o                         
  10   5   0        106.70        109.28        13.23 o                         
  11   5   0        146.68        126.05        12.56 o                         
  12   5   0         68.10         55.89        11.54 o                         
  13   5   0         12.66         23.27        11.35 o                         
   0   6   0       8430.68       8442.06        88.44 o                         
   1   6   0        317.88        318.85         5.18 o                         
   2   6   0       1967.42       1843.80        17.41 o                         
   3   6   0        388.06        462.61         6.58 o                         
   4   6   0         12.03          7.84         2.68 o                         
   5   6   0       1544.47       1670.30        19.85 o                         
   6   6   0        417.99        389.04         9.22 o                         
   7   6   0         29.19         38.62         4.48 o                         
   8   6   0         58.17         47.96         7.00 o                         
   9   6   0        519.16        535.97        12.60 o                         
  10   6   0        450.37        411.94        15.52 o                         
  11   6   0        131.83        122.31        16.55 o                         
  12   6   0         58.61         33.19        11.18 o                         
  13   6   0          4.96         11.73        10.54 o                         
   1   7   0       3265.41       3186.14        25.25 o                         
   2   7   0        295.92        274.97         5.72 o                         
   3   7   0        358.47        407.60         6.97 o                         
   4   7   0         41.66         55.31         3.18 o                         
   5   7   0         53.67         52.79         3.85 o                         
   6   7   0          0.36         -0.98         3.43 o                         
   7   7   0        984.19        972.29        16.21 o                         
   8   7   0        538.11        525.66        12.06 o                         
   9   7   0        285.36        282.22        26.61 o                         
  10   7   0        168.08        153.16        15.82 o                         
  11   7   0          0.01          4.96         9.13 o                         
  12   7   0         30.83         35.02        15.57 o                         
   0   8   0       1035.80       1248.59        16.67 o                         
   1   8   0         98.44         69.22         3.72 o                         
   2   8   0       1727.08       1906.67        18.52 o                         
   3   8   0          2.45          0.16         3.52 o                         
   4   8   0         11.48          5.59         2.76 o                         
   5   8   0        601.30        626.77        10.53 o                         
   6   8   0        225.34        197.96         6.40 o                         
   7   8   0       1297.24       1303.71        19.93 o                         
   8   8   0        226.88        243.04         8.29 o                         
   9   8   0          0.15         -5.79         7.59 o                         
  10   8   0         61.93         65.58        10.71 o                         
  11   8   0          3.75         -4.65         9.01 o                         
  12   8   0          7.52         20.11        13.96 o                         
   1   9   0       5364.90       5514.86        44.98 o                         
   2   9   0       1932.26       1843.30        18.37 o                         
   3   9   0        598.45        605.67         9.22 o                         
   4   9   0         49.30         48.30         3.65 o                         
   5   9   0          6.52          7.72         3.68 o                         
   6   9   0          9.19          8.65         5.43 o                         
   7   9   0         80.68         71.79        11.87 o                         
   8   9   0        155.70        182.23        12.30 o                         
   9   9   0          7.28         -4.56         7.74 o                         
  10   9   0        375.24        357.33        17.98 o                         
  11   9   0         78.30        101.64        12.56 o                         
  12   9   0         47.42         29.59        14.95 o                         
   0  10   0       4559.53       4474.29        56.05 o                         
   1  10   0        406.55        415.78         7.14 o                         
   2  10   0        302.06        231.60         5.65 o                         
   3  10   0        599.26        605.91         9.58 o                         
   4  10   0       1215.70       1206.76        15.06 o                         
   5  10   0        110.38         98.54         4.90 o                         
   6  10   0       1036.91        986.60        21.43 o                         
   7  10   0          9.27         24.30         6.41 o                         
   8  10   0        564.57        548.28        27.58 o                         
   9  10   0        444.29        396.84        17.93 o                         
  10  10   0         55.75         49.41        10.49 o                         
  11  10   0         23.34         21.44        10.94 o                         
  12  10   0         29.88         28.40        26.23 o                         
   1  11   0        170.99        172.48         5.10 o                         
   2  11   0        328.75        344.07         9.65 o                         
   3  11   0        374.95        415.16         9.31 o                         
   4  11   0         76.30         85.21         4.71 o                         
   5  11   0        169.25        196.75         7.17 o                         
   6  11   0        521.62        491.83        14.04 o                         
   7  11   0         14.87          7.68         6.17 o                         
   8  11   0        469.92        462.02        15.34 o                         
   9  11   0         49.86         44.61         8.41 o                         
  10  11   0          0.00         -7.84         8.80 o                         
  11  11   0         31.99         39.24        12.76 o                         
   0  12   0        338.15        352.81        12.28 o                         
   1  12   0        320.10        339.52         7.64 o                         
   2  12   0       1404.83       1336.74        19.63 o                         
   3  12   0       1454.92       1447.14        21.07 o                         
   4  12   0        167.80        159.51         8.54 o                         
   5  12   0        189.72        193.38        10.30 o                         
   6  12   0       2158.41       2129.82        33.49 o                         
   7  12   0          0.01          7.47         6.04 o                         
   8  12   0        236.33        240.75        12.13 o                         
   9  12   0         78.13         99.45        10.78 o                         
  10  12   0        199.62        196.23        12.58 o                         
  11  12   0        196.79        226.47        15.75 o                         
   1  13   0          4.88          7.04         4.39 o                         
   2  13   0          2.48          0.49         4.96 o                         
   3  13   0        120.39        137.94         7.95 o                         
   4  13   0        171.15        182.25         9.04 o                         
   5  13   0         17.63         14.49         5.83 o                         
   6  13   0         17.79          9.06         6.01 o                         
   7  13   0         47.29         40.80         7.44 o                         
   8  13   0        460.09        455.82        21.15 o                         
   9  13   0        290.03        319.90        16.08 o                         
  10  13   0        180.64        196.03        14.18 o                         
   0  14   0          1.98         -4.55         9.09 o                         
   1  14   0         43.05         29.03         6.44 o                         
   2  14   0        206.42        229.08        10.79 o                         
   3  14   0         25.34         21.75         6.30 o                         
   4  14   0        327.82        295.58        15.25 o                         
   5  14   0        341.75        351.40        14.01 o                         
   6  14   0         55.19         58.37        15.49 o                         
   7  14   0        204.39        198.62        12.50 o                         
   8  14   0          1.31          1.43         7.56 o                         
   9  14   0         44.62         46.41        15.97 o                         
  10  14   0          0.33         12.07        11.67 o                         
   1  15   0        442.39        435.88        14.36 o                         
   2  15   0        244.94        227.96        11.06 o                         
   3  15   0       1139.51       1089.90        23.63 o                         
   4  15   0         93.25         82.05         8.56 o                         
   5  15   0          0.08          1.38         7.83 o                         
   6  15   0         27.26         19.58         7.33 o                         
   7  15   0        226.19        197.99        12.50 o                         
   8  15   0         29.89         25.49         8.36 o                         
   9  15   0         30.53         32.86         8.85 o                         
   0  16   0          8.67          7.46        12.24 o                         
   1  16   0         87.79         83.21         8.25 o                         
   2  16   0         38.46         34.03         7.00 o                         
   3  16   0         36.14         36.87        11.25 o                         
   4  16   0        608.99        563.02        17.18 o                         
   5  16   0        141.91        127.64        10.12 o                         
   6  16   0        328.00        325.76        14.82 o                         
   7  16   0          6.29         16.83         9.41 o                         
   8  16   0         59.62         64.15         9.79 o                         
   1  17   0         32.21         29.94         7.06 o                         
   2  17   0          9.36          4.71         6.72 o                         
   3  17   0        117.52        126.72         9.84 o                         
   4  17   0        193.27        177.07        11.29 o                         
   5  17   0         95.57        103.06         9.68 o                         
   6  17   0        136.65        148.84        11.16 o                         
   7  17   0          0.28         -2.11        13.94 o                         
   0  18   0        133.12        166.50        18.19 o                         
   1  18   0         72.17         54.44         8.06 o                         
   2  18   0         14.55         19.04         7.54 o                         
   3  18   0         50.77         74.02         8.52 o                         
   4  18   0         24.18         27.80         7.59 o                         
   5  18   0          2.92          1.49         6.72 o                         
   6  18   0          0.00         -2.65         7.66 o                         
   1  19   0        140.56        171.63        11.14 o                         
   2  19   0         14.93          9.00         7.05 o                         
   3  19   0        903.43        940.01        23.15 o                         
   4  19   0         10.30         24.66         9.85 o                         
   0  20   0        221.64        226.67        21.34 o                         
   1  20   0         31.30         32.91        11.02 o                         
   2  20   0          1.88          4.19        11.72 o                         
   2   0   1       6606.80       6197.78        55.25 o                         
   3   0   1      12447.73      11632.87       155.87 o                         
   4   0   1        425.87        392.62         9.31 o                         
   5   0   1        242.86        237.13        10.55 o                         
   6   0   1        470.95        517.69        12.45 o                         
   7   0   1        107.01        111.66         7.32 o                         
   8   0   1        646.85        605.56        15.99 o                         
   9   0   1       2667.68       2611.17        46.64 o                         
  10   0   1        283.11        251.04        12.67 o                         
  11   0   1        629.33        621.97        19.41 o                         
  12   0   1        204.25        186.32        13.20 o                         
  13   0   1         22.95         33.45         9.92 o                         
 -13   1   1         46.82         61.55        10.74 o                         
 -12   1   1        108.30         99.14        10.98 o                         
 -11   1   1        181.70        168.95        11.89 o                         
 -10   1   1        148.43        142.37        10.38 o                         
  -9   1   1         21.50          9.36         7.12 o                         
  -8   1   1        122.68        103.76         9.22 o                         
  -7   1   1         94.67         97.58         7.08 o                         
  -6   1   1       1710.42       1904.77        32.85 o                         
  -5   1   1        205.43        219.20         9.21 o                         
  -4   1   1        216.94        228.17         7.58 o                         
  -3   1   1       1585.94       1545.60        19.05 o                         
  -2   1   1        512.31        491.04         7.38 o                         
  -1   1   1      16657.32      14566.59       341.75 o                         
   1   1   1      16653.44      14833.20       242.89 o                         
   2   1   1        510.91        491.05         6.38 o                         
   3   1   1       1585.19       1567.80        21.42 o                         
   4   1   1        216.60        224.75         8.89 o                         
   5   1   1        205.39        222.14         8.73 o                         
   6   1   1       1709.47       1872.59        28.19 o                         
   7   1   1         94.49         99.35         7.03 o                         
   8   1   1        122.85        117.02         8.39 o                         
   9   1   1         21.45         12.30         7.39 o                         
  10   1   1        148.24        164.04        12.86 o                         
  11   1   1        181.56        174.28        12.14 o                         
  12   1   1        108.41         85.70        10.74 o                         
  13   1   1         46.94         39.47        10.08 o                         
 -13   2   1        112.39        112.01        11.79 o                         
 -12   2   1         21.69         16.64         8.94 o                         
 -11   2   1        263.15        264.05        13.74 o                         
 -10   2   1         23.86         14.68         9.49 o                         
  -9   2   1        624.76        591.67        29.18 o                         
  -8   2   1        563.90        595.73        15.86 o                         
  -7   2   1       1545.51       1621.88        30.82 o                         
  -6   2   1        769.26        784.98        18.28 o                         
  -5   2   1        775.06        867.43        17.55 o                         
  -4   2   1        319.24        277.38         7.31 o                         
  -3   2   1        491.39        510.15        10.37 o                         
  -2   2   1       1164.93       1149.99        14.16 o                         
  -1   2   1       4384.86       3993.87        36.05 o                         
   0   2   1         69.19         54.21         3.23 o                         
   1   2   1       4383.15       4081.40        28.77 o                         
   2   2   1       1165.78       1158.49        14.46 o                         
   3   2   1        491.44        486.87         9.44 o                         
   4   2   1        319.38        275.51         8.53 o                         
   5   2   1        775.30        835.96        18.38 o                         
   6   2   1        768.67        816.26        15.91 o                         
   7   2   1       1545.79       1639.42        26.39 o                         
   8   2   1        563.84        566.91        15.56 o                         
   9   2   1        624.72        642.19        17.55 o                         
  10   2   1         23.83         15.19         8.34 o                         
  11   2   1        262.82        259.55        13.77 o                         
  12   2   1         21.65         16.09         8.60 o                         
  13   2   1        112.50         98.32        13.30 o                         
 -13   3   1         75.04         46.42        12.14 o                         
 -12   3   1         12.35          7.78         8.47 o                         
 -11   3   1        182.17        178.17        11.91 o                         
 -10   3   1        194.62        184.17        15.20 o                         
  -9   3   1        537.99        522.22        16.27 o                         
  -8   3   1        165.09        184.88        14.80 o                         
  -7   3   1        607.37        695.66        15.38 o                         
  -6   3   1        543.00        589.47        18.43 o                         
  -5   3   1       2571.81       2735.01        37.20 o                         
  -4   3   1        226.92        228.14         6.51 o                         
  -3   3   1       1270.80       1254.21        16.27 o                         
  -2   3   1       3064.78       2917.14        32.15 o                         
  -1   3   1       2392.39       2178.34        17.78 o                         
   0   3   1       2437.43       2413.76        17.58 o                         
   1   3   1       2394.35       2164.10        17.82 o                         
   2   3   1       3065.15       2917.12        25.20 o                         
   3   3   1       1270.92       1243.72        19.35 o                         
   4   3   1        226.52        221.05         7.55 o                         
   5   3   1       2571.31       2748.12        37.20 o                         
   6   3   1        543.65        572.30        17.22 o                         
   7   3   1        607.11        656.54        18.79 o                         
   8   3   1        164.81        160.30         9.42 o                         
   9   3   1        537.94        578.07        20.55 o                         
  10   3   1        194.73        173.11        11.27 o                         
  11   3   1        182.19        193.54        14.47 o                         
  12   3   1         12.41         15.05        10.21 o                         
  13   3   1         74.85         67.19        16.81 o                         
 -13   4   1         44.37         49.35        11.83 o                         
 -12   4   1         41.14         28.82         9.01 o                         
 -11   4   1        138.53        119.62        10.68 o                         
 -10   4   1        802.35        809.36        30.65 o                         
  -9   4   1        559.42        558.70        29.29 o                         
  -8   4   1        460.09        431.11        14.10 o                         
  -7   4   1       2255.45       2339.08        42.51 o                         
  -6   4   1        532.59        600.20        17.72 o                         
  -5   4   1          6.58         -0.65         2.35 o                         
  -4   4   1       1036.56       1014.02        12.75 o                         
  -3   4   1         43.97         44.33         2.46 o                         
  -2   4   1       4821.94       4746.87        61.72 o                         
  -1   4   1      15358.12      14659.03       106.46 o                         
   0   4   1      30176.05      27962.56       203.41 o                         
   1   4   1      15353.75      14647.00       112.68 o                         
   2   4   1       4823.48       4635.81        37.19 o                         
   3   4   1         43.76         41.28         2.91 o                         
   4   4   1       1037.18       1041.07        14.41 o                         
   5   4   1          6.58          6.17         3.10 o                         
   6   4   1        532.39        598.32        19.74 o                         
   7   4   1       2255.23       2368.17        35.13 o                         
   8   4   1        460.62        450.15        15.29 o                         
   9   4   1        559.33        518.21        16.09 o                         
  10   4   1        802.14        794.29        20.23 o                         
  11   4   1        138.61        132.19        11.10 o                         
  12   4   1         41.16         24.50        10.69 o                         
  13   4   1         44.35         28.07        11.44 o                         
 -13   5   1         96.05        103.82        14.45 o                         
 -12   5   1         24.29         31.98        10.25 o                         
 -11   5   1         39.02         58.02         9.19 o                         
 -10   5   1        344.46        345.18        21.95 o                         
  -9   5   1        288.52        276.09         9.02 o                         
  -8   5   1       1247.16       1244.78        19.36 o                         
  -7   5   1        135.84        140.72         6.03 o                         
  -6   5   1        556.62        599.39        10.93 o                         
  -5   5   1        836.99        892.48        13.98 o                         
  -4   5   1        709.01        723.09        10.11 o                         
  -3   5   1        576.36        598.45         8.62 o                         
  -2   5   1       5194.49       5119.58        49.94 o                         
  -1   5   1      13371.37      13105.62        95.46 o                         
   0   5   1      15927.80      15385.01       111.95 o                         
   1   5   1      13369.18      13028.97        95.56 o                         
   2   5   1       5192.56       5091.83        38.67 o                         
   3   5   1        576.81        586.39         7.79 o                         
   4   5   1        708.85        728.63        11.58 o                         
   5   5   1        836.95        881.36        13.79 o                         
   6   5   1        557.09        608.91        11.70 o                         
   7   5   1        135.49        139.04         6.71 o                         
   8   5   1       1246.13       1239.75        20.65 o                         
   9   5   1        288.30        278.88         9.92 o                         
  10   5   1        344.16        335.98        11.13 o                         
  11   5   1         38.87         56.83        10.49 o                         
  12   5   1         24.27         28.02        13.71 o                         
  13   5   1         96.08        104.51        16.88 o                         
 -13   6   1        130.43        146.38        17.03 o                         
 -12   6   1        144.12        114.64        13.41 o                         
 -11   6   1        185.56        186.00        15.64 o                         
 -10   6   1        183.30        188.49        13.77 o                         
  -9   6   1        317.78        266.76        12.55 o                         
  -8   6   1        441.59        421.07        10.13 o                         
  -7   6   1         33.82         33.22         5.07 o                         
  -6   6   1         17.27         28.83         3.83 o                         
  -5   6   1        166.97        180.52         5.15 o                         
  -4   6   1         55.54         55.13         4.13 o                         
  -3   6   1       1317.50       1373.50        17.86 o                         
  -2   6   1       2670.53       2606.96        25.14 o                         
  -1   6   1        871.46        822.46         8.24 o                         
   0   6   1       1613.44       1648.21        13.93 o                         
   1   6   1        871.91        835.41         8.65 o                         
   2   6   1       2672.09       2612.28        22.20 o                         
   3   6   1       1317.59       1373.48        13.89 o                         
   4   6   1         55.50         59.76         3.66 o                         
   5   6   1        167.08        177.20        11.18 o                         
   6   6   1         17.33         22.15         4.02 o                         
   7   6   1         33.74         33.98         5.22 o                         
   8   6   1        441.25        427.95        11.56 o                         
   9   6   1        317.94        293.98        13.73 o                         
  10   6   1        183.16        188.36        13.75 o                         
  11   6   1        185.65        196.81        14.63 o                         
  12   6   1        144.30        134.62        17.54 o                         
  13   6   1        130.25        123.49        17.98 o                         
 -12   7   1         58.40         57.04        11.85 o                         
 -11   7   1         14.12         18.72         9.81 o                         
 -10   7   1         65.07         57.50        13.22 o                         
  -9   7   1        127.32        146.10        10.10 o                         
  -8   7   1        972.20        965.16        21.45 o                         
  -7   7   1        678.91        706.23        15.32 o                         
  -6   7   1       1142.01       1179.07        15.67 o                         
  -5   7   1        368.51        394.09         9.63 o                         
  -4   7   1        504.74        556.20         9.16 o                         
  -3   7   1        406.50        410.23         7.67 o                         
  -2   7   1        683.06        663.13        12.68 o                         
  -1   7   1          7.97         12.91         2.29 o                         
   0   7   1        908.77        892.88         9.31 o                         
   1   7   1          7.92         15.78         2.04 o                         
   2   7   1        682.81        657.54         7.76 o                         
   3   7   1        406.56        419.54         6.44 o                         
   4   7   1        505.14        534.03         7.66 o                         
   5   7   1        367.99        385.77         9.13 o                         
   6   7   1       1142.06       1152.20        29.31 o                         
   7   7   1        678.59        711.33        13.81 o                         
   8   7   1        972.36        968.56        17.10 o                         
   9   7   1        127.18        120.65         7.81 o                         
  10   7   1         64.93         42.72        10.21 o                         
  11   7   1         14.10         10.53         9.49 o                         
  12   7   1         58.44         45.23        13.22 o                         
 -12   8   1        152.05        160.72        14.91 o                         
 -11   8   1         36.21         45.75        13.97 o                         
 -10   8   1        333.61        386.64        34.68 o                         
  -9   8   1        145.11        160.65        13.28 o                         
  -8   8   1        605.24        624.98        25.77 o                         
  -7   8   1        336.59        352.47        12.61 o                         
  -6   8   1        234.21        231.95        12.70 o                         
  -5   8   1         21.38         29.55         6.77 o                         
  -4   8   1        986.56       1020.12        14.00 o                         
  -3   8   1       1126.45       1166.20        15.36 o                         
  -2   8   1       4892.07       4912.17        48.94 o                         
  -1   8   1       1273.83       1320.58        13.93 o                         
   0   8   1      11641.49      11956.67        93.25 o                         
   1   8   1       1274.47       1350.13        13.07 o                         
   2   8   1       4893.47       4850.47        42.46 o                         
   3   8   1       1127.43       1179.33        12.85 o                         
   4   8   1        986.35       1013.60        11.79 o                         
   5   8   1         21.46         26.73         3.70 o                         
   6   8   1        234.40        228.13         7.78 o                         
   7   8   1        336.33        350.86        10.64 o                         
   8   8   1        604.86        604.15        13.23 o                         
   9   8   1        145.05        153.40        12.33 o                         
  10   8   1        333.48        355.28        17.97 o                         
  11   8   1         36.20         31.97        10.15 o                         
  12   8   1        152.05        165.60        14.97 o                         
 -12   9   1         20.93         26.92        11.24 o                         
 -11   9   1         93.67         64.38        15.09 o                         
 -10   9   1          2.57         -4.18        11.79 o                         
  -9   9   1         16.51        -11.50         7.67 o                         
  -8   9   1        892.68        881.51        20.06 o                         
  -7   9   1         67.37         69.27         7.48 o                         
  -6   9   1         50.60         49.92         6.56 o                         
  -5   9   1        124.05        116.79         5.55 o                         
  -4   9   1        339.10        310.42         7.63 o                         
  -3   9   1        586.40        607.25        10.07 o                         
  -2   9   1        877.36        861.88        16.14 o                         
  -1   9   1        733.72        777.27        10.07 o                         
   0   9   1        469.05        482.78         7.83 o                         
   1   9   1        733.00        779.29        15.17 o                         
   2   9   1        877.69        868.48        10.53 o                         
   3   9   1        586.03        609.05         9.32 o                         
   4   9   1        338.81        324.29         6.49 o                         
   5   9   1        124.02        120.37         5.59 o                         
   6   9   1         50.56         51.32         4.87 o                         
   7   9   1         67.54         53.11         5.41 o                         
   8   9   1        892.53        904.29        18.32 o                         
   9   9   1         16.53         11.79         8.55 o                         
  10   9   1          2.62         -1.69         8.27 o                         
  11   9   1         93.71        101.16        12.36 o                         
  12   9   1         20.89         23.43        10.38 o                         
 -12  10   1         74.44         87.82        12.82 o                         
 -11  10   1        161.90        165.06        18.92 o                         
 -10  10   1         18.46         13.31         9.15 o                         
  -9  10   1        154.12        148.22        12.43 o                         
  -8  10   1         37.49         27.97         8.18 o                         
  -7  10   1        353.86        368.08        13.17 o                         
  -6  10   1        103.24        107.97         8.73 o                         
  -5  10   1       1293.84       1251.35        17.29 o                         
  -4  10   1        436.87        438.80         9.23 o                         
  -3  10   1       2031.79       2013.17        21.70 o                         
  -2  10   1        909.90        869.62        12.27 o                         
  -1  10   1        876.21        826.14        11.21 o                         
   0  10   1        799.95        787.40        16.46 o                         
   1  10   1        875.87        822.75        13.32 o                         
   2  10   1        909.79        855.58        10.84 o                         
   3  10   1       2030.39       2058.86        21.93 o                         
   4  10   1        437.54        430.64         8.38 o                         
   5  10   1       1293.90       1257.27        17.18 o                         
   6  10   1        103.14        112.41         5.98 o                         
   7  10   1        354.15        391.84        13.74 o                         
   8  10   1         37.38         15.40         9.73 o                         
   9  10   1        154.36        138.53        12.15 o                         
  10  10   1         18.46         28.60         9.71 o                         
  11  10   1        162.03        179.46        15.08 o                         
  12  10   1         74.24         72.25        12.80 o                         
 -11  11   1         63.97         61.05        15.88 o                         
 -10  11   1         83.17         85.48        11.82 o                         
  -9  11   1        292.96        271.37        21.70 o                         
  -8  11   1        356.21        381.00        14.21 o                         
  -7  11   1       1148.38       1158.04        28.27 o                         
  -6  11   1        299.20        300.77        11.41 o                         
  -5  11   1        998.23        990.36        17.02 o                         
  -4  11   1        726.09        696.61        11.89 o                         
  -3  11   1        893.14        909.11        13.23 o                         
  -2  11   1         87.61         87.10         5.40 o                         
  -1  11   1         23.52         14.14         3.69 o                         
   0  11   1        656.21        623.57         9.74 o                         
   1  11   1         23.61         20.59         3.31 o                         
   2  11   1         87.79         87.05         4.49 o                         
   3  11   1        892.76        863.86        12.33 o                         
   4  11   1        725.60        692.98        13.82 o                         
   5  11   1        997.00        986.88        16.63 o                         
   6  11   1        299.49        312.90        15.20 o                         
   7  11   1       1148.09       1148.33        22.88 o                         
   8  11   1        355.79        386.46        14.78 o                         
   9  11   1        292.56        310.17        14.11 o                         
  10  11   1         83.13         72.20        11.10 o                         
  11  11   1         64.05         55.57        11.70 o                         
 -11  12   1         44.11         61.91        14.96 o                         
 -10  12   1         20.53         12.09         8.94 o                         
  -9  12   1        164.15        150.30        10.83 o                         
  -8  12   1        500.70        490.52        15.61 o                         
  -7  12   1        371.56        387.13        20.17 o                         
  -6  12   1        695.30        700.05        16.74 o                         
  -5  12   1        110.27        112.17         7.67 o                         
  -4  12   1        126.75        116.83         6.74 o                         
  -3  12   1        553.87        544.28        10.43 o                         
  -2  12   1         95.57        100.86         5.10 o                         
  -1  12   1        104.94        108.81         4.74 o                         
   0  12   1         94.73         96.68         4.77 o                         
   1  12   1        105.02        110.74         4.98 o                         
   2  12   1         95.78        100.37         5.95 o                         
   3  12   1        553.59        546.00        11.95 o                         
   4  12   1        126.44        112.14         8.51 o                         
   5  12   1        110.24        114.14        12.17 o                         
   6  12   1        695.13        711.46        16.99 o                         
   7  12   1        371.24        357.85        13.75 o                         
   8  12   1        500.46        470.65        16.11 o                         
   9  12   1        164.05        158.15        11.10 o                         
  10  12   1         20.52         34.48         8.76 o                         
  11  12   1         44.13         61.81        10.10 o                         
 -10  13   1        107.54        134.65        12.21 o                         
  -9  13   1         87.27         87.77        10.39 o                         
  -8  13   1         19.99         30.18         8.43 o                         
  -7  13   1         31.81         29.69         7.55 o                         
  -6  13   1        189.33        161.61         9.90 o                         
  -5  13   1        137.57        137.96         8.19 o                         
  -4  13   1        188.80        180.09         8.62 o                         
  -3  13   1        756.93        680.00        15.26 o                         
  -2  13   1        778.09        796.07        25.77 o                         
  -1  13   1        136.89        154.43         6.34 o                         
   0  13   1        509.45        501.57        11.53 o                         
   1  13   1        136.84        137.28         9.34 o                         
   2  13   1        778.46        775.90        17.07 o                         
   3  13   1        757.52        718.48        15.93 o                         
   4  13   1        189.28        180.65         9.22 o                         
   5  13   1        137.43        130.84         8.59 o                         
   6  13   1        189.48        197.56        10.37 o                         
   7  13   1         31.90         19.92         6.91 o                         
   8  13   1         19.97         22.31         7.34 o                         
   9  13   1         87.28         94.08         9.91 o                         
  10  13   1        107.47        132.57        12.95 o                         
  -9  14   1        310.91        319.49        16.04 o                         
  -8  14   1        192.56        189.88        12.47 o                         
  -7  14   1         38.79         55.95         8.82 o                         
  -6  14   1          4.90          9.91         6.45 o                         
  -5  14   1         75.23         68.21         7.82 o                         
  -4  14   1        423.25        402.72        13.73 o                         
  -3  14   1        208.52        216.51        10.40 o                         
  -2  14   1        685.21        674.27        18.44 o                         
  -1  14   1        991.78        994.82        21.06 o                         
   0  14   1        782.69        798.42        17.47 o                         
   1  14   1        991.34        984.55        19.03 o                         
   2  14   1        684.74        681.18        15.40 o                         
   3  14   1        208.75        211.94         9.71 o                         
   4  14   1        423.29        403.84        13.08 o                         
   5  14   1         75.26         74.81         7.52 o                         
   6  14   1          4.95          3.81         8.91 o                         
   7  14   1         38.74         42.23         8.46 o                         
   8  14   1        192.74        197.54        12.90 o                         
   9  14   1        310.65        337.61        16.91 o                         
  -9  15   1         99.22        107.58        11.38 o                         
  -8  15   1        177.30        178.79        12.22 o                         
  -7  15   1        213.61        223.08        20.34 o                         
  -6  15   1         65.33         56.09         8.08 o                         
  -5  15   1         23.27         13.40         6.34 o                         
  -4  15   1         87.19         92.48        14.38 o                         
  -3  15   1          2.84         -2.66         5.66 o                         
  -2  15   1        743.83        697.97        21.32 o                         
  -1  15   1         58.25         57.91         7.08 o                         
   0  15   1          0.14          4.08         4.81 o                         
   1  15   1         58.38         48.18         7.23 o                         
   2  15   1        743.83        725.75        18.44 o                         
   3  15   1          2.86          5.92         6.17 o                         
   4  15   1         87.16         74.33         8.33 o                         
   5  15   1         23.27         30.79         7.29 o                         
   6  15   1         65.17         71.30         9.55 o                         
   7  15   1        213.80        233.02        13.65 o                         
   8  15   1        177.10        178.86        16.71 o                         
   9  15   1         99.34        102.58        20.96 o                         
  -8  16   1        108.13        110.56        10.78 o                         
  -7  16   1         72.45         73.93         9.10 o                         
  -6  16   1         14.69         17.49         8.33 o                         
  -5  16   1        242.48        241.20        20.66 o                         
  -4  16   1         50.16         40.38         7.18 o                         
  -3  16   1         89.32         88.17        10.71 o                         
  -2  16   1        137.02        129.92         9.22 o                         
  -1  16   1        188.84        196.86        10.58 o                         
   0  16   1         23.93         15.31         6.66 o                         
   1  16   1        188.55        184.39        10.75 o                         
   2  16   1        137.16        147.86        10.74 o                         
   3  16   1         89.27         74.48        10.38 o                         
   4  16   1         50.30         62.99        15.42 o                         
   5  16   1        242.83        235.18        16.52 o                         
   6  16   1         14.73          9.27         7.38 o                         
   7  16   1         72.42         77.49        10.03 o                         
   8  16   1        107.99        111.28        11.35 o                         
  -7  17   1         63.13         94.99        15.22 o                         
  -6  17   1         32.80         42.79         7.84 o                         
  -5  17   1         49.33         54.96         9.33 o                         
  -4  17   1         11.11         12.25         6.29 o                         
  -3  17   1         17.45         28.63         7.24 o                         
  -2  17   1         20.27         16.98         6.50 o                         
  -1  17   1          3.31         11.56         6.27 o                         
   0  17   1          9.07         13.95         6.88 o                         
   1  17   1          3.30         14.90         6.79 o                         
   2  17   1         20.25         25.18         6.91 o                         
   3  17   1         17.43          7.27         6.79 o                         
   4  17   1         11.06         15.88        12.42 o                         
   5  17   1         49.21         49.64         8.56 o                         
   6  17   1         32.77         17.92         8.55 o                         
   7  17   1         63.07         68.05         9.90 o                         
  -6  18   1         77.73         82.64        11.52 o                         
  -5  18   1        109.71        115.83        25.71 o                         
  -4  18   1        315.15        355.87        17.86 o                         
  -3  18   1          3.85         -2.11         5.96 o                         
  -2  18   1         40.90         39.95         7.41 o                         
  -1  18   1         65.41         72.72         8.35 o                         
   0  18   1         12.31         18.40         8.72 o                         
   1  18   1         65.52         65.94         8.47 o                         
   2  18   1         40.92         34.51         7.74 o                         
   3  18   1          3.85         10.81         7.04 o                         
   4  18   1        315.15        320.66        14.83 o                         
   5  18   1        109.70        110.12        10.49 o                         
   6  18   1         77.76        104.71        10.83 o                         
  -4  19   1         32.94         30.00         9.37 o                         
  -3  19   1         54.34         67.07        10.35 o                         
  -2  19   1         87.83        117.54        11.64 o                         
  -1  19   1         75.04        118.81        11.85 o                         
   0  19   1          2.68          0.70        20.99 o                         
   1  19   1         75.05         68.44         9.05 o                         
   2  19   1         87.89         96.66         9.72 o                         
   3  19   1         54.32         67.56         9.21 o                         
   4  19   1         32.84         49.84         8.87 o                         
  -2  20   1          5.60         -9.82        10.67 o                         
  -1  20   1         97.63         83.48        14.69 o                         
   0  20   1         28.60         31.51        10.00 o                         
   1  20   1         97.58        100.11         9.88 o                         
   2  20   1          5.62         15.09         7.98 o                         
   0   0   2       1157.75       1051.76        41.57 o                         
   1   0   2       7345.40       6914.21        50.86 o                         
   2   0   2      19684.41      18564.71       161.91 o                         
   3   0   2       4378.28       4376.44        47.90 o                         
   4   0   2        834.04        810.25        14.03 o                         
   5   0   2        916.97        890.63        18.67 o                         
   6   0   2       1287.05       1311.70        21.77 o                         
   7   0   2         61.62         52.54         6.21 o                         
   8   0   2         27.58         13.18         5.70 o                         
   9   0   2         73.80         66.75         8.08 o                         
  10   0   2       1139.87       1132.65        28.13 o                         
  11   0   2        289.13        302.90        14.69 o                         
  12   0   2        314.57        287.74        15.17 o                         
  13   0   2        240.04        268.36        15.72 o                         
 -13   1   2        161.57        165.41        13.49 o                         
 -12   1   2        159.71        169.22        14.67 o                         
 -11   1   2        135.39        137.43        15.45 o                         
 -10   1   2        859.44        844.97        20.73 o                         
  -9   1   2        550.46        597.70        19.90 o                         
  -8   1   2        318.87        328.12        18.53 o                         
  -7   1   2         66.11         65.36         7.52 o                         
  -6   1   2        101.36        106.49         6.59 o                         
  -5   1   2        565.93        604.49        12.52 o                         
  -4   1   2       2428.13       2413.82        38.53 o                         
  -3   1   2        773.22        755.93        11.11 o                         
  -2   1   2       2365.20       2185.90        22.19 o                         
  -1   1   2       2937.45       2765.10        23.54 o                         
   0   1   2       6784.42       5847.37       215.91 o                         
   1   1   2       2941.58       2756.68        19.93 o                         
   2   1   2       2366.38       2194.91        20.84 o                         
   3   1   2        773.58        746.10        12.48 o                         
   4   1   2       2429.53       2521.32        32.83 o                         
   5   1   2        565.48        609.97        12.80 o                         
   6   1   2        101.56        109.73         6.75 o                         
   7   1   2         66.01         75.43        10.85 o                         
   8   1   2        319.02        297.95        11.85 o                         
   9   1   2        551.46        584.74        16.69 o                         
  10   1   2        859.57        819.65        20.50 o                         
  11   1   2        135.65        116.37        12.56 o                         
  12   1   2        159.57        162.14        12.71 o                         
  13   1   2        161.65        174.58        15.89 o                         
 -13   2   2         45.92         54.17        10.55 o                         
 -12   2   2         22.98          8.33         8.79 o                         
 -11   2   2        495.50        574.76        18.44 o                         
 -10   2   2          9.36          8.82         6.97 o                         
  -9   2   2        676.27        653.33        17.60 o                         
  -8   2   2         30.63         39.79         7.59 o                         
  -7   2   2        939.35       1014.59        21.21 o                         
  -6   2   2        923.60       1038.73        18.58 o                         
  -5   2   2        655.70        682.88        13.70 o                         
  -4   2   2       1093.53       1116.15        15.66 o                         
  -3   2   2       1410.16       1386.80        17.38 o                         
  -2   2   2       6000.54       5665.18        68.31 o                         
  -1   2   2       5126.39       4826.05        37.80 o                         
   0   2   2        441.81        397.09         3.54 o                         
   1   2   2       5124.61       4835.58        32.79 o                         
   2   2   2       6000.07       5762.15        60.25 o                         
   3   2   2       1410.71       1388.96        20.32 o                         
   4   2   2       1092.55       1149.60        18.63 o                         
   5   2   2        656.15        697.02        17.62 o                         
   6   2   2        923.64       1013.12        18.27 o                         
   7   2   2        938.64       1034.43        19.84 o                         
   8   2   2         30.64         29.95         7.57 o                         
   9   2   2        676.38        685.09        17.75 o                         
  10   2   2          9.44          4.84         6.93 o                         
  11   2   2        495.49        522.56        23.17 o                         
  12   2   2         22.86         12.41         8.45 o                         
  13   2   2         45.85         47.13        12.03 o                         
 -13   3   2        197.63        208.05        17.70 o                         
 -12   3   2         66.58         73.72        10.27 o                         
 -11   3   2        565.69        533.86        18.13 o                         
 -10   3   2        328.90        350.91        16.41 o                         
  -9   3   2        453.22        429.06        14.99 o                         
  -8   3   2        886.42        929.62        20.16 o                         
  -7   3   2        693.56        700.52        22.62 o                         
  -6   3   2        321.60        363.56        24.84 o                         
  -5   3   2        111.13        132.58         6.26 o                         
  -4   3   2       1623.89       1614.20        20.80 o                         
  -3   3   2        882.99        779.95        11.37 o                         
  -2   3   2       1670.65       1619.10        21.53 o                         
  -1   3   2       6652.22       6227.74        54.89 o                         
   0   3   2       1131.78       1092.53         8.64 o                         
   1   3   2       6651.42       6150.15        45.85 o                         
   2   3   2       1669.86       1630.89        14.42 o                         
   3   3   2        882.36        792.63        11.40 o                         
   4   3   2       1624.42       1634.84        23.44 o                         
   5   3   2        111.03        130.16         7.89 o                         
   6   3   2        321.52        378.90        16.98 o                         
   7   3   2        693.86        712.05        16.07 o                         
   8   3   2        886.12        940.85        19.87 o                         
   9   3   2        453.04        446.20        15.14 o                         
  10   3   2        328.50        325.44        14.12 o                         
  11   3   2        566.21        550.69        18.47 o                         
  12   3   2         66.64         81.24        19.59 o                         
  13   3   2        197.67        194.63        16.76 o                         
 -13   4   2         17.86         22.43        11.12 o                         
 -12   4   2        104.24         88.33        10.81 o                         
 -11   4   2        102.76        101.76        12.62 o                         
 -10   4   2         39.33         38.63         8.20 o                         
  -9   4   2       1293.29       1283.22        26.96 o                         
  -8   4   2        367.79        375.55        13.35 o                         
  -7   4   2          9.49         12.64         6.58 o                         
  -6   4   2        711.21        781.39        11.47 o                         
  -5   4   2       1205.41       1310.21        18.54 o                         
  -4   4   2       2546.07       2684.40        31.59 o                         
  -3   4   2        278.50        262.77         7.28 o                         
  -2   4   2       2073.61       2021.74        27.99 o                         
  -1   4   2      11278.52      11158.20        91.04 o                         
   0   4   2       5246.73       5013.23        35.67 o                         
   1   4   2      11283.47      11135.64        86.19 o                         
   2   4   2       2074.40       2007.60        16.58 o                         
   3   4   2        278.32        249.54         6.28 o                         
   4   4   2       2546.48       2671.44        31.39 o                         
   5   4   2       1205.79       1328.55        18.43 o                         
   6   4   2        710.69        800.62        15.97 o                         
   7   4   2          9.48         12.69         5.51 o                         
   8   4   2        367.83        365.98        23.02 o                         
   9   4   2       1292.97       1262.91        25.50 o                         
  10   4   2         39.23         37.28         7.84 o                         
  11   4   2        102.82        110.64        12.28 o                         
  12   4   2        104.19        102.07        12.84 o                         
  13   4   2         17.89          7.66        10.77 o                         
 -13   5   2         40.89         51.31        11.94 o                         
 -12   5   2        108.97        118.96        11.58 o                         
 -11   5   2        183.38        177.14        12.87 o                         
 -10   5   2        308.57        273.26        13.34 o                         
  -9   5   2        267.51        275.42        22.97 o                         
  -8   5   2       1100.47       1037.98        18.49 o                         
  -7   5   2        181.07        193.11         9.39 o                         
  -6   5   2        589.98        588.30        17.76 o                         
  -5   5   2        145.90        158.77         6.11 o                         
  -4   5   2        346.61        346.47         7.97 o                         
  -3   5   2       1541.44       1610.60        20.55 o                         
  -2   5   2       1281.42       1227.68        12.98 o                         
  -1   5   2       1779.99       1730.27        14.13 o                         
   0   5   2        146.17        155.48         2.79 o                         
   1   5   2       1779.35       1720.57        15.26 o                         
   2   5   2       1281.31       1262.22        11.90 o                         
   3   5   2       1542.58       1566.65        16.29 o                         
   4   5   2        346.43        358.10         8.03 o                         
   5   5   2        145.70        150.29         5.94 o                         
   6   5   2        589.46        578.57        19.24 o                         
   7   5   2        181.15        198.71         7.72 o                         
   8   5   2       1100.83       1034.49        20.23 o                         
   9   5   2        267.63        279.06        10.17 o                         
  10   5   2        308.36        280.24        13.29 o                         
  11   5   2        182.92        171.08        13.92 o                         
  12   5   2        108.73         99.59        13.17 o                         
  13   5   2         40.95         34.42        20.46 o                         
 -13   6   2         85.68         76.18        12.94 o                         
 -12   6   2        227.75        249.86        16.78 o                         
 -11   6   2         34.14         39.59         8.78 o                         
 -10   6   2        477.72        435.40        16.06 o                         
  -9   6   2         83.25         91.29         8.55 o                         
  -8   6   2        606.44        631.14        20.22 o                         
  -7   6   2        293.61        310.75        12.89 o                         
  -6   6   2        404.57        412.46        10.30 o                         
  -5   6   2         59.64         58.95         4.52 o                         
  -4   6   2       1348.06       1345.34        22.42 o                         
  -3   6   2       1185.21       1212.96        14.50 o                         
  -2   6   2         91.22         95.86         4.67 o                         
  -1   6   2       2525.44       2361.49        19.92 o                         
   0   6   2       2818.13       2792.65        23.14 o                         
   1   6   2       2523.59       2361.63        21.47 o                         
   2   6   2         91.26         93.18         2.82 o                         
   3   6   2       1184.75       1186.90        12.45 o                         
   4   6   2       1347.47       1355.60        18.37 o                         
   5   6   2         59.92         48.10         4.28 o                         
   6   6   2        404.44        420.59        10.04 o                         
   7   6   2        293.63        299.13        11.05 o                         
   8   6   2        606.71        667.29        15.55 o                         
   9   6   2         83.30         84.40         6.67 o                         
  10   6   2        477.72        441.63        14.01 o                         
  11   6   2         34.21         48.92        10.63 o                         
  12   6   2        227.83        237.70        16.79 o                         
  13   6   2         85.75         87.09        17.54 o                         
 -12   7   2        194.79        214.10        16.24 o                         
 -11   7   2         48.69         57.37        10.69 o                         
 -10   7   2        260.58        249.40        13.16 o                         
  -9   7   2        502.70        476.60        23.79 o                         
  -8   7   2         62.75         62.54         7.72 o                         
  -7   7   2         80.94         90.35         7.65 o                         
  -6   7   2        825.91        867.08        15.24 o                         
  -5   7   2        818.67        829.51        31.93 o                         
  -4   7   2        373.56        391.84         9.98 o                         
  -3   7   2        805.72        837.48        12.47 o                         
  -2   7   2       1684.81       1742.74        16.77 o                         
  -1   7   2       3844.26       3869.33        31.65 o                         
   0   7   2       2643.60       2813.39        23.65 o                         
   1   7   2       3844.01       3871.62        32.01 o                         
   2   7   2       1685.07       1772.58        17.12 o                         
   3   7   2        805.64        852.87        13.77 o                         
   4   7   2        373.43        387.53         6.84 o                         
   5   7   2        818.90        846.02        13.93 o                         
   6   7   2        826.23        876.48        15.07 o                         
   7   7   2         80.92         79.35         5.92 o                         
   8   7   2         62.77         71.42         6.16 o                         
   9   7   2        502.99        501.90        19.91 o                         
  10   7   2        260.47        273.53        15.97 o                         
  11   7   2         48.61         39.68        10.39 o                         
  12   7   2        194.96        196.05        17.28 o                         
 -12   8   2          2.97         -7.22         9.56 o                         
 -11   8   2          6.32        -11.75         8.87 o                         
 -10   8   2         16.78         25.19        10.88 o                         
  -9   8   2       1371.86       1322.64        31.05 o                         
  -8   8   2       1642.07       1643.59        28.97 o                         
  -7   8   2        164.94        147.39         9.54 o                         
  -6   8   2         67.91         80.03         5.68 o                         
  -5   8   2         79.71         86.91         6.27 o                         
  -4   8   2       1258.46       1406.13        16.01 o                         
  -3   8   2        865.58        883.03        11.90 o                         
  -2   8   2       1794.71       1866.06        19.26 o                         
  -1   8   2       1884.98       1733.22        15.82 o                         
   0   8   2       1381.01       1427.10        13.55 o                         
   1   8   2       1885.73       1738.50        18.27 o                         
   2   8   2       1794.67       1879.89        17.30 o                         
   3   8   2        865.37        868.83        10.47 o                         
   4   8   2       1258.04       1391.91        15.95 o                         
   5   8   2         79.74         91.82         5.07 o                         
   6   8   2         67.93         77.92         5.63 o                         
   7   8   2        164.86        168.33        10.01 o                         
   8   8   2       1641.92       1682.68        38.98 o                         
   9   8   2       1371.73       1339.08        24.62 o                         
  10   8   2         16.72         15.82         9.01 o                         
  11   8   2          6.34          0.98         9.18 o                         
  12   8   2          2.97         -0.74         9.73 o                         
 -12   9   2         17.98          6.64         9.77 o                         
 -11   9   2        187.28        180.60        19.84 o                         
 -10   9   2         22.02         13.48         8.86 o                         
  -9   9   2        397.50        425.87        17.65 o                         
  -8   9   2        181.93        208.19        10.78 o                         
  -7   9   2         72.16         82.25         7.86 o                         
  -6   9   2         66.98         68.05         6.74 o                         
  -5   9   2         53.10         56.29         4.30 o                         
  -4   9   2        723.30        787.65        10.97 o                         
  -3   9   2        364.09        364.57         6.87 o                         
  -2   9   2        273.73        275.81         6.28 o                         
  -1   9   2       2160.60       2068.17        21.18 o                         
   0   9   2        395.96        400.37         9.86 o                         
   1   9   2       2159.29       2079.55        25.57 o                         
   2   9   2        273.86        282.80         7.68 o                         
   3   9   2        364.68        368.33         6.69 o                         
   4   9   2        723.78        785.82        11.02 o                         
   5   9   2         53.14         53.74         4.53 o                         
   6   9   2         67.20         67.92         5.20 o                         
   7   9   2         72.12         84.51         6.94 o                         
   8   9   2        181.98        185.42         9.38 o                         
   9   9   2        397.29        398.38        22.58 o                         
  10   9   2         22.10         16.57         9.46 o                         
  11   9   2        187.22        189.75        14.85 o                         
  12   9   2         17.99         17.12        10.61 o                         
 -11  10   2         44.06         48.92        10.86 o                         
 -10  10   2        193.50        180.93        18.04 o                         
  -9  10   2        341.75        375.18        24.20 o                         
  -8  10   2        601.94        573.77        42.40 o                         
  -7  10   2        755.70        743.11        17.72 o                         
  -6  10   2        709.38        675.27        14.37 o                         
  -5  10   2        780.34        769.28        13.24 o                         
  -4  10   2         26.55         26.23         3.70 o                         
  -3  10   2        147.16        178.65         6.91 o                         
  -2  10   2          4.19          6.79         2.90 o                         
  -1  10   2       1545.54       1499.54        16.74 o                         
   0  10   2        192.25        198.79         7.33 o                         
   1  10   2       1546.02       1534.98        20.41 o                         
   2  10   2          4.21          7.38         2.69 o                         
   3  10   2        147.14        174.36         6.33 o                         
   4  10   2         26.65         26.74         3.45 o                         
   5  10   2        780.65        804.67        13.59 o                         
   6  10   2        709.25        696.77        14.55 o                         
   7  10   2        756.31        777.12        15.32 o                         
   8  10   2        601.79        573.44        14.69 o                         
   9  10   2        341.15        324.34        16.94 o                         
  10  10   2        193.52        214.09        14.95 o                         
  11  10   2         44.11         29.98        10.81 o                         
 -11  11   2         27.88         21.30        11.96 o                         
 -10  11   2        341.50        361.24        23.98 o                         
  -9  11   2        338.62        341.55        16.65 o                         
  -8  11   2        210.20        210.84        10.97 o                         
  -7  11   2         10.40         11.44         5.73 o                         
  -6  11   2       1300.55       1211.71        19.86 o                         
  -5  11   2        407.94        415.61        10.95 o                         
  -4  11   2        369.48        355.42         8.61 o                         
  -3  11   2        500.06        511.67         9.48 o                         
  -2  11   2        921.20        945.83        13.11 o                         
  -1  11   2        200.74        191.68         5.50 o                         
   0  11   2       1029.69       1055.16        13.23 o                         
   1  11   2        200.37        199.18         7.00 o                         
   2  11   2        920.77        936.98        12.80 o                         
   3  11   2        500.53        512.27         9.24 o                         
   4  11   2        369.53        363.98         8.67 o                         
   5  11   2        407.70        390.24        10.24 o                         
   6  11   2       1301.07       1210.41        19.68 o                         
   7  11   2         10.38          3.52         4.85 o                         
   8  11   2        210.26        210.39        11.65 o                         
   9  11   2        338.45        344.95        14.91 o                         
  10  11   2        341.84        345.91        19.39 o                         
  11  11   2         27.87         30.29        11.29 o                         
 -11  12   2         11.59         13.66        12.77 o                         
 -10  12   2         34.21         34.81        12.18 o                         
  -9  12   2        158.19        156.21        11.83 o                         
  -8  12   2        108.08        133.94         9.42 o                         
  -7  12   2       1142.49       1141.65        27.36 o                         
  -6  12   2        216.16        191.11         9.40 o                         
  -5  12   2         62.63         72.73         6.01 o                         
  -4  12   2        458.93        449.27        13.79 o                         
  -3  12   2        400.73        366.23         8.48 o                         
  -2  12   2       1149.68       1164.81        19.03 o                         
  -1  12   2        315.64        309.08         7.13 o                         
   0  12   2        930.03        916.76        12.39 o                         
   1  12   2        315.71        306.45         9.04 o                         
   2  12   2       1149.81       1159.50        16.17 o                         
   3  12   2        400.73        344.86        11.75 o                         
   4  12   2        458.80        442.82        11.08 o                         
   5  12   2         62.64         73.25         7.11 o                         
   6  12   2        216.17        206.62        10.62 o                         
   7  12   2       1141.96       1105.00        23.00 o                         
   8  12   2        107.95        114.01         9.79 o                         
   9  12   2        158.13        167.63        11.55 o                         
  10  12   2         34.05         32.34         8.69 o                         
  11  12   2         11.55          5.71         8.74 o                         
 -10  13   2        171.39        186.77        19.76 o                         
  -9  13   2        179.13        176.34        12.38 o                         
  -8  13   2        119.77        126.04        11.93 o                         
  -7  13   2        563.67        564.83        17.35 o                         
  -6  13   2         30.24         23.42         6.53 o                         
  -5  13   2         77.05         77.88         7.39 o                         
  -4  13   2        630.90        589.36        15.53 o                         
  -3  13   2        671.04        679.98        20.96 o                         
  -2  13   2        511.35        471.77        11.11 o                         
  -1  13   2         88.94         91.50         7.54 o                         
   0  13   2        711.57        695.22        11.73 o                         
   1  13   2         89.03         83.24         6.91 o                         
   2  13   2        511.21        469.50        13.12 o                         
   3  13   2        670.91        694.39        16.10 o                         
   4  13   2        631.57        624.79        15.52 o                         
   5  13   2         76.85         92.60         7.93 o                         
   6  13   2         30.41         20.29         9.39 o                         
   7  13   2        563.44        573.97        16.71 o                         
   8  13   2        119.37        106.18         9.83 o                         
   9  13   2        179.12        189.61        12.21 o                         
  10  13   2        171.42        193.13        12.85 o                         
  -9  14   2        162.72        179.59        19.41 o                         
  -8  14   2        100.46        103.04         9.87 o                         
  -7  14   2        131.64        126.90         9.95 o                         
  -6  14   2          7.85          3.03         5.83 o                         
  -5  14   2        139.05        125.96        10.96 o                         
  -4  14   2         19.20         27.80         5.89 o                         
  -3  14   2         39.48         32.90         6.01 o                         
  -2  14   2        129.66        111.50         7.71 o                         
  -1  14   2        671.20        635.65        15.95 o                         
   0  14   2        153.55        182.72         8.82 o                         
   1  14   2        671.55        633.90        15.02 o                         
   2  14   2        129.62        138.71         8.27 o                         
   3  14   2         39.47         35.14         6.34 o                         
   4  14   2         19.23         25.31         6.08 o                         
   5  14   2        138.96        145.19         9.54 o                         
   6  14   2          7.82          2.31         6.26 o                         
   7  14   2        131.53        156.09        10.32 o                         
   8  14   2        100.22        109.34        10.09 o                         
   9  14   2        162.85        162.32        13.20 o                         
  -9  15   2        168.78        131.91        28.86 o                         
  -8  15   2        102.30         99.02        13.12 o                         
  -7  15   2          4.75          2.34         6.45 o                         
  -6  15   2        155.95        158.66        10.12 o                         
  -5  15   2        126.93        119.88         8.77 o                         
  -4  15   2          1.19          0.35         5.56 o                         
  -3  15   2        365.64        311.33        12.13 o                         
  -2  15   2        404.99        406.71        13.21 o                         
  -1  15   2       1535.12       1431.29        23.79 o                         
   0  15   2         13.69         19.14         6.22 o                         
   1  15   2       1535.00       1467.53        28.20 o                         
   2  15   2        404.63        424.77        14.65 o                         
   3  15   2        365.57        341.85        17.62 o                         
   4  15   2          1.19         -9.45         6.30 o                         
   5  15   2        127.31        108.29         9.76 o                         
   6  15   2        155.75        165.62        11.63 o                         
   7  15   2          4.78          0.84         7.37 o                         
   8  15   2        102.28        114.00        11.20 o                         
   9  15   2        168.85        155.11        24.77 o                         
  -8  16   2         66.33         52.46        10.48 o                         
  -7  16   2         12.57         12.97         8.91 o                         
  -6  16   2         32.51         33.54         7.25 o                         
  -5  16   2        276.14        250.49        11.95 o                         
  -4  16   2        143.46        151.89        12.80 o                         
  -3  16   2         27.35         41.13         6.46 o                         
  -2  16   2        109.11        117.84         9.66 o                         
  -1  16   2         16.08         15.86         5.91 o                         
   0  16   2         12.43         13.62         9.23 o                         
   1  16   2         16.11         17.16         6.59 o                         
   2  16   2        109.33        137.78        11.95 o                         
   3  16   2         27.27         27.71         8.10 o                         
   4  16   2        143.54        146.42        10.84 o                         
   5  16   2        276.14        256.14        13.58 o                         
   6  16   2         32.50         48.01        12.35 o                         
   7  16   2         12.51          5.16         8.64 o                         
   8  16   2         66.47         57.92         9.93 o                         
  -7  17   2         59.50         57.16        10.43 o                         
  -6  17   2         10.80         19.42        10.49 o                         
  -5  17   2          6.20          7.63         7.68 o                         
  -4  17   2        249.01        234.58        14.81 o                         
  -3  17   2        137.63        119.66         8.67 o                         
  -2  17   2         26.88         19.57         6.10 o                         
  -1  17   2         54.14         41.54         9.09 o                         
   0  17   2         53.88         38.50        10.72 o                         
   1  17   2         54.27         58.95         8.11 o                         
   2  17   2         26.83          5.94         8.25 o                         
   3  17   2        137.48        121.08        10.07 o                         
   4  17   2        249.17        226.75        16.47 o                         
   5  17   2          6.24          6.27         7.38 o                         
   6  17   2         10.83         11.87         7.77 o                         
   7  17   2         59.57         71.23        10.20 o                         
  -6  18   2         39.89         48.77         9.31 o                         
  -5  18   2          6.29         11.70         8.00 o                         
  -4  18   2         14.30          8.48         7.33 o                         
  -3  18   2         53.67         62.27        15.74 o                         
  -2  18   2        169.22        164.13        21.69 o                         
  -1  18   2         47.21         46.00         8.93 o                         
   0  18   2         94.48         72.04         8.49 o                         
   1  18   2         47.36         40.23         9.98 o                         
   2  18   2        169.13        149.07        10.77 o                         
   3  18   2         53.69         61.27         8.75 o                         
   4  18   2         14.31         11.42         7.52 o                         
   5  18   2          6.28         11.27         9.38 o                         
   6  18   2         39.89         51.32         9.49 o                         
  -4  19   2         45.26         49.63        15.92 o                         
  -3  19   2         18.12         17.05        10.84 o                         
  -2  19   2         26.55         27.86         8.47 o                         
  -1  19   2         93.13         96.39        10.48 o                         
   0  19   2        523.01        515.41        20.08 o                         
   1  19   2         93.23        108.03         9.92 o                         
   2  19   2         26.60         24.69         7.93 o                         
   3  19   2         18.18         31.60         9.54 o                         
   4  19   2         45.22         36.56         8.61 o                         
  -1  20   2         34.27         28.28         9.11 o                         
   0  20   2         75.24         79.85        10.55 o                         
   1  20   2         34.31         25.52         7.97 o                         
   1   0   3      20740.72      20008.47       153.51 o                         
   2   0   3        761.18        717.93        10.20 o                         
   3   0   3        386.19        295.50         5.85 o                         
   4   0   3       5860.87       6196.70        66.95 o                         
   5   0   3        106.19        121.92         6.41 o                         
   6   0   3         35.32         20.54         4.72 o                         
   7   0   3        562.74        559.64        14.42 o                         
   8   0   3        533.73        560.24        37.42 o                         
   9   0   3         11.92         15.47         6.76 o                         
  10   0   3       1988.05       1862.81        33.18 o                         
  11   0   3        120.67        125.52        13.29 o                         
  12   0   3        433.43        490.46        18.83 o                         
  13   0   3        148.61        150.55        17.68 o                         
 -13   1   3        763.88        777.05        23.31 o                         
 -12   1   3        127.14        119.98        11.37 o                         
 -11   1   3         66.43         67.49         9.43 o                         
 -10   1   3        115.67        102.31        10.99 o                         
  -9   1   3        251.35        246.62        12.06 o                         
  -8   1   3        753.21        758.77        17.38 o                         
  -7   1   3        209.27        188.40         9.85 o                         
  -6   1   3        925.44        980.31        18.25 o                         
  -5   1   3        306.91        335.78         9.51 o                         
  -4   1   3       2945.16       3069.40        32.20 o                         
  -3   1   3       2549.30       2506.03        25.89 o                         
  -2   1   3       6417.42       6091.93        54.23 o                         
  -1   1   3      11453.31      10953.57        89.87 o                         
   0   1   3       8549.32       8138.80        56.59 o                         
   1   1   3      11455.55      11057.68        80.33 o                         
   2   1   3       6418.21       6108.31        50.98 o                         
   3   1   3       2549.60       2478.29        28.54 o                         
   4   1   3       2944.29       3133.31        35.49 o                         
   5   1   3        306.48        340.27         9.95 o                         
   6   1   3        925.68        990.05        18.00 o                         
   7   1   3        209.01        185.24        10.20 o                         
   8   1   3        753.44        710.79        17.31 o                         
   9   1   3        251.02        232.65        11.80 o                         
  10   1   3        115.63        104.71        12.02 o                         
  11   1   3         66.39         62.78         9.48 o                         
  12   1   3        127.14        145.54        13.84 o                         
  13   1   3        763.44        776.55        63.90 o                         
 -13   2   3        148.33        175.68        13.81 o                         
 -12   2   3        231.82        235.40        15.25 o                         
 -11   2   3        415.24        400.50        16.46 o                         
 -10   2   3         11.61         13.17         7.27 o                         
  -9   2   3        632.02        635.78        19.80 o                         
  -8   2   3        287.06        297.84        11.92 o                         
  -7   2   3        375.48        409.18        12.68 o                         
  -6   2   3        629.93        730.65        15.35 o                         
  -5   2   3        208.30        225.28         7.93 o                         
  -4   2   3        729.76        765.53        14.97 o                         
  -3   2   3       1868.63       1785.60        30.56 o                         
  -2   2   3        100.54         91.96         3.64 o                         
  -1   2   3      11603.60      11072.72        85.67 o                         
   0   2   3      10582.86       9527.60        69.42 o                         
   1   2   3      11600.93      11191.76        85.76 o                         
   2   2   3        100.24         93.09         2.55 o                         
   3   2   3       1868.15       1747.84        21.35 o                         
   4   2   3        729.08        761.86        13.54 o                         
   5   2   3        208.34        234.71         8.42 o                         
   6   2   3        629.58        741.40        15.40 o                         
   7   2   3        375.69        398.49        12.49 o                         
   8   2   3        287.06        294.32        12.04 o                         
   9   2   3        632.26        605.48        16.95 o                         
  10   2   3         11.58         22.18         7.23 o                         
  11   2   3        415.29        397.19        16.46 o                         
  12   2   3        231.87        237.41        20.40 o                         
  13   2   3        148.22        157.91        15.41 o                         
 -13   3   3        243.10        246.40        15.39 o                         
 -12   3   3         91.21        103.74        11.00 o                         
 -11   3   3        327.93        316.23        14.95 o                         
 -10   3   3        177.72        188.91        11.47 o                         
  -9   3   3        237.33        201.05        11.06 o                         
  -8   3   3        397.53        424.28        22.35 o                         
  -7   3   3         73.05         83.55         7.11 o                         
  -6   3   3       1467.10       1472.24        19.85 o                         
  -5   3   3       1477.81       1590.79        21.36 o                         
  -4   3   3        511.59        533.22         9.68 o                         
  -3   3   3        492.30        498.15         9.81 o                         
  -2   3   3         20.79         26.15         2.24 o                         
  -1   3   3       3540.71       3304.39        30.85 o                         
   0   3   3       7356.92       7320.36        60.45 o                         
   1   3   3       3539.92       3367.02        33.40 o                         
   2   3   3         20.84         22.30         2.02 o                         
   3   3   3        491.67        490.94         7.36 o                         
   4   3   3        511.72        544.61        11.23 o                         
   5   3   3       1477.37       1605.21        26.05 o                         
   6   3   3       1467.07       1458.90        24.69 o                         
   7   3   3         73.33         97.27         8.43 o                         
   8   3   3        397.56        404.79        14.34 o                         
   9   3   3        237.47        222.76        11.58 o                         
  10   3   3        177.79        183.01        13.68 o                         
  11   3   3        327.70        321.26        21.40 o                         
  12   3   3         91.27         97.21        21.51 o                         
  13   3   3        243.51        255.78        22.20 o                         
 -13   4   3        126.79        125.82        12.29 o                         
 -12   4   3         68.44         54.74        10.01 o                         
 -11   4   3         34.35         33.96         8.48 o                         
 -10   4   3          7.70         10.26         6.98 o                         
  -9   4   3        608.60        575.28        29.54 o                         
  -8   4   3        626.01        616.41        16.76 o                         
  -7   4   3        258.63        258.23        11.84 o                         
  -6   4   3        335.44        338.36        12.42 o                         
  -5   4   3        203.17        218.39         7.03 o                         
  -4   4   3        822.66        857.03        37.11 o                         
  -3   4   3        403.93        412.36         7.41 o                         
  -2   4   3        809.91        690.64         8.75 o                         
  -1   4   3       1105.46       1075.01        10.80 o                         
   0   4   3       1921.82       1874.75        17.06 o                         
   1   4   3       1104.45       1061.25        11.84 o                         
   2   4   3        809.73        703.33         9.07 o                         
   3   4   3        403.74        402.67         6.69 o                         
   4   4   3        822.90        913.35        13.47 o                         
   5   4   3        203.68        216.75         7.01 o                         
   6   4   3        334.91        338.37        10.68 o                         
   7   4   3        258.56        249.24        10.43 o                         
   8   4   3        625.89        616.61        16.09 o                         
   9   4   3        609.24        597.15        17.25 o                         
  10   4   3          7.70         -1.04         7.14 o                         
  11   4   3         34.34         31.19         9.96 o                         
  12   4   3         68.47         61.54        11.95 o                         
  13   4   3        126.83        121.98        19.76 o                         
 -13   5   3         58.40         64.89        12.64 o                         
 -12   5   3         46.61         34.96         9.50 o                         
 -11   5   3         18.11         17.91         8.10 o                         
 -10   5   3       1194.49       1170.54        24.77 o                         
  -9   5   3        506.09        518.05        16.16 o                         
  -8   5   3        297.78        268.38        11.59 o                         
  -7   5   3        202.80        188.86         8.01 o                         
  -6   5   3       1410.87       1439.65        21.06 o                         
  -5   5   3        465.23        464.03         9.78 o                         
  -4   5   3       1603.78       1716.79        45.76 o                         
  -3   5   3         12.04         10.26         2.95 o                         
  -2   5   3        894.99        978.70        18.43 o                         
  -1   5   3        877.55        866.25         9.25 o                         
   0   5   3       1478.61       1475.87        12.99 o                         
   1   5   3        878.24        857.98        11.14 o                         
   2   5   3        894.55        980.98        10.50 o                         
   3   5   3         12.09          7.83         1.67 o                         
   4   5   3       1604.58       1750.79        23.93 o                         
   5   5   3        465.22        496.51        10.21 o                         
   6   5   3       1410.48       1485.49        21.07 o                         
   7   5   3        203.19        191.17         9.04 o                         
   8   5   3        297.81        277.55         9.93 o                         
   9   5   3        505.95        489.27        13.11 o                         
  10   5   3       1194.35       1143.98        23.41 o                         
  11   5   3         18.05         15.71        14.17 o                         
  12   5   3         46.56         25.26        11.04 o                         
  13   5   3         58.35         66.54        12.71 o                         
 -13   6   3          0.98          7.00        10.53 o                         
 -12   6   3        124.94        137.48        13.63 o                         
 -11   6   3          0.36          4.16         7.69 o                         
 -10   6   3        687.31        703.99        19.05 o                         
  -9   6   3        918.75        908.52        21.83 o                         
  -8   6   3        596.60        612.53        17.82 o                         
  -7   6   3         38.22         35.67         5.15 o                         
  -6   6   3        178.93        197.79         8.63 o                         
  -5   6   3        165.87        166.93         9.19 o                         
  -4   6   3        167.67        207.97         6.20 o                         
  -3   6   3         61.57         62.06         4.71 o                         
  -2   6   3       1073.31       1043.68        12.57 o                         
  -1   6   3        184.65        177.78         5.26 o                         
   0   6   3       3226.53       3204.83        26.41 o                         
   1   6   3        184.29        182.55         3.95 o                         
   2   6   3       1073.16       1061.15        11.41 o                         
   3   6   3         61.40         57.60         3.24 o                         
   4   6   3        167.63        200.46         6.09 o                         
   5   6   3        165.97        159.55         6.33 o                         
   6   6   3        178.83        190.51         7.28 o                         
   7   6   3         38.34         33.40         4.98 o                         
   8   6   3        596.84        610.46        21.52 o                         
   9   6   3        919.03        879.47        19.50 o                         
  10   6   3        687.69        662.93        17.52 o                         
  11   6   3          0.36         -6.29         9.13 o                         
  12   6   3        124.82        103.83        13.44 o                         
  13   6   3          0.96         -0.26        10.76 o                         
 -12   7   3         60.89         80.73        12.24 o                         
 -11   7   3         20.87         29.50         9.52 o                         
 -10   7   3        463.93        432.38        23.68 o                         
  -9   7   3         54.58         47.62         7.87 o                         
  -8   7   3        142.44        134.29         9.46 o                         
  -7   7   3        379.89        388.48        18.58 o                         
  -6   7   3        124.27        121.83        10.32 o                         
  -5   7   3         43.46         51.34         4.59 o                         
  -4   7   3         15.14         20.65         3.35 o                         
  -3   7   3        217.82        201.91         4.80 o                         
  -2   7   3       1185.21       1190.76        11.48 o                         
  -1   7   3        288.38        293.84         4.79 o                         
   0   7   3       1198.19       1342.20        13.55 o                         
   1   7   3        288.15        292.84         6.12 o                         
   2   7   3       1185.10       1198.64        13.55 o                         
   3   7   3        217.90        198.95         4.65 o                         
   4   7   3         15.16         19.24         2.43 o                         
   5   7   3         43.38         49.08         4.51 o                         
   6   7   3        124.34        140.53         6.72 o                         
   7   7   3        379.69        384.18        14.12 o                         
   8   7   3        142.00        141.99        11.35 o                         
   9   7   3         54.69         50.04         6.88 o                         
  10   7   3        464.09        467.54        19.72 o                         
  11   7   3         20.83         30.32        10.33 o                         
  12   7   3         60.86         75.23        13.03 o                         
 -12   8   3        276.97        256.07        17.05 o                         
 -11   8   3         97.95        132.86        12.90 o                         
 -10   8   3         14.24         13.52         7.75 o                         
  -9   8   3        430.21        425.91        14.98 o                         
  -8   8   3        505.10        489.81        17.17 o                         
  -7   8   3         10.80         16.55         7.31 o                         
  -6   8   3         75.26         85.95         7.00 o                         
  -5   8   3         29.85         31.13         4.06 o                         
  -4   8   3         90.15         81.91         4.41 o                         
  -3   8   3        576.76        595.63         8.43 o                         
  -2   8   3        344.86        331.17         5.31 o                         
  -1   8   3        845.13        901.17         9.74 o                         
   0   8   3        177.78        164.08         4.93 o                         
   1   8   3        844.91        891.17        12.00 o                         
   2   8   3        344.87        318.83         6.31 o                         
   3   8   3        577.17        603.99         8.22 o                         
   4   8   3         90.11         74.56         4.33 o                         
   5   8   3         29.94         37.35         4.23 o                         
   6   8   3         75.27         80.41         5.37 o                         
   7   8   3         10.74          8.99         5.28 o                         
   8   8   3        505.20        494.24        27.21 o                         
   9   8   3        430.38        398.12        22.72 o                         
  10   8   3         14.22          4.35         8.91 o                         
  11   8   3         97.86        120.16        13.03 o                         
  12   8   3        276.93        270.21        18.26 o                         
 -12   9   3         99.22        101.70        28.42 o                         
 -11   9   3        131.76        146.31        13.52 o                         
 -10   9   3        411.34        391.51        17.72 o                         
  -9   9   3        391.50        387.54        14.67 o                         
  -8   9   3         87.09         89.69        11.00 o                         
  -7   9   3        655.32        659.03        20.35 o                         
  -6   9   3         55.51         61.12         5.37 o                         
  -5   9   3        204.96        216.35         6.80 o                         
  -4   9   3         51.98         60.19         3.89 o                         
  -3   9   3        402.95        447.73         7.86 o                         
  -2   9   3        540.08        528.91         7.80 o                         
  -1   9   3        855.47        880.08         9.96 o                         
   0   9   3        619.70        554.45         7.99 o                         
   1   9   3        855.59        897.63        15.43 o                         
   2   9   3        540.56        544.51         9.37 o                         
   3   9   3        402.77        448.88         7.34 o                         
   4   9   3         51.92         51.01         3.56 o                         
   5   9   3        205.18        222.93         7.31 o                         
   6   9   3         55.39         47.41         5.48 o                         
   7   9   3        655.99        646.49        14.13 o                         
   8   9   3         87.14         84.94         9.93 o                         
   9   9   3        391.19        420.24        18.67 o                         
  10   9   3        411.28        377.15        18.68 o                         
  11   9   3        131.96        162.76        14.32 o                         
  12   9   3         99.47         94.75        13.37 o                         
 -11  10   3        135.51        134.87        13.05 o                         
 -10  10   3        225.70        239.78        20.74 o                         
  -9  10   3        255.81        267.32        14.67 o                         
  -8  10   3        260.15        281.09        15.32 o                         
  -7  10   3        112.27        125.81         8.71 o                         
  -6  10   3        775.96        731.86        14.59 o                         
  -5  10   3         54.74         57.06         4.51 o                         
  -4  10   3       1091.82       1104.04        14.88 o                         
  -3  10   3       1383.36       1434.61        17.25 o                         
  -2  10   3        688.23        700.46         9.57 o                         
  -1  10   3        636.44        611.48         8.63 o                         
   0  10   3         36.03         31.40         3.25 o                         
   1  10   3        635.99        614.63        11.06 o                         
   2  10   3        687.67        719.87        11.22 o                         
   3  10   3       1383.78       1403.41        15.49 o                         
   4  10   3       1091.64       1106.65        13.24 o                         
   5  10   3         54.71         59.39         4.32 o                         
   6  10   3        775.30        753.14        20.85 o                         
   7  10   3        112.15        123.59         7.58 o                         
   8  10   3        259.91        253.64        10.06 o                         
   9  10   3        256.00        287.74        13.87 o                         
  10  10   3        225.64        226.98        15.59 o                         
  11  10   3        135.13        140.53        13.96 o                         
 -11  11   3         47.43         57.59        12.94 o                         
 -10  11   3        161.52        165.21        15.39 o                         
  -9  11   3        137.63        145.21        16.81 o                         
  -8  11   3         99.65         77.45         9.86 o                         
  -7  11   3       1532.61       1504.03        26.02 o                         
  -6  11   3        113.34        109.88         6.71 o                         
  -5  11   3        869.84        836.88        13.34 o                         
  -4  11   3         12.62         11.73         3.44 o                         
  -3  11   3         67.84         75.52         4.04 o                         
  -2  11   3         17.04         19.42         2.99 o                         
  -1  11   3        355.20        362.52         6.92 o                         
   0  11   3        252.02        263.07         6.81 o                         
   1  11   3        354.94        362.83        13.58 o                         
   2  11   3         16.97         28.76         3.86 o                         
   3  11   3         67.65         73.31         5.07 o                         
   4  11   3         12.61         16.70         4.38 o                         
   5  11   3        870.19        867.37        23.34 o                         
   6  11   3        113.36        100.58         6.92 o                         
   7  11   3       1532.84       1494.81        23.69 o                         
   8  11   3         99.57        100.22         9.42 o                         
   9  11   3        137.59        150.44        11.06 o                         
  10  11   3        161.62        181.52        13.42 o                         
  11  11   3         47.43         35.05         9.17 o                         
 -10  12   3         17.50         25.09         8.85 o                         
  -9  12   3        108.88        100.28        10.02 o                         
  -8  12   3          9.65          3.76         8.99 o                         
  -7  12   3        226.95        236.90        14.57 o                         
  -6  12   3        722.41        685.59        17.48 o                         
  -5  12   3         22.05         10.97         7.09 o                         
  -4  12   3        506.42        500.75        10.74 o                         
  -3  12   3        411.25        388.32         9.36 o                         
  -2  12   3        279.54        256.97         6.63 o                         
  -1  12   3        427.23        401.21         7.58 o                         
   0  12   3          0.18          1.38         4.85 o                         
   1  12   3        427.07        427.98        23.28 o                         
   2  12   3        279.98        277.43        13.95 o                         
   3  12   3        411.33        382.30        10.39 o                         
   4  12   3        506.76        511.79        11.80 o                         
   5  12   3         21.89         31.21        11.41 o                         
   6  12   3        723.11        693.72        17.38 o                         
   7  12   3        226.84        246.92        10.64 o                         
   8  12   3          9.62          7.07         9.46 o                         
   9  12   3        108.95        110.14        10.25 o                         
  10  12   3         17.54         18.64         7.94 o                         
 -10  13   3         72.15         88.59        12.64 o                         
  -9  13   3        108.19        106.02        14.60 o                         
  -8  13   3          4.61          6.29        15.92 o                         
  -7  13   3        111.61        102.04         9.79 o                         
  -6  13   3        153.19        180.27        16.11 o                         
  -5  13   3          9.24         13.20         7.36 o                         
  -4  13   3         19.12         14.54         5.50 o                         
  -3  13   3        768.37        721.50        12.37 o                         
  -2  13   3        320.70        322.34         8.02 o                         
  -1  13   3        186.98        169.70         5.94 o                         
   0  13   3       1396.93       1316.16        21.84 o                         
   1  13   3        187.19        178.61         8.78 o                         
   2  13   3        320.17        331.14        11.61 o                         
   3  13   3        768.91        747.88        16.53 o                         
   4  13   3         19.05         12.73         5.69 o                         
   5  13   3          9.31          8.10         8.16 o                         
   6  13   3        153.38        164.52        11.63 o                         
   7  13   3        111.50        104.85         9.23 o                         
   8  13   3          4.65         12.53         7.28 o                         
   9  13   3        108.31        115.24        10.57 o                         
  10  13   3         72.24         64.45         9.92 o                         
  -9  14   3         65.64         61.07         9.17 o                         
  -8  14   3        103.78        124.68        13.76 o                         
  -7  14   3         80.80         81.59         8.13 o                         
  -6  14   3        105.12         98.67         7.96 o                         
  -5  14   3        120.39        116.05         7.96 o                         
  -4  14   3        195.99        180.39         9.18 o                         
  -3  14   3        571.14        530.51        17.86 o                         
  -2  14   3        147.35        147.07        10.60 o                         
  -1  14   3         63.51         52.09         4.92 o                         
   0  14   3        832.69        849.03        20.65 o                         
   1  14   3         63.77         48.17         6.41 o                         
   2  14   3        147.55        135.94         8.38 o                         
   3  14   3        571.60        556.87        14.92 o                         
   4  14   3        195.70        179.76         9.71 o                         
   5  14   3        120.58        132.66         9.30 o                         
   6  14   3        105.25         95.17         8.84 o                         
   7  14   3         80.69         80.91         8.97 o                         
   8  14   3        103.91        109.92        12.47 o                         
   9  14   3         65.74         62.11         9.70 o                         
  -9  15   3         32.61         52.00        10.75 o                         
  -8  15   3         48.24         52.82        20.99 o                         
  -7  15   3        153.48        152.86        14.49 o                         
  -6  15   3        172.41        171.14         9.51 o                         
  -5  15   3        140.84        128.62        13.66 o                         
  -4  15   3         36.52         40.09         5.73 o                         
  -3  15   3         81.13         78.06         6.45 o                         
  -2  15   3        550.10        521.86        13.80 o                         
  -1  15   3        453.65        445.18        14.89 o                         
   0  15   3        235.00        201.08        10.30 o                         
   1  15   3        453.93        447.93        15.13 o                         
   2  15   3        549.85        544.59        16.32 o                         
   3  15   3         81.18         86.42         8.65 o                         
   4  15   3         36.53         31.79         8.42 o                         
   5  15   3        140.92        121.54        11.50 o                         
   6  15   3        172.49        185.17        19.18 o                         
   7  15   3        153.40        181.66        12.78 o                         
   8  15   3         48.23         59.59         9.89 o                         
   9  15   3         32.54         29.14        10.45 o                         
  -8  16   3         72.22         95.00        16.09 o                         
  -7  16   3        184.15        193.09        26.23 o                         
  -6  16   3         92.40        116.91         9.70 o                         
  -5  16   3         23.12         39.46         7.04 o                         
  -4  16   3        111.01        114.99         7.23 o                         
  -3  16   3         66.76         66.03         6.19 o                         
  -2  16   3        133.76        124.21         8.90 o                         
  -1  16   3          9.56         15.04         7.59 o                         
   0  16   3         14.29         17.63         6.24 o                         
   1  16   3          9.53          2.37         6.17 o                         
   2  16   3        133.92        110.84        13.59 o                         
   3  16   3         66.74         55.08         8.11 o                         
   4  16   3        110.94        102.29         9.94 o                         
   5  16   3         23.05         32.90         7.84 o                         
   6  16   3         92.37        104.98        10.73 o                         
   7  16   3        183.81        193.14        13.33 o                         
   8  16   3         72.12         63.88        14.48 o                         
  -7  17   3         15.00         -6.65        16.09 o                         
  -6  17   3         27.51         32.53        17.84 o                         
  -5  17   3        107.08        118.34        12.24 o                         
  -4  17   3        159.64        173.64        10.10 o                         
  -3  17   3         79.75         90.27         7.88 o                         
  -2  17   3         51.58         29.44        11.54 o                         
  -1  17   3        214.73        192.69        18.89 o                         
   0  17   3          8.15         -0.97         7.52 o                         
   1  17   3        214.86        191.30        11.10 o                         
   2  17   3         51.63         42.75         7.95 o                         
   3  17   3         79.65        100.68         9.55 o                         
   4  17   3        159.49        187.99        14.05 o                         
   5  17   3        106.92        126.27        11.08 o                         
   6  17   3         27.49         31.17         8.68 o                         
   7  17   3         15.02         27.09         9.13 o                         
  -6  18   3        144.13        121.73        23.79 o                         
  -5  18   3         78.09         98.64        21.69 o                         
  -4  18   3        123.13        118.93        21.34 o                         
  -3  18   3         47.51         13.64        15.74 o                         
  -2  18   3         48.17         54.55         7.28 o                         
  -1  18   3         55.94         70.15        10.84 o                         
   0  18   3         36.68         30.29         6.99 o                         
   1  18   3         55.94         47.72         7.81 o                         
   2  18   3         48.27         49.11         8.20 o                         
   3  18   3         47.48         45.93         8.49 o                         
   4  18   3        122.97        133.42        11.19 o                         
   5  18   3         78.14         89.56        10.43 o                         
   6  18   3        144.01        141.48        11.97 o                         
  -4  19   3         14.08         17.84        17.84 o                         
  -3  19   3         31.25         16.79        16.79 o                         
  -2  19   3         13.86         11.89        15.39 o                         
  -1  19   3        116.02        120.00         9.80 o                         
   0  19   3         12.04          4.85         6.62 o                         
   1  19   3        115.83        109.12         9.66 o                         
   2  19   3         13.87          3.66         7.14 o                         
   3  19   3         31.32         23.98         8.25 o                         
   4  19   3         14.01          4.54         8.20 o                         
   0  20   3         18.51         21.83         8.41 o                         
   0   0   4       4589.50       4606.90        44.47 o                         
   1   0   4         42.99         56.80         2.04 o                         
   2   0   4      12713.25      12613.98       110.60 o                         
   3   0   4        587.53        590.78         9.99 o                         
   4   0   4       1365.10       1336.85        17.64 o                         
   5   0   4       3961.74       4436.89        50.00 o                         
   6   0   4        333.72        345.78         8.74 o                         
   7   0   4         82.17         86.76         5.67 o                         
   8   0   4       1926.44       1948.76        27.37 o                         
   9   0   4        447.16        469.86        15.76 o                         
  10   0   4         68.92         84.23        11.36 o                         
  11   0   4         58.90         63.60         9.46 o                         
  12   0   4        167.98        203.79        15.63 o                         
  13   0   4         67.83         87.29        13.32 o                         
 -13   1   4         46.78         59.89        12.74 o                         
 -12   1   4        478.64        478.21        18.73 o                         
 -11   1   4        260.69        263.55        15.87 o                         
 -10   1   4       1095.32       1051.22        23.76 o                         
  -9   1   4        389.45        388.81        14.21 o                         
  -8   1   4          1.66          4.43         4.22 o                         
  -7   1   4        287.77        311.82         8.85 o                         
  -6   1   4        693.30        772.02        13.14 o                         
  -5   1   4        120.16         99.44         5.71 o                         
  -4   1   4       3562.49       3765.19        38.53 o                         
  -3   1   4       2303.96       2407.92        25.35 o                         
  -2   1   4      12803.89      12624.63       110.39 o                         
  -1   1   4        307.93        287.90         4.58 o                         
   0   1   4       9390.44       9032.95        60.39 o                         
   1   1   4        308.16        296.29         4.07 o                         
   2   1   4      12802.46      12564.30        97.38 o                         
   3   1   4       2304.71       2424.81        25.30 o                         
   4   1   4       3561.14       3762.82        42.54 o                         
   5   1   4        120.31        104.19         5.17 o                         
   6   1   4        693.15        761.51        13.39 o                         
   7   1   4        287.73        304.38         9.29 o                         
   8   1   4          1.66          4.32         6.11 o                         
   9   1   4        389.28        369.34        15.50 o                         
  10   1   4       1094.59       1068.97        23.80 o                         
  11   1   4        260.48        265.43        13.76 o                         
  12   1   4        478.85        458.82        44.74 o                         
  13   1   4         46.85         66.44        20.11 o                         
 -13   2   4         51.73         60.79        10.79 o                         
 -12   2   4         24.72         15.60         8.77 o                         
 -11   2   4         75.72         97.19        13.51 o                         
 -10   2   4        712.63        715.93        19.44 o                         
  -9   2   4       1016.66       1022.99        23.27 o                         
  -8   2   4        301.89        286.72        10.11 o                         
  -7   2   4         38.88         36.33         4.17 o                         
  -6   2   4        340.29        342.50         9.59 o                         
  -5   2   4        508.45        527.84         9.83 o                         
  -4   2   4       1086.85       1184.78        14.33 o                         
  -3   2   4       1704.37       1660.66        20.77 o                         
  -2   2   4       6939.92       6942.45        73.66 o                         
  -1   2   4       4169.05       3947.31        31.39 o                         
   0   2   4       1878.15       1823.61        16.40 o                         
   1   2   4       4169.37       3927.24        31.71 o                         
   2   2   4       6938.16       6941.75        54.59 o                         
   3   2   4       1705.36       1728.57        18.74 o                         
   4   2   4       1085.72       1192.19        16.48 o                         
   5   2   4        507.85        535.54        10.60 o                         
   6   2   4        340.27        348.73         9.00 o                         
   7   2   4         38.90         28.21         5.84 o                         
   8   2   4        301.29        307.93        14.98 o                         
   9   2   4       1017.34       1016.88        25.55 o                         
  10   2   4        712.40        740.86        19.63 o                         
  11   2   4         75.75         91.87        11.57 o                         
  12   2   4         24.65         15.72         9.86 o                         
  13   2   4         51.75         45.56        14.96 o                         
 -13   3   4          6.45         -3.47         8.77 o                         
 -12   3   4          7.15         10.95         8.76 o                         
 -11   3   4        186.65        181.41        12.20 o                         
 -10   3   4        549.88        525.58        19.44 o                         
  -9   3   4        363.06        343.93        15.82 o                         
  -8   3   4        569.45        555.62        11.52 o                         
  -7   3   4        187.72        176.18         6.04 o                         
  -6   3   4         85.15         97.35         5.69 o                         
  -5   3   4       3115.33       3283.14        39.01 o                         
  -4   3   4        233.84        238.09         6.67 o                         
  -3   3   4       5684.46       5872.13        70.52 o                         
  -2   3   4        169.78        161.90         4.01 o                         
  -1   3   4       1574.85       1481.20        15.43 o                         
   0   3   4       1389.80       1257.96        11.38 o                         
   1   3   4       1574.85       1478.68        14.14 o                         
   2   3   4        169.86        163.66         4.62 o                         
   3   3   4       5685.45       5763.62        49.20 o                         
   4   3   4        233.95        242.96         7.01 o                         
   5   3   4       3115.88       3341.90        39.14 o                         
   6   3   4         85.22        103.46         6.83 o                         
   7   3   4        187.71        184.08         9.16 o                         
   8   3   4        569.45        542.13        17.22 o                         
   9   3   4        363.16        326.49        13.63 o                         
  10   3   4        550.17        491.06        16.63 o                         
  11   3   4        186.97        160.70        13.55 o                         
  12   3   4          7.18         16.85        10.30 o                         
  13   3   4          6.42          1.33        10.62 o                         
 -13   4   4         13.56         12.15         9.71 o                         
 -12   4   4        103.77        102.88        17.97 o                         
 -11   4   4        106.28         89.05        10.02 o                         
 -10   4   4        342.35        334.83        14.46 o                         
  -9   4   4        813.06        824.24        26.96 o                         
  -8   4   4        386.94        386.12        19.44 o                         
  -7   4   4          1.01          0.15         6.46 o                         
  -6   4   4        270.78        264.21        14.68 o                         
  -5   4   4       2018.66       2100.41        26.79 o                         
  -4   4   4       1518.76       1553.16        23.03 o                         
  -3   4   4         46.43         65.93         3.83 o                         
  -2   4   4        297.82        302.38         6.93 o                         
  -1   4   4       1477.28       1391.78        17.78 o                         
   0   4   4        812.61        780.49        16.32 o                         
   1   4   4       1476.91       1421.21        16.32 o                         
   2   4   4        298.12        299.28         5.10 o                         
   3   4   4         46.48         64.00         2.79 o                         
   4   4   4       1518.68       1563.78        18.71 o                         
   5   4   4       2018.86       2147.29        37.19 o                         
   6   4   4        271.20        258.48         9.89 o                         
   7   4   4          0.99          2.84         4.95 o                         
   8   4   4        387.44        393.52        13.87 o                         
   9   4   4        813.01        821.44        20.15 o                         
  10   4   4        341.94        363.58        17.73 o                         
  11   4   4        106.27        108.35        12.36 o                         
  12   4   4        103.59         96.67        13.04 o                         
  13   4   4         13.56         23.71        11.57 o                         
 -13   5   4         12.27         32.70        11.03 o                         
 -12   5   4        284.93        282.93        15.45 o                         
 -11   5   4        206.48        173.65        12.15 o                         
 -10   5   4        267.28        246.00        12.91 o                         
  -9   5   4        140.71        133.18         9.65 o                         
  -8   5   4        247.36        222.10        10.90 o                         
  -7   5   4        792.92        787.20        19.19 o                         
  -6   5   4        917.72        917.00        17.11 o                         
  -5   5   4         58.57         48.06         4.98 o                         
  -4   5   4       1496.82       1641.74        21.53 o                         
  -3   5   4       1326.16       1441.84        20.22 o                         
  -2   5   4        801.56        770.96        12.11 o                         
  -1   5   4        409.69        433.19         7.25 o                         
   0   5   4        680.94        664.05         8.17 o                         
   1   5   4        409.56        437.91         8.83 o                         
   2   5   4        801.26        790.89        10.17 o                         
   3   5   4       1325.96       1436.44        16.06 o                         
   4   5   4       1497.25       1671.23        21.76 o                         
   5   5   4         58.56         41.91         4.38 o                         
   6   5   4        917.31        931.97        16.25 o                         
   7   5   4        792.55        772.96        14.96 o                         
   8   5   4        247.45        200.53         8.94 o                         
   9   5   4        140.70        149.58        12.07 o                         
  10   5   4        267.78        257.19        12.15 o                         
  11   5   4        206.73        177.93        10.96 o                         
  12   5   4        285.02        310.32        18.80 o                         
  13   5   4         12.26         23.91        11.65 o                         
 -12   6   4         77.24         76.00        10.65 o                         
 -11   6   4         24.98         28.19         8.43 o                         
 -10   6   4        253.22        283.43        13.57 o                         
  -9   6   4        112.08        113.55         9.16 o                         
  -8   6   4        873.29        860.96        19.44 o                         
  -7   6   4        449.75        470.33        13.90 o                         
  -6   6   4         54.77         37.45        10.60 o                         
  -5   6   4        135.96        158.59         8.30 o                         
  -4   6   4        839.74        920.46        13.53 o                         
  -3   6   4        792.02        929.72        11.69 o                         
  -2   6   4        125.96        145.24         6.00 o                         
  -1   6   4        802.87        801.85         9.86 o                         
   0   6   4        387.99        404.80         6.27 o                         
   1   6   4        802.35        799.55        11.74 o                         
   2   6   4        126.19        140.61         5.44 o                         
   3   6   4        792.17        909.97        14.25 o                         
   4   6   4        839.61        883.29        12.91 o                         
   5   6   4        135.76        137.26         9.22 o                         
   6   6   4         54.80         51.14         6.76 o                         
   7   6   4        449.30        469.82        18.53 o                         
   8   6   4        873.08        868.60        16.73 o                         
   9   6   4        112.21        112.70         8.61 o                         
  10   6   4        253.43        249.04        11.94 o                         
  11   6   4         24.95         12.89        10.01 o                         
  12   6   4         77.12         50.15        12.21 o                         
 -12   7   4         36.83         30.39        10.43 o                         
 -11   7   4       1329.38       1273.31        44.33 o                         
 -10   7   4         53.80         60.72         8.86 o                         
  -9   7   4        190.04        186.01        10.84 o                         
  -8   7   4        794.65        733.51        18.93 o                         
  -7   7   4         75.41         82.01         7.62 o                         
  -6   7   4       1131.59       1109.56        22.95 o                         
  -5   7   4        545.23        539.37        11.05 o                         
  -4   7   4        304.83        323.74         7.44 o                         
  -3   7   4        178.56        185.78         6.29 o                         
  -2   7   4       1532.10       1538.67        22.01 o                         
  -1   7   4        360.41        342.30         6.64 o                         
   0   7   4         35.16         49.31         4.28 o                         
   1   7   4        360.01        354.70         6.74 o                         
   2   7   4       1532.21       1601.99        21.99 o                         
   3   7   4        178.59        189.86         5.87 o                         
   4   7   4        304.83        334.33        10.78 o                         
   5   7   4        545.33        560.72        10.55 o                         
   6   7   4       1131.63       1141.48        18.05 o                         
   7   7   4         75.43         84.06         6.41 o                         
   8   7   4        794.59        708.81        16.97 o                         
   9   7   4        189.98        182.25        12.62 o                         
  10   7   4         53.71         60.50         7.64 o                         
  11   7   4       1328.38       1316.73        32.90 o                         
  12   7   4         36.83         35.49        11.40 o                         
 -12   8   4         38.83         25.03        18.27 o                         
 -11   8   4        105.11         97.48        19.57 o                         
 -10   8   4        794.84        786.69        21.26 o                         
  -9   8   4         24.49         25.35         7.15 o                         
  -8   8   4        334.79        308.59        17.09 o                         
  -7   8   4        447.45        453.36        19.49 o                         
  -6   8   4          3.99          9.02         4.70 o                         
  -5   8   4        238.18        254.52         7.56 o                         
  -4   8   4        363.04        382.83         7.24 o                         
  -3   8   4        738.47        751.74        14.01 o                         
  -2   8   4        329.75        357.41         7.12 o                         
  -1   8   4         70.40         90.30         4.98 o                         
   0   8   4       1841.04       1960.45        18.47 o                         
   1   8   4         70.38         85.03         5.04 o                         
   2   8   4        329.30        373.77         8.84 o                         
   3   8   4        738.42        733.08        10.34 o                         
   4   8   4        362.73        376.30         6.54 o                         
   5   8   4        238.26        243.70         7.48 o                         
   6   8   4          3.98          1.85         3.97 o                         
   7   8   4        447.25        442.26        13.45 o                         
   8   8   4        335.38        309.99        11.97 o                         
   9   8   4         24.57         19.21         6.33 o                         
  10   8   4        794.67        789.82        26.06 o                         
  11   8   4        104.99        101.15        12.88 o                         
  12   8   4         38.91         46.55        11.87 o                         
 -12   9   4        204.77        225.77        23.45 o                         
 -11   9   4        229.98        218.48        15.21 o                         
 -10   9   4         23.57         16.37         9.10 o                         
  -9   9   4        234.03        225.32        11.87 o                         
  -8   9   4        441.59        427.36        14.11 o                         
  -7   9   4         55.46         71.03         7.17 o                         
  -6   9   4         68.38         78.44         5.59 o                         
  -5   9   4        434.69        428.30         8.79 o                         
  -4   9   4        140.09        147.15         4.96 o                         
  -3   9   4         87.81         89.81         5.72 o                         
  -2   9   4        837.89        831.89        13.23 o                         
  -1   9   4        360.69        366.07         7.25 o                         
   0   9   4          2.25          5.76         2.30 o                         
   1   9   4        360.14        371.68         9.70 o                         
   2   9   4        838.50        790.28        24.89 o                         
   3   9   4         87.83         90.84         4.30 o                         
   4   9   4        139.99        145.40         4.59 o                         
   5   9   4        435.06        445.31         9.73 o                         
   6   9   4         68.37         66.53         6.25 o                         
   7   9   4         55.55         53.46         6.14 o                         
   8   9   4        441.49        435.25        12.31 o                         
   9   9   4        234.26        224.02        11.14 o                         
  10   9   4         23.68         18.50         9.67 o                         
  11   9   4        230.06        196.23        15.46 o                         
  12   9   4        204.78        195.84        17.39 o                         
 -11  10   4        200.88        201.94        17.47 o                         
 -10  10   4         42.35         52.75        15.39 o                         
  -9  10   4        123.51        137.83        11.32 o                         
  -8  10   4        559.47        529.69        17.92 o                         
  -7  10   4        251.01        242.43        10.58 o                         
  -6  10   4        170.89        194.04         7.98 o                         
  -5  10   4        320.49        335.12         7.79 o                         
  -4  10   4        336.54        331.81         8.26 o                         
  -3  10   4        109.25        105.30         6.92 o                         
  -2  10   4         64.63         59.94         4.61 o                         
  -1  10   4        100.16        120.78         5.39 o                         
   0  10   4         73.41         74.90         3.24 o                         
   1  10   4        100.14        111.13         6.60 o                         
   2  10   4         64.68         60.80         4.36 o                         
   3  10   4        109.53        109.02         6.53 o                         
   4  10   4        336.64        324.70         7.39 o                         
   5  10   4        320.13        333.86        10.09 o                         
   6  10   4        170.78        178.86         8.51 o                         
   7  10   4        250.79        227.78         9.55 o                         
   8  10   4        559.34        566.12        13.93 o                         
   9  10   4        123.22        129.38        10.49 o                         
  10  10   4         42.30         50.84         8.99 o                         
  11  10   4        201.27        191.45        15.39 o                         
 -11  11   4        177.98        226.68        18.18 o                         
 -10  11   4         15.30         15.92        10.12 o                         
  -9  11   4        194.80        158.66        21.86 o                         
  -8  11   4         12.10          4.84         8.41 o                         
  -7  11   4        258.99        261.04         9.61 o                         
  -6  11   4        131.73        144.10         7.06 o                         
  -5  11   4        301.84        305.52         8.96 o                         
  -4  11   4        102.00         96.43         6.91 o                         
  -3  11   4         17.78         24.47         4.77 o                         
  -2  11   4        843.15        844.46        14.46 o                         
  -1  11   4        111.06        111.57         5.68 o                         
   0  11   4        692.90        644.19        10.01 o                         
   1  11   4        111.11        104.93         5.31 o                         
   2  11   4        842.65        850.67        18.05 o                         
   3  11   4         17.75         23.85         3.71 o                         
   4  11   4        101.79         91.23         5.38 o                         
   5  11   4        301.87        315.48        10.36 o                         
   6  11   4        131.53        145.68         7.98 o                         
   7  11   4        258.85        246.91        10.08 o                         
   8  11   4         12.18         10.31         5.52 o                         
   9  11   4        194.67        192.74        12.00 o                         
  10  11   4         15.35         19.70         8.39 o                         
  11  11   4        178.20        214.07        13.90 o                         
 -10  12   4         45.16         53.31        13.31 o                         
  -9  12   4        191.96        200.07        12.78 o                         
  -8  12   4        237.57        246.88        12.21 o                         
  -7  12   4        201.45        195.79        10.10 o                         
  -6  12   4        428.23        454.86        12.13 o                         
  -5  12   4       1081.56       1009.72        18.18 o                         
  -4  12   4         40.12         37.25        14.55 o                         
  -3  12   4         20.23         23.31         6.08 o                         
  -2  12   4        966.00        901.59        23.38 o                         
  -1  12   4        415.91        432.15        11.78 o                         
   0  12   4         72.38         85.10         4.79 o                         
   1  12   4        415.32        437.05        10.05 o                         
   2  12   4        965.74        972.07        15.99 o                         
   3  12   4         20.31         25.30         4.90 o                         
   4  12   4         40.08         47.05         5.72 o                         
   5  12   4       1081.52       1065.37        18.61 o                         
   6  12   4        428.25        429.86        12.14 o                         
   7  12   4        201.27        211.12         9.95 o                         
   8  12   4        237.59        244.02        22.27 o                         
   9  12   4        192.08        194.20        12.52 o                         
  10  12   4         45.23         30.36         9.19 o                         
 -10  13   4         40.28         57.40        11.60 o                         
  -9  13   4         59.93         70.93         8.72 o                         
  -8  13   4        240.99        256.89        13.80 o                         
  -7  13   4        245.41        266.03        11.45 o                         
  -6  13   4        143.83        144.96         8.17 o                         
  -5  13   4         15.66         16.87         7.42 o                         
  -4  13   4        432.92        409.85        14.24 o                         
  -3  13   4        374.40        368.63        19.55 o                         
  -2  13   4        137.86        136.94         8.95 o                         
  -1  13   4       1031.66        974.60        15.30 o                         
   0  13   4       1175.63       1116.09        23.88 o                         
   1  13   4       1032.02        988.45        19.11 o                         
   2  13   4        137.84        131.59         7.99 o                         
   3  13   4        374.33        365.33        12.26 o                         
   4  13   4        432.79        389.45        13.09 o                         
   5  13   4         15.72         15.44         6.41 o                         
   6  13   4        143.72        155.03         8.57 o                         
   7  13   4        245.32        264.22        10.87 o                         
   8  13   4        240.85        263.71        16.90 o                         
   9  13   4         59.93         72.07         9.71 o                         
  10  13   4         40.12         34.78         9.41 o                         
  -9  14   4         14.70         27.77        18.01 o                         
  -8  14   4         71.49         69.40         9.67 o                         
  -7  14   4         14.06         15.99         5.83 o                         
  -6  14   4         23.11         21.76         6.28 o                         
  -5  14   4         65.64         74.06        10.06 o                         
  -4  14   4         76.97         80.19        19.06 o                         
  -3  14   4        360.10        398.96        16.44 o                         
  -2  14   4         61.63         50.41         7.00 o                         
  -1  14   4        562.80        545.70        16.76 o                         
   0  14   4        215.16        225.91         9.22 o                         
   1  14   4        562.36        552.84        13.89 o                         
   2  14   4         61.64         70.38         7.01 o                         
   3  14   4        360.06        358.30        12.74 o                         
   4  14   4         77.28         67.60         7.50 o                         
   5  14   4         65.77         97.84        12.39 o                         
   6  14   4         23.16         30.24         7.12 o                         
   7  14   4         14.00          8.05         7.05 o                         
   8  14   4         71.43         76.71         9.35 o                         
   9  14   4         14.65         22.04         9.04 o                         
  -8  15   4         59.13         70.22        17.49 o                         
  -7  15   4         61.37         77.32         8.07 o                         
  -6  15   4        147.46        136.42        23.44 o                         
  -5  15   4         62.81         62.26        17.84 o                         
  -4  15   4         10.06         13.64         6.88 o                         
  -3  15   4        229.92        240.24        13.97 o                         
  -2  15   4        548.94        550.14        18.94 o                         
  -1  15   4        118.21        104.15         6.30 o                         
   0  15   4         12.07         18.58         7.68 o                         
   1  15   4        118.18        110.65         7.66 o                         
   2  15   4        548.60        526.63        14.50 o                         
   3  15   4        230.00        238.01        11.02 o                         
   4  15   4         10.10         14.42         9.16 o                         
   5  15   4         62.82         44.08         7.63 o                         
   6  15   4        147.69        170.02        10.95 o                         
   7  15   4         61.42         68.56         8.97 o                         
   8  15   4         59.09         66.16        10.66 o                         
  -8  16   4         47.35         67.16        21.69 o                         
  -7  16   4         53.90         37.08        19.94 o                         
  -6  16   4         31.28         26.93        17.84 o                         
  -5  16   4         58.04         37.43        17.49 o                         
  -4  16   4        139.65        156.71        22.04 o                         
  -3  16   4         22.20         24.14        15.04 o                         
  -2  16   4         27.61          0.00        13.29 o                         
  -1  16   4        368.57        326.32        19.14 o                         
   0  16   4          0.56          7.66         6.50 o                         
   1  16   4        368.42        349.77        13.79 o                         
   2  16   4         27.69         17.81        11.30 o                         
   3  16   4         22.17         33.71        11.68 o                         
   4  16   4        139.63        122.14        10.22 o                         
   5  16   4         57.94         48.72         8.65 o                         
   6  16   4         31.28         41.61         8.81 o                         
   7  16   4         53.93         44.78         9.41 o                         
   8  16   4         47.25         66.62        10.71 o                         
  -7  17   4          4.81         37.78        20.29 o                         
  -6  17   4        229.37        217.22        27.63 o                         
  -5  17   4        220.87        227.02        26.93 o                         
  -4  17   4         28.53         23.44        16.44 o                         
  -3  17   4         41.70         42.68        17.84 o                         
  -2  17   4        224.24        235.06        25.19 o                         
  -1  17   4        203.40        157.62        14.59 o                         
   0  17   4        124.23        119.53         8.47 o                         
   1  17   4        203.56        179.32        10.47 o                         
   2  17   4        224.08        230.10        12.28 o                         
   3  17   4         41.60         54.89         8.30 o                         
   4  17   4         28.50         16.76         7.86 o                         
   5  17   4        220.76        256.06        14.36 o                         
   6  17   4        229.73        259.22        15.07 o                         
   7  17   4          4.78          0.62         8.30 o                         
  -5  18   4         45.27         75.21        20.29 o                         
  -4  18   4         18.92         23.79        16.79 o                         
  -3  18   4         39.76         19.94        15.74 o                         
  -2  18   4         75.60         89.90        19.59 o                         
  -1  18   4         13.14          1.05        13.99 o                         
   0  18   4          1.84          8.28         5.44 o                         
   1  18   4         13.10         19.13         6.70 o                         
   2  18   4         75.58         81.47        15.82 o                         
   3  18   4         39.74         43.39         8.34 o                         
   4  18   4         18.93         20.37         9.58 o                         
   5  18   4         45.23         52.83         9.65 o                         
  -3  19   4         73.83         79.75        20.29 o                         
  -2  19   4         38.55         47.57        17.49 o                         
  -1  19   4          0.27        -19.94        13.29 o                         
   0  19   4        112.38        133.18        14.96 o                         
   1  19   4          0.26          5.32         7.24 o                         
   2  19   4         38.67         42.37         8.17 o                         
   3  19   4         73.88        101.43        11.21 o                         
   1   0   5        624.76        626.04         6.57 o                         
   2   0   5       1360.46       1330.89        13.11 o                         
   3   0   5        833.66        846.93        10.32 o                         
   4   0   5        268.09        285.49         6.58 o                         
   5   0   5       1668.96       1716.74        22.51 o                         
   6   0   5       2634.80       2758.59        33.90 o                         
   7   0   5          5.17          7.11         4.15 o                         
   8   0   5        197.49        176.64         8.99 o                         
   9   0   5        187.60        210.06        11.37 o                         
  10   0   5       1570.69       1486.78        28.81 o                         
  11   0   5        351.11        383.08        25.70 o                         
  12   0   5          5.12          4.70         9.78 o                         
  13   0   5        103.78         91.81        16.88 o                         
 -13   1   5         60.02        109.59        13.89 o                         
 -12   1   5        146.02        151.00        15.31 o                         
 -11   1   5        271.78        264.97        14.15 o                         
 -10   1   5       1775.54       1666.71        31.73 o                         
  -9   1   5       1031.86        956.82        21.23 o                         
  -8   1   5         43.45         60.45         5.57 o                         
  -7   1   5        157.50        155.10         6.79 o                         
  -6   1   5        228.39        218.46         7.14 o                         
  -5   1   5       1321.87       1392.62        17.28 o                         
  -4   1   5       1331.54       1308.10        15.87 o                         
  -3   1   5        436.89        458.41         7.00 o                         
  -2   1   5       1519.56       1507.27        15.36 o                         
  -1   1   5       4986.29       4766.38        37.84 o                         
   0   1   5         84.48         81.29         2.32 o                         
   1   1   5       4985.25       4751.02        32.90 o                         
   2   1   5       1518.67       1471.13        13.64 o                         
   3   1   5        437.36        461.20         7.55 o                         
   4   1   5       1330.54       1277.77        18.51 o                         
   5   1   5       1322.47       1378.59        19.31 o                         
   6   1   5        228.30        212.36         7.52 o                         
   7   1   5        157.86        162.81         7.29 o                         
   8   1   5         43.49         50.15         7.59 o                         
   9   1   5       1031.57        929.33        21.23 o                         
  10   1   5       1776.16       1725.74        31.55 o                         
  11   1   5        271.69        251.02        15.90 o                         
  12   1   5        146.33        152.77        14.40 o                         
  13   1   5         59.97         63.60        15.92 o                         
 -13   2   5         44.49         55.96        12.31 o                         
 -12   2   5         27.20         24.62         8.94 o                         
 -11   2   5         45.48         36.89         9.87 o                         
 -10   2   5        104.49         94.70         9.41 o                         
  -9   2   5        387.50        384.64        14.14 o                         
  -8   2   5        255.30        223.26         8.07 o                         
  -7   2   5         86.68         91.02         5.26 o                         
  -6   2   5       1285.54       1288.92        16.81 o                         
  -5   2   5         33.15         41.78         3.57 o                         
  -4   2   5        183.45        186.08         5.12 o                         
  -3   2   5        905.15        930.10        13.29 o                         
  -2   2   5        918.01        898.01        12.66 o                         
  -1   2   5       3443.33       3284.05        32.74 o                         
   0   2   5       2854.90       2654.78        22.08 o                         
   1   2   5       3443.84       3336.91        27.24 o                         
   2   2   5        917.39        903.01         8.87 o                         
   3   2   5        905.04        930.88        11.79 o                         
   4   2   5        183.61        184.91         6.21 o                         
   5   2   5         33.17         31.12         4.37 o                         
   6   2   5       1285.38       1318.36        19.48 o                         
   7   2   5         86.60         94.69         7.52 o                         
   8   2   5        255.33        230.72        16.56 o                         
   9   2   5        387.60        382.40        15.62 o                         
  10   2   5        104.34        111.58         9.94 o                         
  11   2   5         45.58         71.40        14.60 o                         
  12   2   5         27.13         11.05        10.16 o                         
  13   2   5         44.47         60.01        13.32 o                         
 -13   3   5        147.82        150.58        13.36 o                         
 -12   3   5         45.48         46.41         9.94 o                         
 -11   3   5         90.82         97.17        11.93 o                         
 -10   3   5         45.13         32.69         7.77 o                         
  -9   3   5        431.68        417.45        18.48 o                         
  -8   3   5         59.10         59.84         4.49 o                         
  -7   3   5       1584.72       1621.69        26.95 o                         
  -6   3   5        534.86        542.81        14.49 o                         
  -5   3   5        963.52        972.65        17.96 o                         
  -4   3   5        948.52       1031.46        17.29 o                         
  -3   3   5       2471.21       2533.69        32.01 o                         
  -2   3   5        362.61        323.27         5.76 o                         
  -1   3   5         55.70         64.29         2.35 o                         
   0   3   5       1388.01       1365.36        11.67 o                         
   1   3   5         55.64         65.31         2.83 o                         
   2   3   5        362.86        331.11         5.91 o                         
   3   3   5       2470.02       2515.78        28.46 o                         
   4   3   5        948.29       1044.75        15.35 o                         
   5   3   5        963.74        993.11        30.12 o                         
   6   3   5        535.02        544.27        15.20 o                         
   7   3   5       1585.30       1621.29        27.12 o                         
   8   3   5         59.22         52.11         7.36 o                         
   9   3   5        431.58        381.69        14.64 o                         
  10   3   5         45.29         35.03         9.55 o                         
  11   3   5         90.58        101.52        12.18 o                         
  12   3   5         45.40         77.57        12.33 o                         
  13   3   5        147.79        149.60        15.40 o                         
 -13   4   5         31.68         41.03        11.56 o                         
 -12   4   5          2.11         -8.90         8.10 o                         
 -11   4   5        406.88        398.53        16.60 o                         
 -10   4   5        255.26        241.71        12.59 o                         
  -9   4   5        183.07        175.51        18.90 o                         
  -8   4   5         92.22         98.07         8.54 o                         
  -7   4   5        152.19        149.66         7.33 o                         
  -6   4   5        198.46        187.75         8.98 o                         
  -5   4   5       1297.19       1403.07        22.47 o                         
  -4   4   5        260.59        292.11         7.33 o                         
  -3   4   5        457.55        473.97         8.31 o                         
  -2   4   5         71.67         65.21         4.11 o                         
  -1   4   5        932.70        887.12        11.77 o                         
   0   4   5        394.53        398.36         5.35 o                         
   1   4   5        932.38        898.58        10.66 o                         
   2   4   5         71.43         70.50         2.91 o                         
   3   4   5        457.28        472.11         6.34 o                         
   4   4   5        260.31        304.04         7.92 o                         
   5   4   5       1297.05       1395.81        19.95 o                         
   6   4   5        199.00        204.69         7.80 o                         
   7   4   5        152.18        163.57        13.33 o                         
   8   4   5         92.04         89.54         8.28 o                         
   9   4   5        183.11        178.99        15.28 o                         
  10   4   5        255.27        218.90        14.47 o                         
  11   4   5        406.58        420.15        28.37 o                         
  12   4   5          2.12        -11.05         9.57 o                         
  13   4   5         31.58         19.27        22.17 o                         
 -12   5   5        238.87        227.40        14.31 o                         
 -11   5   5        227.03        241.12        13.84 o                         
 -10   5   5         94.46        108.65         9.74 o                         
  -9   5   5        433.10        481.82        22.26 o                         
  -8   5   5        834.53        810.44        21.15 o                         
  -7   5   5        133.62        115.29         6.81 o                         
  -6   5   5        257.88        282.66        10.17 o                         
  -5   5   5        855.23        832.67        13.73 o                         
  -4   5   5       1979.52       2119.44        25.92 o                         
  -3   5   5        522.12        547.39         8.60 o                         
  -2   5   5        740.00        746.32        15.31 o                         
  -1   5   5        109.42         91.81         3.98 o                         
   0   5   5          7.45          7.56         2.32 o                         
   1   5   5        109.24         98.24         4.20 o                         
   2   5   5        739.85        744.32        11.12 o                         
   3   5   5        521.55        535.47         8.30 o                         
   4   5   5       1980.33       2119.26        24.39 o                         
   5   5   5        855.17        862.90        14.36 o                         
   6   5   5        257.89        278.17         8.83 o                         
   7   5   5        133.92        133.93         7.24 o                         
   8   5   5        834.30        755.25        15.82 o                         
   9   5   5        432.77        478.52        15.05 o                         
  10   5   5         94.38        101.47         9.12 o                         
  11   5   5        227.19        226.94        12.46 o                         
  12   5   5        238.73        260.27        17.70 o                         
 -12   6   5         49.16         57.00        10.12 o                         
 -11   6   5         40.21         48.32         9.43 o                         
 -10   6   5         77.38         70.95         8.81 o                         
  -9   6   5        138.20        122.46         9.38 o                         
  -8   6   5        267.20        262.24        11.64 o                         
  -7   6   5        107.18        100.43         8.00 o                         
  -6   6   5         48.24         43.56         4.90 o                         
  -5   6   5         42.64         45.16         4.46 o                         
  -4   6   5        942.51       1072.94        19.37 o                         
  -3   6   5        386.74        358.92        13.28 o                         
  -2   6   5       2164.04       2208.55        29.76 o                         
  -1   6   5        452.29        444.69        11.11 o                         
   0   6   5       1598.47       1520.66        23.88 o                         
   1   6   5        452.27        435.27         7.53 o                         
   2   6   5       2163.33       2226.48        27.49 o                         
   3   6   5        386.74        377.49         8.00 o                         
   4   6   5        942.03       1064.41        13.56 o                         
   5   6   5         42.70         53.29         4.49 o                         
   6   6   5         48.15         42.74         5.15 o                         
   7   6   5        107.37         99.80         6.81 o                         
   8   6   5        267.82        257.42        12.37 o                         
   9   6   5        138.26         99.29         9.79 o                         
  10   6   5         77.54         64.07         8.24 o                         
  11   6   5         40.18         47.42        11.23 o                         
  12   6   5         49.26         24.59        11.24 o                         
 -12   7   5        155.65        136.73        20.93 o                         
 -11   7   5         34.78         38.69         8.82 o                         
 -10   7   5         24.31         24.88         8.12 o                         
  -9   7   5        557.52        576.63        18.63 o                         
  -8   7   5        220.23        217.53        10.91 o                         
  -7   7   5        647.80        624.80        15.85 o                         
  -6   7   5        213.49        203.70         8.35 o                         
  -5   7   5       1175.22       1226.59        17.46 o                         
  -4   7   5        429.47        443.06        12.27 o                         
  -3   7   5       1203.16       1226.01        19.16 o                         
  -2   7   5        115.39        109.40         4.53 o                         
  -1   7   5        828.55        886.99        12.08 o                         
   0   7   5        238.06        254.48         6.38 o                         
   1   7   5        828.41        901.53        11.95 o                         
   2   7   5        115.62        118.89         5.73 o                         
   3   7   5       1202.45       1218.77        16.17 o                         
   4   7   5        429.39        432.55         8.25 o                         
   5   7   5       1175.05       1176.48        16.79 o                         
   6   7   5        213.36        216.66        12.10 o                         
   7   7   5        647.52        637.86        16.26 o                         
   8   7   5        220.35        204.96        10.43 o                         
   9   7   5        557.91        557.91        15.98 o                         
  10   7   5         24.26         22.82         7.18 o                         
  11   7   5         34.77         47.62        11.26 o                         
  12   7   5        155.72        143.77        14.87 o                         
 -12   8   5          1.54         15.82        13.29 o                         
 -11   8   5        106.99        140.54        13.05 o                         
 -10   8   5        213.77        202.24        12.00 o                         
  -9   8   5        241.20        220.77        14.05 o                         
  -8   8   5         62.18         49.11         7.31 o                         
  -7   8   5        126.48        139.73         8.69 o                         
  -6   8   5        264.42        267.73         8.38 o                         
  -5   8   5        443.64        483.86        11.90 o                         
  -4   8   5         66.01         66.42         5.57 o                         
  -3   8   5        163.42        167.48         6.85 o                         
  -2   8   5        287.29        316.58         6.60 o                         
  -1   8   5         92.59        107.63         5.68 o                         
   0   8   5        301.24        270.67         6.90 o                         
   1   8   5         92.60        105.60         4.78 o                         
   2   8   5        287.35        333.62         7.64 o                         
   3   8   5        163.58        170.95         6.07 o                         
   4   8   5         65.94         61.04         3.51 o                         
   5   8   5        443.90        476.89        10.04 o                         
   6   8   5        264.52        247.25         9.55 o                         
   7   8   5        126.59        114.01         7.60 o                         
   8   8   5         62.22         51.49         7.22 o                         
   9   8   5        241.24        222.62        11.52 o                         
  10   8   5        213.78        222.20        16.09 o                         
  11   8   5        107.08        122.05        13.73 o                         
  12   8   5          1.52         -1.33        12.43 o                         
 -11   9   5         33.99         33.43        11.33 o                         
 -10   9   5        252.53        237.82        19.96 o                         
  -9   9   5        600.81        567.29        17.29 o                         
  -8   9   5        102.10        116.60         8.67 o                         
  -7   9   5       1336.98       1379.56        24.31 o                         
  -6   9   5         64.06         71.31         5.22 o                         
  -5   9   5         58.85         64.39         3.88 o                         
  -4   9   5        410.68        403.61        11.06 o                         
  -3   9   5        127.09        138.21         6.31 o                         
  -2   9   5        637.47        651.85        10.21 o                         
  -1   9   5        116.05        120.24         5.14 o                         
   0   9   5        130.84        144.46         6.37 o                         
   1   9   5        115.87        122.32         4.56 o                         
   2   9   5        637.40        661.67        12.62 o                         
   3   9   5        126.90        137.15         6.93 o                         
   4   9   5        410.60        401.04         7.78 o                         
   5   9   5         58.65         48.47         5.75 o                         
   6   9   5         63.99         62.64         6.32 o                         
   7   9   5       1337.48       1331.83        22.31 o                         
   8   9   5        102.02        104.39         7.68 o                         
   9   9   5        601.00        559.72        14.71 o                         
  10   9   5        252.79        224.41        17.94 o                         
  11   9   5         33.90         27.00        10.95 o                         
 -11  10   5         42.70         53.77        12.10 o                         
 -10  10   5         69.81         86.70        12.66 o                         
  -9  10   5        122.90        122.70        12.60 o                         
  -8  10   5        126.00        117.30         8.66 o                         
  -7  10   5        802.10        755.75        16.93 o                         
  -6  10   5        185.70        196.53         6.52 o                         
  -5  10   5        423.90        437.21        13.28 o                         
  -4  10   5        104.87        106.36         7.88 o                         
  -3  10   5         73.60         75.43         5.51 o                         
  -2  10   5        150.48        140.68         5.98 o                         
  -1  10   5         52.04         55.00         5.13 o                         
   0  10   5         22.28         35.89         4.67 o                         
   1  10   5         52.10         54.47         3.83 o                         
   2  10   5        150.66        153.32         5.80 o                         
   3  10   5         73.48         69.94         5.68 o                         
   4  10   5        104.54        109.34         5.34 o                         
   5  10   5        423.64        408.01        11.56 o                         
   6  10   5        185.88        169.82         8.46 o                         
   7  10   5        802.68        743.35        23.64 o                         
   8  10   5        125.76        115.02        11.08 o                         
   9  10   5        122.92        139.93         8.94 o                         
  10  10   5         69.74         75.73         9.70 o                         
  11  10   5         42.65         31.98         9.62 o                         
 -11  11   5         27.21         30.00        11.90 o                         
 -10  11   5         25.98         49.02        11.19 o                         
  -9  11   5         28.68         25.84         9.21 o                         
  -8  11   5        124.37        127.78        23.44 o                         
  -7  11   5        183.00        172.47         8.58 o                         
  -6  11   5         16.77         11.97         4.37 o                         
  -5  11   5        761.75        728.85        18.89 o                         
  -4  11   5        377.70        378.16        11.85 o                         
  -3  11   5         72.99         76.86         5.97 o                         
  -2  11   5         63.57         57.08         4.80 o                         
  -1  11   5        170.34        185.05         8.32 o                         
   0  11   5        276.22        302.78        12.77 o                         
   1  11   5        169.94        168.20         6.24 o                         
   2  11   5         63.60         51.63         4.46 o                         
   3  11   5         72.89         56.07         4.75 o                         
   4  11   5        377.75        388.36         9.20 o                         
   5  11   5        762.87        768.78        15.61 o                         
   6  11   5         16.78          7.12         5.10 o                         
   7  11   5        183.33        183.08         9.99 o                         
   8  11   5        124.31        118.15         8.26 o                         
   9  11   5         28.69         25.59         8.43 o                         
  10  11   5         25.94         34.07        16.86 o                         
  11  11   5         27.18         20.38         9.90 o                         
 -10  12   5        192.14        206.65        15.41 o                         
  -9  12   5         67.16         67.98        13.80 o                         
  -8  12   5         69.24         67.35         9.85 o                         
  -7  12   5        279.99        283.84        10.99 o                         
  -6  12   5        196.73        190.65        17.72 o                         
  -5  12   5        249.07        261.98        12.26 o                         
  -4  12   5        755.20        733.02        18.18 o                         
  -3  12   5        335.62        312.45        17.91 o                         
  -2  12   5          4.95          2.68         4.30 o                         
  -1  12   5        502.61        499.45        16.74 o                         
   0  12   5        307.60        337.37        20.41 o                         
   1  12   5        502.26        503.00        10.42 o                         
   2  12   5          4.91          2.20         4.40 o                         
   3  12   5        335.53        303.81         9.65 o                         
   4  12   5        755.39        728.14        15.07 o                         
   5  12   5        249.20        259.89        10.03 o                         
   6  12   5        196.86        221.09         9.76 o                         
   7  12   5        279.55        303.99        11.38 o                         
   8  12   5         69.24         61.15         7.29 o                         
   9  12   5         67.07         75.46         9.62 o                         
  10  12   5        191.93        192.32        13.31 o                         
 -10  13   5         35.43         63.30        11.37 o                         
  -9  13   5         22.49         19.89         8.97 o                         
  -8  13   5        171.67        172.57        11.76 o                         
  -7  13   5         42.08         54.02         7.11 o                         
  -6  13   5        143.74        157.02        12.18 o                         
  -5  13   5         16.93         16.96         7.38 o                         
  -4  13   5        388.05        353.65        27.04 o                         
  -3  13   5        874.20        848.29        32.00 o                         
  -2  13   5        743.27        730.22        15.74 o                         
  -1  13   5        572.82        603.70        18.39 o                         
   0  13   5        339.73        307.85        14.26 o                         
   1  13   5        572.81        607.13        11.71 o                         
   2  13   5        743.45        716.57        16.36 o                         
   3  13   5        874.37        841.53        18.06 o                         
   4  13   5        388.35        348.34        11.12 o                         
   5  13   5         16.90         15.57         5.42 o                         
   6  13   5        143.79        120.13         8.04 o                         
   7  13   5         41.88         42.07         7.48 o                         
   8  13   5        171.74        195.90        13.48 o                         
   9  13   5         22.45         29.09         8.38 o                         
  10  13   5         35.45         28.62         9.31 o                         
  -9  14   5         69.77         80.43        10.41 o                         
  -8  14   5        153.78        173.58        10.63 o                         
  -7  14   5         17.99          8.40        17.14 o                         
  -6  14   5        256.69        259.55        28.33 o                         
  -5  14   5         61.97         64.71        18.54 o                         
  -4  14   5         29.79         59.47        16.79 o                         
  -3  14   5        145.11        159.10         9.65 o                         
  -2  14   5         34.34         20.87         7.23 o                         
  -1  14   5        619.25        627.43        19.08 o                         
   0  14   5       1228.38       1101.09        25.89 o                         
   1  14   5        619.65        619.42        14.52 o                         
   2  14   5         34.21         28.72         5.88 o                         
   3  14   5        145.10        159.39         9.23 o                         
   4  14   5         29.76         33.61         6.98 o                         
   5  14   5         61.93         66.20         8.13 o                         
   6  14   5        256.99        252.78        10.88 o                         
   7  14   5         18.01         34.64         7.90 o                         
   8  14   5        153.69        177.97        13.63 o                         
   9  14   5         69.78         82.16        10.13 o                         
  -8  15   5         30.94         33.93        19.94 o                         
  -7  15   5         84.61        112.63        23.79 o                         
  -6  15   5        157.57        103.54        21.69 o                         
  -5  15   5          3.49        -11.89        13.99 o                         
  -4  15   5        124.70        134.32        21.34 o                         
  -3  15   5        366.38        367.99        29.73 o                         
  -2  15   5        174.94        183.64        22.39 o                         
  -1  15   5          9.33         24.08         9.36 o                         
   0  15   5        288.03        340.50        15.58 o                         
   1  15   5          9.35         16.34         5.23 o                         
   2  15   5        174.64        171.16         9.11 o                         
   3  15   5        366.12        346.50        12.99 o                         
   4  15   5        124.87        121.50         9.16 o                         
   5  15   5          3.49          1.21         6.25 o                         
   6  15   5        157.85        164.92        14.39 o                         
   7  15   5         84.61        107.28        10.13 o                         
   8  15   5         30.97         45.26         9.14 o                         
  -7  16   5         38.06         25.19        19.59 o                         
  -6  16   5         43.69         16.44        16.79 o                         
  -5  16   5         51.99         51.07        18.89 o                         
  -4  16   5         98.60         72.06        19.24 o                         
  -3  16   5         88.80         76.26        18.89 o                         
  -2  16   5         87.93        101.09        18.89 o                         
  -1  16   5        324.92        324.62        19.52 o                         
   0  16   5         66.59         94.48        13.47 o                         
   1  16   5        325.00        323.26        13.43 o                         
   2  16   5         87.81         94.81         8.57 o                         
   3  16   5         88.90        101.31         9.26 o                         
   4  16   5         98.77         83.70         9.47 o                         
   5  16   5         51.99         67.35         9.55 o                         
   6  16   5         43.62         49.48         9.22 o                         
   7  16   5         38.24         31.51         9.46 o                         
  -6  17   5         57.38         58.07        20.29 o                         
  -5  17   5         70.06         87.10        20.99 o                         
  -4  17   5         29.23         22.39        17.49 o                         
  -3  17   5        122.78         92.70        20.99 o                         
  -2  17   5         21.64         42.68        16.79 o                         
  -1  17   5         89.86         66.10        12.11 o                         
   0  17   5        157.74        153.68        16.44 o                         
   1  17   5         89.85         95.57         7.48 o                         
   2  17   5         21.64         22.10         7.57 o                         
   3  17   5        122.82        132.07        10.40 o                         
   4  17   5         29.23         29.94         8.01 o                         
   5  17   5         70.03         67.85         9.71 o                         
   6  17   5         57.26         77.62        10.79 o                         
  -5  18   5         63.61         96.89        22.39 o                         
  -4  18   5         12.95         29.38        20.99 o                         
  -3  18   5        171.38        145.17        23.44 o                         
  -2  18   5         65.91         50.72        18.89 o                         
  -1  18   5         33.91         29.38        17.14 o                         
   0  18   5         82.75        101.76        13.82 o                         
   1  18   5         33.89         29.52        23.44 o                         
   2  18   5         65.84         66.60         8.23 o                         
   3  18   5        171.29        187.70        13.65 o                         
   4  18   5         12.95         22.98         7.86 o                         
   5  18   5         63.62         83.01        10.54 o                         
  -3  19   5          4.76         35.68        17.14 o                         
  -2  19   5         48.15         64.01        19.94 o                         
  -1  19   5         23.81        -21.51        14.34 o                         
   0  19   5         35.71         44.34        12.30 o                         
   1  19   5         23.86         25.91        13.47 o                         
   2  19   5         48.19         44.60         7.78 o                         
   3  19   5          4.77          4.70         7.38 o                         
   0   0   6       1390.99       1380.22        15.57 o                         
   1   0   6       1382.24       1449.08        12.66 o                         
   2   0   6        558.73        522.22         7.10 o                         
   3   0   6        147.00        153.30         4.12 o                         
   4   0   6       5421.61       5557.49        51.49 o                         
   5   0   6        213.03        247.83        10.27 o                         
   6   0   6        208.69        250.38         7.87 o                         
   7   0   6        174.27        190.74         7.73 o                         
   8   0   6         12.45          1.84         6.13 o                         
   9   0   6       1762.83       1713.40        30.42 o                         
  10   0   6          0.83         -5.19         6.70 o                         
  11   0   6        118.16        111.69        12.62 o                         
  12   0   6         33.72         18.82        10.35 o                         
  13   0   6          6.05         15.39        13.29 o                         
 -13   1   6        160.27        162.52        18.87 o                         
 -12   1   6         58.04         43.05        11.10 o                         
 -11   1   6         50.46         40.93         8.61 o                         
 -10   1   6          1.26          6.63         7.24 o                         
  -9   1   6       1591.50       1484.27        27.85 o                         
  -8   1   6         44.45         67.37         5.76 o                         
  -7   1   6        478.06        475.22        10.92 o                         
  -6   1   6        825.15        799.78        13.88 o                         
  -5   1   6       1880.45       1876.87        29.31 o                         
  -4   1   6        547.64        621.14         9.78 o                         
  -3   1   6        266.95        264.79         5.64 o                         
  -2   1   6       6634.99       6700.21        60.51 o                         
  -1   1   6       3747.71       3692.75        30.25 o                         
   0   1   6       3459.02       3513.05        26.02 o                         
   1   1   6       3745.04       3721.33        26.38 o                         
   2   1   6       6635.34       6713.68        50.71 o                         
   3   1   6        266.65        262.81         6.02 o                         
   4   1   6        547.34        617.39         9.70 o                         
   5   1   6       1879.79       1877.71        24.48 o                         
   6   1   6        824.87        786.56        14.20 o                         
   7   1   6        477.60        472.09        11.51 o                         
   8   1   6         44.45         51.54         7.32 o                         
   9   1   6       1592.73       1466.26        33.22 o                         
  10   1   6          1.25         -3.63         7.15 o                         
  11   1   6         50.44         34.00         9.75 o                         
  12   1   6         57.99         51.69        11.63 o                         
  13   1   6        160.49        162.98        15.94 o                         
 -13   2   6          6.46        -11.73        10.28 o                         
 -12   2   6        269.10        262.03        20.60 o                         
 -11   2   6          5.18         -2.24         7.72 o                         
 -10   2   6        364.00        376.20        15.02 o                         
  -9   2   6        976.36        953.01        24.59 o                         
  -8   2   6        138.94        123.19         9.06 o                         
  -7   2   6         77.62         87.02         5.44 o                         
  -6   2   6        767.66        770.99        12.09 o                         
  -5   2   6       1131.19       1199.89        15.62 o                         
  -4   2   6        276.37        277.36         7.63 o                         
  -3   2   6        561.57        519.39         9.59 o                         
  -2   2   6       1631.07       1571.56        17.74 o                         
  -1   2   6       1433.00       1450.16        13.97 o                         
   0   2   6        133.10        118.79         4.08 o                         
   1   2   6       1432.69       1437.10        13.53 o                         
   2   2   6       1630.06       1578.58        15.58 o                         
   3   2   6        561.23        518.04         8.44 o                         
   4   2   6        276.56        283.05         6.46 o                         
   5   2   6       1131.04       1221.48        18.12 o                         
   6   2   6        767.60        767.31        14.02 o                         
   7   2   6         77.67         88.63         7.64 o                         
   8   2   6        138.92        118.43        11.71 o                         
   9   2   6        976.42        906.17        21.08 o                         
  10   2   6        363.88        308.52        16.93 o                         
  11   2   6          5.10          8.95         9.01 o                         
  12   2   6        268.86        273.66        17.77 o                         
  13   2   6          6.43          3.27        10.86 o                         
 -13   3   6         24.80         46.30        12.18 o                         
 -12   3   6          4.49          1.49         8.36 o                         
 -11   3   6         18.42          9.31         9.15 o                         
 -10   3   6        378.03        362.28        17.22 o                         
  -9   3   6         41.82         26.81         7.17 o                         
  -8   3   6        196.87        195.20        12.88 o                         
  -7   3   6       1493.99       1530.27        25.97 o                         
  -6   3   6       1413.06       1469.00        21.27 o                         
  -5   3   6       1160.98       1305.77        18.68 o                         
  -4   3   6       2123.55       2170.18        61.70 o                         
  -3   3   6       1290.70       1338.05        17.95 o                         
  -2   3   6        980.57       1035.81        10.83 o                         
  -1   3   6        384.28        408.87         6.89 o                         
   0   3   6         48.74         34.61         1.93 o                         
   1   3   6        384.37        397.38         6.94 o                         
   2   3   6        979.86       1025.10        10.60 o                         
   3   3   6       1291.01       1340.25        13.29 o                         
   4   3   6       2123.33       2186.31        22.54 o                         
   5   3   6       1161.97       1282.47        23.07 o                         
   6   3   6       1413.24       1440.38        24.29 o                         
   7   3   6       1494.57       1496.09        26.07 o                         
   8   3   6        197.02        202.69        14.28 o                         
   9   3   6         41.88         22.56         8.76 o                         
  10   3   6        378.06        342.37        29.50 o                         
  11   3   6         18.41          6.39        12.89 o                         
  12   3   6          4.49         18.86        12.28 o                         
  13   3   6         24.79         26.99        12.06 o                         
 -12   4   6        130.15        134.96        12.26 o                         
 -11   4   6        105.89        111.20        10.84 o                         
 -10   4   6        530.17        522.17        19.52 o                         
  -9   4   6        180.44        172.68        10.72 o                         
  -8   4   6         29.01         23.66         6.85 o                         
  -7   4   6        426.65        437.85        13.63 o                         
  -6   4   6        246.72        247.74         8.31 o                         
  -5   4   6          3.39          1.21         2.36 o                         
  -4   4   6        354.02        348.64         8.04 o                         
  -3   4   6       1293.12       1347.13        16.09 o                         
  -2   4   6        126.47        138.91         3.53 o                         
  -1   4   6        296.87        284.76         6.49 o                         
   0   4   6        308.36        301.35         4.92 o                         
   1   4   6        296.90        283.09         7.44 o                         
   2   4   6        126.41        137.04         4.02 o                         
   3   4   6       1293.46       1354.00        14.22 o                         
   4   4   6        354.06        363.36        11.18 o                         
   5   4   6          3.40         -0.19         3.76 o                         
   6   4   6        247.40        250.02         8.72 o                         
   7   4   6        426.64        435.98        13.35 o                         
   8   4   6         29.04         20.04         6.83 o                         
   9   4   6        180.52        141.30        23.00 o                         
  10   4   6        530.34        487.98        19.70 o                         
  11   4   6        105.81         88.03        12.25 o                         
  12   4   6        130.19        123.37        14.00 o                         
 -12   5   6         36.18         37.77         9.40 o                         
 -11   5   6        285.37        325.30        15.55 o                         
 -10   5   6        396.27        403.39        16.41 o                         
  -9   5   6        300.38        277.96        14.61 o                         
  -8   5   6        989.62        948.54        31.71 o                         
  -7   5   6        479.13        492.37        14.09 o                         
  -6   5   6        116.43        124.96         7.61 o                         
  -5   5   6       1127.06       1130.62        16.72 o                         
  -4   5   6        355.82        344.99         9.16 o                         
  -3   5   6        656.61        724.04        25.81 o                         
  -2   5   6       1602.45       1704.39        24.43 o                         
  -1   5   6        693.50        715.34        11.80 o                         
   0   5   6        111.50        106.57         4.34 o                         
   1   5   6        693.39        732.48        10.34 o                         
   2   5   6       1602.57       1681.47        22.14 o                         
   3   5   6        656.73        716.08        10.01 o                         
   4   5   6        355.59        350.32        10.20 o                         
   5   5   6       1126.41       1085.15        17.25 o                         
   6   5   6        116.58        135.12         6.93 o                         
   7   5   6        478.96        464.59        12.12 o                         
   8   5   6        989.15        937.40        20.32 o                         
   9   5   6        300.15        309.23        13.13 o                         
  10   5   6        396.23        408.06        15.15 o                         
  11   5   6        285.37        305.84        14.28 o                         
  12   5   6         36.24         56.57        11.95 o                         
 -12   6   6          6.46         -4.28         8.48 o                         
 -11   6   6        457.26        515.72        18.37 o                         
 -10   6   6         78.97         77.75         9.32 o                         
  -9   6   6        255.56        246.78        12.10 o                         
  -8   6   6        197.42        175.88        12.88 o                         
  -7   6   6        100.75         89.50         8.87 o                         
  -6   6   6        127.85        136.11         6.47 o                         
  -5   6   6        436.32        430.32        10.80 o                         
  -4   6   6        482.37        481.64         8.77 o                         
  -3   6   6        169.10        193.31         9.05 o                         
  -2   6   6        344.69        340.45         8.40 o                         
  -1   6   6        158.42        177.01         9.90 o                         
   0   6   6       1217.87       1283.52        20.76 o                         
   1   6   6        158.57        169.23         5.19 o                         
   2   6   6        344.82        312.57        10.24 o                         
   3   6   6        169.20        191.60         6.20 o                         
   4   6   6        482.24        496.54         8.68 o                         
   5   6   6        436.28        427.75         9.51 o                         
   6   6   6        127.79        138.94         7.03 o                         
   7   6   6        100.91         87.11         8.48 o                         
   8   6   6        197.39        179.11        10.17 o                         
   9   6   6        255.62        256.55        13.07 o                         
  10   6   6         79.09         79.51        12.37 o                         
  11   6   6        457.00        454.14        16.67 o                         
  12   6   6          6.39         -3.42        10.49 o                         
 -12   7   6         14.03          5.82         9.16 o                         
 -11   7   6         61.07         78.47        10.00 o                         
 -10   7   6        268.25        264.61        13.45 o                         
  -9   7   6         68.19         61.27         8.26 o                         
  -8   7   6        248.10        266.29        11.84 o                         
  -7   7   6        556.04        502.62        14.50 o                         
  -6   7   6        110.61        125.22         7.80 o                         
  -5   7   6         99.63         87.88         6.94 o                         
  -4   7   6        994.98       1040.54        28.44 o                         
  -3   7   6        729.35        741.25        15.54 o                         
  -2   7   6        337.76        329.14        10.28 o                         
  -1   7   6        503.89        526.44         8.66 o                         
   0   7   6       3380.75       3483.35        48.42 o                         
   1   7   6        503.69        523.63         8.54 o                         
   2   7   6        337.55        369.60         7.75 o                         
   3   7   6        729.03        760.68        12.12 o                         
   4   7   6        995.35       1033.60        13.15 o                         
   5   7   6         99.63         86.22         5.27 o                         
   6   7   6        110.54        122.47         7.77 o                         
   7   7   6        555.77        511.95        14.43 o                         
   8   7   6        247.96        246.46        11.52 o                         
   9   7   6         68.25         72.49         8.24 o                         
  10   7   6        267.80        253.27        15.50 o                         
  11   7   6         61.22         85.01        14.84 o                         
  12   7   6         14.01         35.77        11.97 o                         
 -12   8   6         99.22         78.80        20.81 o                         
 -11   8   6        337.07        328.08        15.53 o                         
 -10   8   6        408.97        438.63        16.27 o                         
  -9   8   6        155.48        158.16        10.27 o                         
  -8   8   6        215.15        203.79        10.50 o                         
  -7   8   6         56.93         52.32        11.26 o                         
  -6   8   6         34.21         38.74         4.38 o                         
  -5   8   6        107.33        104.21         5.72 o                         
  -4   8   6        366.11        367.90        10.47 o                         
  -3   8   6        185.61        179.51         6.79 o                         
  -2   8   6         28.40         36.75         3.84 o                         
  -1   8   6       1430.01       1501.72        18.37 o                         
   0   8   6         82.03         87.34         6.39 o                         
   1   8   6       1430.35       1520.28        18.14 o                         
   2   8   6         28.46         34.15         4.24 o                         
   3   8   6        185.45        168.83         7.13 o                         
   4   8   6        365.72        376.02         9.28 o                         
   5   8   6        107.28        114.24         6.98 o                         
   6   8   6         34.21         21.17         5.41 o                         
   7   8   6         56.82         57.27         6.34 o                         
   8   8   6        215.04        198.71         9.62 o                         
   9   8   6        155.64        150.96        12.57 o                         
  10   8   6        408.91        404.15        24.83 o                         
  11   8   6        336.76        332.90        19.81 o                         
  12   8   6         99.07        101.91        14.32 o                         
 -11   9   6        130.27        149.68        16.44 o                         
 -10   9   6        299.79        305.98        17.58 o                         
  -9   9   6         97.15        102.47        12.61 o                         
  -8   9   6        472.95        481.59        18.86 o                         
  -7   9   6        700.35        653.01        16.93 o                         
  -6   9   6        494.31        505.90        10.68 o                         
  -5   9   6        318.26        325.75        13.33 o                         
  -4   9   6        212.28        197.88         8.19 o                         
  -3   9   6        131.35        138.70         6.81 o                         
  -2   9   6       1191.40       1170.28        15.11 o                         
  -1   9   6        354.17        344.00         8.63 o                         
   0   9   6        994.48       1008.94        15.45 o                         
   1   9   6        354.10        345.98         7.10 o                         
   2   9   6       1191.64       1197.66        16.08 o                         
   3   9   6        131.17        135.23         7.26 o                         
   4   9   6        212.30        219.34         7.30 o                         
   5   9   6        318.20        332.37        10.44 o                         
   6   9   6        494.24        491.25        12.89 o                         
   7   9   6        700.12        666.09        15.21 o                         
   8   9   6        473.24        457.97        13.26 o                         
   9   9   6         97.07        104.03         8.41 o                         
  10   9   6        300.15        264.76        15.81 o                         
  11   9   6        130.16        139.68        14.47 o                         
 -11  10   6         93.44        130.29        42.50 o                         
 -10  10   6         47.59         40.61        11.12 o                         
  -9  10   6         35.80         43.51         8.57 o                         
  -8  10   6         83.00         96.15         9.20 o                         
  -7  10   6         54.51         58.33         7.13 o                         
  -6  10   6         36.81         30.76         8.25 o                         
  -5  10   6         94.10         97.40         8.68 o                         
  -4  10   6        139.02        129.06         7.01 o                         
  -3  10   6       1158.59       1190.85        19.72 o                         
  -2  10   6        139.04        141.69         5.32 o                         
  -1  10   6        569.21        608.84        13.15 o                         
   0  10   6         83.89         80.22         5.06 o                         
   1  10   6        569.82        602.52         9.76 o                         
   2  10   6        138.90        135.57         5.81 o                         
   3  10   6       1158.53       1176.80        16.88 o                         
   4  10   6        139.22        135.42         5.80 o                         
   5  10   6         94.08         99.51         7.02 o                         
   6  10   6         36.83         40.18         6.02 o                         
   7  10   6         54.50         62.52         6.79 o                         
   8  10   6         83.00         97.34         7.81 o                         
   9  10   6         35.86         43.03         9.13 o                         
  10  10   6         47.49         60.29         9.64 o                         
  11  10   6         93.26        114.58        11.97 o                         
 -10  11   6        131.15        115.10        13.23 o                         
  -9  11   6         38.59         40.81         9.84 o                         
  -8  11   6        449.29        498.64        16.57 o                         
  -7  11   6        169.63        184.15         8.51 o                         
  -6  11   6        143.29        135.87         9.74 o                         
  -5  11   6        328.73        353.03        13.10 o                         
  -4  11   6        237.04        220.86        10.50 o                         
  -3  11   6       1159.34       1115.95        35.39 o                         
  -2  11   6        338.57        360.97        10.14 o                         
  -1  11   6          4.77          5.53         4.62 o                         
   0  11   6        176.65        193.79         8.39 o                         
   1  11   6          4.79          9.09         3.66 o                         
   2  11   6        338.26        355.34         8.48 o                         
   3  11   6       1159.03       1153.40        18.99 o                         
   4  11   6        237.48        217.68         9.33 o                         
   5  11   6        329.20        329.25        11.06 o                         
   6  11   6        143.42        134.87         8.13 o                         
   7  11   6        169.69        169.27         9.00 o                         
   8  11   6        449.93        471.57        14.01 o                         
   9  11   6         38.49         54.49         9.00 o                         
  10  11   6        130.98        136.34        11.97 o                         
 -10  12   6        115.87        129.61        13.82 o                         
  -9  12   6        114.31        140.56        11.82 o                         
  -8  12   6         88.80         78.44         8.56 o                         
  -7  12   6         20.55         27.17        12.15 o                         
  -6  12   6        128.10        154.98        10.26 o                         
  -5  12   6        180.15        165.04         9.90 o                         
  -4  12   6        839.61        799.39        29.29 o                         
  -3  12   6        479.65        500.16        14.50 o                         
  -2  12   6        732.79        715.72        27.46 o                         
  -1  12   6        302.81        320.98        14.15 o                         
   0  12   6         12.42         19.27         7.36 o                         
   1  12   6        302.61        333.23        14.43 o                         
   2  12   6        732.85        693.94        12.07 o                         
   3  12   6        479.66        506.06        19.67 o                         
   4  12   6        839.31        794.30        21.61 o                         
   5  12   6        180.23        178.36         8.91 o                         
   6  12   6        127.78        149.81         9.54 o                         
   7  12   6         20.53         31.14         6.32 o                         
   8  12   6         88.82         84.64         8.61 o                         
   9  12   6        114.27        111.97        10.79 o                         
  10  12   6        115.95        104.97        14.79 o                         
  -9  13   6         30.29         29.27        12.59 o                         
  -8  13   6        381.47        329.51        33.93 o                         
  -7  13   6          2.02         -5.25        16.44 o                         
  -6  13   6         56.26         41.63        18.19 o                         
  -5  13   6        106.72        133.86        14.57 o                         
  -4  13   6        112.16         93.09        13.08 o                         
  -3  13   6         42.56         45.86        10.95 o                         
  -2  13   6        117.54        111.43        10.25 o                         
  -1  13   6        143.80        163.12        11.38 o                         
   0  13   6       1796.05       1787.58        35.27 o                         
   1  13   6        143.70        148.22        11.28 o                         
   2  13   6        117.36        117.93         7.45 o                         
   3  13   6         42.51         45.66         6.00 o                         
   4  13   6        112.31        100.64         7.23 o                         
   5  13   6        106.75        100.07         7.59 o                         
   6  13   6         56.11         64.03         7.08 o                         
   7  13   6          2.02         -6.31         5.42 o                         
   8  13   6        381.25        381.93        18.78 o                         
   9  13   6         30.32         39.43         9.27 o                         
  -9  14   6         14.92          1.40        19.94 o                         
  -8  14   6         12.86         22.74        19.94 o                         
  -7  14   6        326.00        363.44        32.88 o                         
  -6  14   6          7.56         20.29        16.79 o                         
  -5  14   6         66.11         78.00        19.59 o                         
  -4  14   6         43.83         48.27        17.14 o                         
  -3  14   6         14.59         14.28        11.19 o                         
  -2  14   6         13.78         11.86         9.98 o                         
  -1  14   6        861.03        875.99        23.11 o                         
   0  14   6        276.47        257.32        14.31 o                         
   1  14   6        861.92        890.75        46.29 o                         
   2  14   6         13.80         20.39         5.51 o                         
   3  14   6         14.58          4.04         5.69 o                         
   4  14   6         43.79         48.80         6.31 o                         
   5  14   6         66.08         83.25         7.28 o                         
   6  14   6          7.56         13.67         6.36 o                         
   7  14   6        325.86        318.32        12.20 o                         
   8  14   6         12.82          2.24         7.79 o                         
   9  14   6         14.92          4.42        11.97 o                         
  -8  15   6         16.23         18.54        19.59 o                         
  -7  15   6        334.71        319.01        33.58 o                         
  -6  15   6        188.34        167.90        25.54 o                         
  -5  15   6         36.81         66.46        19.24 o                         
  -4  15   6          0.53         -6.30        15.39 o                         
  -3  15   6         24.78         18.89        15.39 o                         
  -2  15   6        205.97        222.47        24.84 o                         
  -1  15   6         34.33         38.80         9.89 o                         
   0  15   6          3.59          2.60         7.10 o                         
   1  15   6         34.15         46.54         8.84 o                         
   2  15   6        206.09        202.13        10.30 o                         
   3  15   6         24.72         22.72         7.22 o                         
   4  15   6          0.53         -8.68         5.78 o                         
   5  15   6         36.78         31.68         7.47 o                         
   6  15   6        188.48        199.79        11.93 o                         
   7  15   6        334.89        330.28        14.97 o                         
   8  15   6         16.22         15.05         9.34 o                         
  -7  16   6          1.19         -3.15        18.19 o                         
  -6  16   6          8.43         12.59        17.49 o                         
  -5  16   6          1.63         10.14        16.79 o                         
  -4  16   6         39.60         36.73        18.19 o                         
  -3  16   6         51.06         27.63        16.09 o                         
  -2  16   6        101.83         98.99        19.59 o                         
  -1  16   6        167.64        189.41        16.23 o                         
   0  16   6        156.56        160.40        15.28 o                         
   1  16   6        167.50        178.25        15.82 o                         
   2  16   6        101.85        106.51         8.38 o                         
   3  16   6         51.11         34.09         7.42 o                         
   4  16   6         39.48         27.33         7.92 o                         
   5  16   6          1.63          4.22        11.22 o                         
   6  16   6          8.44         13.46         8.12 o                         
   7  16   6          1.19          9.80         8.71 o                         
  -6  17   6        170.01        153.56        26.58 o                         
  -5  17   6        171.21        164.05        25.54 o                         
  -4  17   6          2.01         36.38        17.49 o                         
  -3  17   6          7.40          2.80        14.69 o                         
  -2  17   6         34.37         22.04        16.09 o                         
  -1  17   6         94.32         90.01        14.87 o                         
   0  17   6         68.76         96.41        13.96 o                         
   1  17   6         94.25         81.26        12.72 o                         
   2  17   6         34.39         38.56         6.66 o                         
   3  17   6          7.42          7.61         6.85 o                         
   4  17   6          2.02         11.12         7.41 o                         
   5  17   6        171.09        191.75        12.95 o                         
   6  17   6        169.89        223.43        14.22 o                         
  -4  18   6         61.02         59.12        20.29 o                         
  -3  18   6         69.15         73.46        20.64 o                         
  -2  18   6         35.70         33.23        17.84 o                         
  -1  18   6         64.72         37.50        11.70 o                         
   0  18   6          9.51          7.39        18.71 o                         
   1  18   6         64.88         69.66        12.83 o                         
   2  18   6         35.75         35.37        11.59 o                         
   3  18   6         69.20         95.92        18.57 o                         
   4  18   6         61.08         71.08         9.35 o                         
  -2  19   6          1.01          2.45        17.14 o                         
  -1  19   6         16.28         15.04        17.14 o                         
   0  19   6         13.20         24.11        18.71 o                         
   1  19   6         16.27         25.67        11.45 o                         
   2  19   6          1.02          6.14        10.95 o                         
   1   0   7          0.07          3.85         1.86 o                         
   2   0   7        742.50        612.95         8.09 o                         
   3   0   7         87.21         89.12         3.85 o                         
   4   0   7       1604.75       1669.93        18.36 o                         
   5   0   7          1.00          0.08         4.43 o                         
   6   0   7         12.66         10.98         4.78 o                         
   7   0   7         91.75        100.80         6.38 o                         
   8   0   7       1723.25       1705.74        29.78 o                         
   9   0   7          1.08          7.69         6.74 o                         
  10   0   7        161.90        183.38        11.54 o                         
  11   0   7         14.50          5.22         8.78 o                         
  12   0   7         60.22         95.90        12.63 o                         
  13   0   7          4.38          9.38        11.56 o                         
 -12   1   7          9.00         16.57        10.29 o                         
 -11   1   7         13.00         10.99         9.47 o                         
 -10   1   7        105.03        115.71        10.13 o                         
  -9   1   7        226.48        215.31        11.62 o                         
  -8   1   7         80.63         86.69         8.47 o                         
  -7   1   7        410.12        410.48        10.48 o                         
  -6   1   7        177.43        165.88         6.85 o                         
  -5   1   7       1436.42       1637.58        19.90 o                         
  -4   1   7         56.20         58.56         3.51 o                         
  -3   1   7       1804.88       1834.08        19.62 o                         
  -2   1   7       2017.21       2042.64        20.84 o                         
  -1   1   7          6.23          7.72         1.97 o                         
   0   1   7       2853.71       2834.73        22.69 o                         
   1   1   7          6.23          4.65         1.75 o                         
   2   1   7       2016.82       2062.98        19.71 o                         
   3   1   7       1805.69       1903.91        21.35 o                         
   4   1   7         56.16         50.44         3.70 o                         
   5   1   7       1435.76       1574.05        22.01 o                         
   6   1   7        177.30        166.63         7.14 o                         
   7   1   7        409.97        412.55        11.08 o                         
   8   1   7         80.89         92.93        12.02 o                         
   9   1   7        226.59        220.06        19.34 o                         
  10   1   7        105.14        138.17        12.58 o                         
  11   1   7         12.97         11.10        12.01 o                         
  12   1   7          8.95          9.86         9.87 o                         
 -12   2   7          9.81         15.58        10.24 o                         
 -11   2   7         10.39         24.48         8.79 o                         
 -10   2   7        127.52        125.82        10.60 o                         
  -9   2   7        169.96        154.22        10.51 o                         
  -8   2   7        300.11        323.39        13.08 o                         
  -7   2   7        233.67        209.11         7.65 o                         
  -6   2   7        654.42        665.99        11.34 o                         
  -5   2   7        293.05        343.59        10.33 o                         
  -4   2   7         21.68         17.21         3.82 o                         
  -3   2   7       1373.92       1443.77        17.46 o                         
  -2   2   7       5422.56       5651.32        51.85 o                         
  -1   2   7       2525.78       2572.57        23.44 o                         
   0   2   7       1878.89       2099.13        21.04 o                         
   1   2   7       2525.55       2605.35        23.99 o                         
   2   2   7       5422.75       5680.83        46.04 o                         
   3   2   7       1373.38       1456.10        16.34 o                         
   4   2   7         21.70         13.53         3.03 o                         
   5   2   7        293.03        328.27        10.51 o                         
   6   2   7        653.64        646.29        15.28 o                         
   7   2   7        233.46        214.78        10.36 o                         
   8   2   7        300.47        293.55        12.65 o                         
   9   2   7        169.63        181.30        16.63 o                         
  10   2   7        127.45        107.79        11.96 o                         
  11   2   7         10.31          6.21         9.40 o                         
  12   2   7          9.78         36.72        11.26 o                         
 -12   3   7         57.67         44.34        13.19 o                         
 -11   3   7          0.16         -1.95        10.30 o                         
 -10   3   7        102.22        116.74        10.27 o                         
  -9   3   7        170.62        189.61        11.18 o                         
  -8   3   7        308.92        276.04        12.05 o                         
  -7   3   7        233.75        208.55        10.07 o                         
  -6   3   7       1434.20       1370.54        20.70 o                         
  -5   3   7       1150.04       1209.93        20.43 o                         
  -4   3   7       1267.54       1363.21        21.38 o                         
  -3   3   7       1822.76       1871.93        21.00 o                         
  -2   3   7        113.71        123.94         4.22 o                         
  -1   3   7          7.23         11.27         1.76 o                         
   0   3   7         66.79         74.04         2.65 o                         
   1   3   7          7.28         10.22         2.12 o                         
   2   3   7        113.63        129.00         3.77 o                         
   3   3   7       1822.49       1839.84        17.45 o                         
   4   3   7       1267.75       1335.13        16.90 o                         
   5   3   7       1150.68       1168.95        20.47 o                         
   6   3   7       1434.17       1415.13        23.82 o                         
   7   3   7        233.78        218.04        10.33 o                         
   8   3   7        309.15        279.48        13.78 o                         
   9   3   7        170.73        154.63        15.99 o                         
  10   3   7        102.03        104.30        12.05 o                         
  11   3   7          0.16         12.11         9.49 o                         
  12   3   7         57.45         57.53        14.88 o                         
 -12   4   7        204.54        242.87        14.91 o                         
 -11   4   7         94.43        107.95        12.33 o                         
 -10   4   7        416.44        411.45        15.93 o                         
  -9   4   7          8.30         16.71         6.97 o                         
  -8   4   7        107.95         96.60         8.65 o                         
  -7   4   7         13.45         17.25         6.04 o                         
  -6   4   7         44.60         49.13         6.20 o                         
  -5   4   7        170.77        203.38         7.09 o                         
  -4   4   7         91.61         96.22         4.70 o                         
  -3   4   7        644.64        672.40        11.03 o                         
  -2   4   7        240.65        248.66         4.36 o                         
  -1   4   7       3898.49       4039.57        37.89 o                         
   0   4   7          2.81          0.87         2.12 o                         
   1   4   7       3900.23       4046.70        38.21 o                         
   2   4   7        240.88        246.18         5.60 o                         
   3   4   7        644.33        659.61         8.89 o                         
   4   4   7         91.60         91.10         4.83 o                         
   5   4   7        170.70        189.57         7.38 o                         
   6   4   7         44.67         51.28         5.41 o                         
   7   4   7         13.45          6.80         5.20 o                         
   8   4   7        108.04        114.32         8.92 o                         
   9   4   7          8.28          4.29         8.28 o                         
  10   4   7        416.47        392.39        19.04 o                         
  11   4   7         94.52        107.55        10.80 o                         
  12   4   7        204.44        244.69        13.99 o                         
 -12   5   7         67.92         96.64        11.23 o                         
 -11   5   7        162.30        175.01        12.49 o                         
 -10   5   7        239.01        235.31        19.76 o                         
  -9   5   7        121.32        123.03         9.67 o                         
  -8   5   7        498.38        495.85        25.40 o                         
  -7   5   7        205.33        211.80        10.18 o                         
  -6   5   7        145.68        155.62        10.00 o                         
  -5   5   7       1892.44       1939.93        29.30 o                         
  -4   5   7        774.80        757.55        12.07 o                         
  -3   5   7         82.49         91.53         6.16 o                         
  -2   5   7        169.31        183.47         8.31 o                         
  -1   5   7        371.44        385.73         8.66 o                         
   0   5   7        373.23        352.00         7.45 o                         
   1   5   7        371.30        386.83         7.40 o                         
   2   5   7        169.11        194.42         6.78 o                         
   3   5   7         82.48         75.62         3.89 o                         
   4   5   7        774.83        772.51        10.02 o                         
   5   5   7       1892.01       1960.14        24.10 o                         
   6   5   7        145.73        144.74         7.42 o                         
   7   5   7        205.11        200.71        10.48 o                         
   8   5   7        498.21        487.65        14.97 o                         
   9   5   7        121.22        118.53         9.66 o                         
  10   5   7        239.16        229.57        12.56 o                         
  11   5   7        162.05        169.65        11.81 o                         
  12   5   7         67.89        105.63        13.63 o                         
 -12   6   7         45.26         53.74        10.49 o                         
 -11   6   7         46.43         41.55         9.31 o                         
 -10   6   7         35.81         34.12        10.05 o                         
  -9   6   7        255.97        241.38        13.91 o                         
  -8   6   7        623.61        624.98        22.37 o                         
  -7   6   7        251.54        233.92        10.42 o                         
  -6   6   7        237.80        245.91         8.13 o                         
  -5   6   7        257.62        272.60         7.48 o                         
  -4   6   7        481.01        481.46        12.72 o                         
  -3   6   7       1026.34       1145.37        19.68 o                         
  -2   6   7        184.51        182.84         7.78 o                         
  -1   6   7       1722.38       1808.66        23.80 o                         
   0   6   7        281.16        322.50        10.25 o                         
   1   6   7       1722.78       1849.72        25.67 o                         
   2   6   7        184.43        184.32         5.92 o                         
   3   6   7       1026.21       1135.62        16.53 o                         
   4   6   7        481.15        494.49         8.46 o                         
   5   6   7        257.85        261.92         8.86 o                         
   6   6   7        237.61        232.73         9.48 o                         
   7   6   7        251.54        243.30        11.31 o                         
   8   6   7        623.64        555.53        16.02 o                         
   9   6   7        256.26        236.04        13.18 o                         
  10   6   7         35.74         19.47         7.54 o                         
  11   6   7         46.45         39.03         8.38 o                         
  12   6   7         45.12         50.55        12.19 o                         
 -12   7   7        259.78        300.78        23.34 o                         
 -11   7   7         31.34         35.91         8.95 o                         
 -10   7   7        174.84        176.82        11.67 o                         
  -9   7   7         81.43         87.91        10.58 o                         
  -8   7   7       1167.66       1143.18        23.16 o                         
  -7   7   7        575.38        531.61        16.84 o                         
  -6   7   7        305.87        300.06        14.69 o                         
  -5   7   7        296.22        304.12         7.42 o                         
  -4   7   7        328.54        344.05        28.23 o                         
  -3   7   7        245.17        238.16         7.08 o                         
  -2   7   7        165.48        175.89         6.98 o                         
  -1   7   7        406.88        394.73         7.31 o                         
   0   7   7         54.49         56.52         5.81 o                         
   1   7   7        406.62        411.94         7.52 o                         
   2   7   7        165.54        172.39         6.28 o                         
   3   7   7        245.28        261.01         8.38 o                         
   4   7   7        328.71        335.42        10.30 o                         
   5   7   7        296.30        304.08        10.09 o                         
   6   7   7        305.41        293.53        10.60 o                         
   7   7   7        575.64        530.37        18.32 o                         
   8   7   7       1168.60       1199.48        23.86 o                         
   9   7   7         81.50         71.31         8.43 o                         
  10   7   7        174.83        189.74        11.81 o                         
  11   7   7         31.28         21.28        10.75 o                         
  12   7   7        259.38        315.17        20.03 o                         
 -11   8   7        101.92         97.17        11.94 o                         
 -10   8   7         28.94         11.80         9.21 o                         
  -9   8   7         45.81         44.71         7.94 o                         
  -8   8   7          4.52         10.76         6.77 o                         
  -7   8   7         38.04         38.22         6.19 o                         
  -6   8   7         58.36         67.84         4.62 o                         
  -5   8   7        143.25        116.99         9.92 o                         
  -4   8   7        283.90        281.94         9.28 o                         
  -3   8   7        516.08        535.75        18.19 o                         
  -2   8   7        138.12        151.52         5.54 o                         
  -1   8   7         65.39         69.51         5.87 o                         
   0   8   7        389.49        440.16        13.93 o                         
   1   8   7         65.35         71.10         4.20 o                         
   2   8   7        137.94        145.84         5.91 o                         
   3   8   7        515.90        540.73        11.74 o                         
   4   8   7        284.03        282.47        11.50 o                         
   5   8   7        143.37        130.33         7.62 o                         
   6   8   7         58.43         64.07         6.47 o                         
   7   8   7         37.94         38.45         6.18 o                         
   8   8   7          4.49          7.03         5.64 o                         
   9   8   7         46.00         40.36         6.88 o                         
  10   8   7         28.91         19.10         7.38 o                         
  11   8   7        101.92         89.33        15.22 o                         
 -11   9   7        196.45        190.41        16.50 o                         
 -10   9   7        168.52        179.97        13.32 o                         
  -9   9   7         73.42         57.17         9.10 o                         
  -8   9   7         94.40         92.60         8.83 o                         
  -7   9   7        254.64        249.14        11.49 o                         
  -6   9   7       1147.10       1095.51        50.94 o                         
  -5   9   7         95.99         88.86         6.90 o                         
  -4   9   7         73.05         72.99         5.67 o                         
  -3   9   7       1333.01       1330.26        20.65 o                         
  -2   9   7        795.54        794.22        15.06 o                         
  -1   9   7        103.14         88.96         4.93 o                         
   0   9   7         29.54         37.48         5.88 o                         
   1   9   7        103.31         99.20        11.26 o                         
   2   9   7        795.52        812.66        12.53 o                         
   3   9   7       1333.03       1346.26        18.46 o                         
   4   9   7         73.00         68.99         6.23 o                         
   5   9   7         95.97         82.18         6.84 o                         
   6   9   7       1147.31       1097.88        20.34 o                         
   7   9   7        254.70        239.32        10.24 o                         
   8   9   7         94.39         93.49         9.10 o                         
   9   9   7         73.27         71.35         7.76 o                         
  10   9   7        168.44        178.72        10.64 o                         
  11   9   7        196.41        186.79        13.51 o                         
 -11  10   7         45.14         46.21        12.33 o                         
 -10  10   7          2.80         -1.85         9.31 o                         
  -9  10   7        352.15        357.95        18.52 o                         
  -8  10   7        141.43        134.92         9.45 o                         
  -7  10   7        220.11        239.63        10.63 o                         
  -6  10   7       1017.76       1007.54        23.06 o                         
  -5  10   7         29.32         29.94         6.30 o                         
  -4  10   7        266.82        272.22        10.44 o                         
  -3  10   7        219.98        223.06        11.24 o                         
  -2  10   7        330.60        308.01        17.78 o                         
  -1  10   7        457.06        443.84        10.27 o                         
   0  10   7         40.75         43.20         9.34 o                         
   1  10   7        457.01        483.42        14.39 o                         
   2  10   7        330.46        322.22         8.38 o                         
   3  10   7        219.58        221.84         7.54 o                         
   4  10   7        266.81        254.92         9.64 o                         
   5  10   7         29.44         25.06         5.58 o                         
   6  10   7       1017.83       1000.64        18.86 o                         
   7  10   7        219.89        213.82        10.07 o                         
   8  10   7        141.56        124.71         8.75 o                         
   9  10   7        352.20        332.35        12.77 o                         
  10  10   7          2.80         -5.04         7.92 o                         
  11  10   7         45.01         42.77        10.13 o                         
 -10  11   7        182.77        184.20        14.15 o                         
  -9  11   7        143.80        122.83        11.13 o                         
  -8  11   7        129.86        134.97         8.67 o                         
  -7  11   7        180.27        188.05        17.84 o                         
  -6  11   7        129.93        141.26        15.14 o                         
  -5  11   7        298.51        301.31        11.97 o                         
  -4  11   7        357.98        321.12        11.22 o                         
  -3  11   7        232.48        228.63         8.84 o                         
  -2  11   7        309.41        287.76        14.01 o                         
  -1  11   7         72.68         66.93         8.83 o                         
   0  11   7         49.33         59.08         8.53 o                         
   1  11   7         72.78         72.62         7.44 o                         
   2  11   7        309.50        303.16        11.73 o                         
   3  11   7        232.79        235.30         9.08 o                         
   4  11   7        357.94        314.54        10.55 o                         
   5  11   7        298.61        317.68        11.06 o                         
   6  11   7        129.95        135.29         8.36 o                         
   7  11   7        180.31        202.55        10.50 o                         
   8  11   7        129.72        138.96         9.21 o                         
   9  11   7        143.94        136.88         9.47 o                         
  10  11   7        182.90        172.99        12.92 o                         
 -10  12   7         24.92         28.66         9.47 o                         
  -9  12   7         15.51         28.84         7.21 o                         
  -8  12   7         71.96         62.96        19.59 o                         
  -7  12   7        103.36        111.43        15.17 o                         
  -6  12   7        261.11        260.24        28.68 o                         
  -5  12   7         12.65        -12.00         9.64 o                         
  -4  12   7        534.53        539.79        27.28 o                         
  -3  12   7        137.34        133.25        14.07 o                         
  -2  12   7        803.73        866.16        28.57 o                         
  -1  12   7        375.61        374.65        23.66 o                         
   0  12   7        103.83        118.41        10.47 o                         
   1  12   7        375.58        370.23        13.12 o                         
   2  12   7        803.10        813.40        13.06 o                         
   3  12   7        137.10        134.81         8.79 o                         
   4  12   7        534.99        537.86        13.45 o                         
   5  12   7         12.61         13.34         6.47 o                         
   6  12   7        260.84        242.97        10.63 o                         
   7  12   7        103.38        110.43         8.44 o                         
   8  12   7         71.97         64.09        11.15 o                         
   9  12   7         15.53         31.86        16.12 o                         
  10  12   7         24.89         40.47         9.64 o                         
  -9  13   7        216.44        222.82        31.13 o                         
  -8  13   7         29.75         74.51        20.99 o                         
  -7  13   7         84.84         66.46        20.29 o                         
  -6  13   7         16.14         23.98        11.98 o                         
  -5  13   7         35.08         48.34        12.23 o                         
  -4  13   7          4.95         12.07        16.27 o                         
  -3  13   7         63.62         61.03        14.17 o                         
  -2  13   7        640.06        693.60        27.94 o                         
  -1  13   7       1153.29       1107.46        26.78 o                         
   0  13   7        735.51        720.86        27.64 o                         
   1  13   7       1152.81       1160.14        40.35 o                         
   2  13   7        639.79        681.82        23.22 o                         
   3  13   7         63.68         59.75         6.15 o                         
   4  13   7          4.92          1.21         5.55 o                         
   5  13   7         34.99         30.15         6.12 o                         
   6  13   7         16.04          3.98         5.65 o                         
   7  13   7         84.81         93.83         8.20 o                         
   8  13   7         29.72         43.61         7.30 o                         
   9  13   7        216.35        225.27        14.19 o                         
  -8  14   7         53.00         78.35        21.34 o                         
  -7  14   7         43.78         48.62        20.29 o                         
  -6  14   7         29.80         68.21        20.29 o                         
  -5  14   7        656.82        614.24        38.83 o                         
  -4  14   7        168.01        178.75        16.81 o                         
  -3  14   7         93.50         76.46        12.47 o                         
  -2  14   7        194.97        183.68        12.70 o                         
  -1  14   7        127.26        137.94        11.57 o                         
   0  14   7        288.00        312.75        15.72 o                         
   1  14   7        127.43        141.50        11.30 o                         
   2  14   7        194.86        188.95         8.96 o                         
   3  14   7         93.83         82.38         7.22 o                         
   4  14   7        167.85        188.05        10.06 o                         
   5  14   7        657.27        671.27        15.82 o                         
   6  14   7         29.81         10.62         6.14 o                         
   7  14   7         43.76         56.68         7.43 o                         
   8  14   7         53.03         64.20         9.46 o                         
  -8  15   7         57.20         60.51        23.09 o                         
  -7  15   7        171.13        168.60        27.28 o                         
  -6  15   7         13.58         -3.50        16.79 o                         
  -5  15   7         37.74         16.44        17.14 o                         
  -4  15   7        201.52        260.60        28.33 o                         
  -3  15   7        317.63        279.49        28.68 o                         
  -2  15   7         23.27         20.26        13.99 o                         
  -1  15   7         15.15          9.70         7.93 o                         
   0  15   7         12.95          9.31        10.60 o                         
   1  15   7         15.19         17.98         8.07 o                         
   2  15   7         23.16         26.72        14.05 o                         
   3  15   7        317.62        308.63        12.22 o                         
   4  15   7        201.58        199.50        14.49 o                         
   5  15   7         37.81         39.24         6.76 o                         
   6  15   7         13.60         20.51         6.41 o                         
   7  15   7        171.13        175.24        12.19 o                         
   8  15   7         57.08         72.51         9.91 o                         
  -7  16   7        141.15        189.24        29.38 o                         
  -6  16   7        155.52        147.96        25.88 o                         
  -5  16   7         78.02         98.99        22.39 o                         
  -4  16   7        142.87        166.85        25.54 o                         
  -3  16   7        282.31        224.57        27.28 o                         
  -2  16   7        261.09        233.66        26.93 o                         
  -1  16   7         24.22         24.57        10.17 o                         
   0  16   7        203.25        186.51        33.06 o                         
   1  16   7         24.30          5.33         9.86 o                         
   2  16   7        260.66        233.36        14.59 o                         
   3  16   7        282.43        252.75        11.48 o                         
   4  16   7        143.03        149.44        10.02 o                         
   5  16   7         77.93        107.02         9.48 o                         
   6  16   7        155.72        179.91        11.96 o                         
   7  16   7        140.95        185.10        12.36 o                         
  -5  17   7         52.98         22.74        19.24 o                         
  -4  17   7        110.05         94.79        21.69 o                         
  -3  17   7          0.13         -1.75        16.09 o                         
  -2  17   7         35.14         16.09        16.79 o                         
  -1  17   7         11.67          1.15         9.74 o                         
   0  17   7          7.96         17.62        10.21 o                         
   1  17   7         11.69         22.73        10.34 o                         
   2  17   7         35.08         49.39        13.12 o                         
   3  17   7          0.13         -1.49         6.11 o                         
   4  17   7        110.05        121.60        13.57 o                         
   5  17   7         53.07         60.92         9.71 o                         
  -4  18   7         88.66         82.55        22.74 o                         
  -3  18   7         18.50        -11.19        17.14 o                         
  -2  18   7         89.69        125.58        23.79 o                         
  -1  18   7         29.87         41.35        12.25 o                         
   0  18   7        347.58        400.97        23.99 o                         
   1  18   7         29.86         37.61        11.90 o                         
   2  18   7         89.64        102.88        24.31 o                         
   3  18   7         18.55         34.22        23.96 o                         
   4  18   7         88.64         88.10         9.63 o                         
   0  19   7          0.00          8.72        16.79 o                         
   0   0   8         21.47         13.07         2.85 o                         
   1   0   8       1446.41       1460.21        14.03 o                         
   2   0   8          0.11          2.31         2.35 o                         
   3   0   8        911.16        976.11        12.76 o                         
   4   0   8        428.56        461.84         8.81 o                         
   5   0   8       1884.11       1921.60        25.60 o                         
   6   0   8        255.70        240.71         8.34 o                         
   7   0   8        176.88        188.26         9.46 o                         
   8   0   8         31.21         38.15         7.11 o                         
   9   0   8        109.30        131.68         9.84 o                         
  10   0   8         25.66          5.80        11.43 o                         
  11   0   8        152.55        138.25        13.29 o                         
  12   0   8         61.37        103.96        13.30 o                         
 -12   1   8        152.89        157.19        14.46 o                         
 -11   1   8         15.72         16.04         9.52 o                         
 -10   1   8         67.61         63.81        10.03 o                         
  -9   1   8        492.40        450.00        15.61 o                         
  -8   1   8       1203.40       1139.87        22.88 o                         
  -7   1   8        442.24        462.06        11.47 o                         
  -6   1   8        430.07        400.12        10.35 o                         
  -5   1   8        349.51        341.70         8.30 o                         
  -4   1   8        597.84        582.63        10.21 o                         
  -3   1   8       1385.17       1407.92        17.30 o                         
  -2   1   8         79.66        100.92         4.48 o                         
  -1   1   8       1518.34       1540.34        14.63 o                         
   0   1   8        260.84        256.50         5.06 o                         
   1   1   8       1518.99       1550.89        14.84 o                         
   2   1   8         79.66         93.43         3.85 o                         
   3   1   8       1384.74       1433.37        16.32 o                         
   4   1   8        597.24        572.43        10.05 o                         
   5   1   8        349.46        339.33         9.79 o                         
   6   1   8        430.67        411.00        10.67 o                         
   7   1   8        442.06        442.46        14.01 o                         
   8   1   8       1203.80       1118.85        23.02 o                         
   9   1   8        492.40        449.34        18.03 o                         
  10   1   8         67.53         55.65        12.46 o                         
  11   1   8         15.69         18.73         9.79 o                         
  12   1   8        152.95        159.45        15.01 o                         
 -12   2   8          8.45          2.91        10.08 o                         
 -11   2   8         32.57         32.98        10.15 o                         
 -10   2   8        608.02        637.14        30.29 o                         
  -9   2   8       1621.87       1569.17        29.11 o                         
  -8   2   8        278.25        262.61        12.75 o                         
  -7   2   8        238.92        217.43        11.25 o                         
  -6   2   8       1060.43       1062.54        17.75 o                         
  -5   2   8         53.12         59.89         5.08 o                         
  -4   2   8         80.25         83.17         4.52 o                         
  -3   2   8       1419.67       1419.51        17.41 o                         
  -2   2   8        713.03        723.70         9.08 o                         
  -1   2   8         13.66         17.37         2.31 o                         
   0   2   8         47.25         61.47         3.12 o                         
   1   2   8         13.72         24.91         2.43 o                         
   2   2   8        712.52        720.63         9.44 o                         
   3   2   8       1419.94       1409.64        16.37 o                         
   4   2   8         80.46         83.24         4.87 o                         
   5   2   8         53.14         60.64         4.83 o                         
   6   2   8       1060.07       1045.96        20.39 o                         
   7   2   8        239.10        225.58        10.83 o                         
   8   2   8        277.76        260.58        12.82 o                         
   9   2   8       1622.68       1531.76        34.38 o                         
  10   2   8        608.46        598.02        21.98 o                         
  11   2   8         32.54         23.86        10.27 o                         
  12   2   8          8.47          8.32        10.22 o                         
 -12   3   8        224.54        239.54        16.64 o                         
 -11   3   8         48.12         46.26         9.30 o                         
 -10   3   8         59.98         53.16        10.35 o                         
  -9   3   8        108.80        106.42        11.26 o                         
  -8   3   8          3.63          8.57         6.43 o                         
  -7   3   8         84.40         80.16         7.77 o                         
  -6   3   8        708.15        711.46        17.00 o                         
  -5   3   8        242.14        217.73         9.13 o                         
  -4   3   8        446.64        471.49         8.96 o                         
  -3   3   8        694.29        665.61         9.29 o                         
  -2   3   8        164.03        179.97         4.41 o                         
  -1   3   8        305.07        368.48         5.46 o                         
   0   3   8       2040.21       2173.85        22.94 o                         
   1   3   8        305.15        368.87         8.34 o                         
   2   3   8        164.32        177.16         4.74 o                         
   3   3   8        694.04        672.50        12.20 o                         
   4   3   8        446.97        473.68         9.53 o                         
   5   3   8        241.89        221.63         8.68 o                         
   6   3   8        707.60        712.45        16.25 o                         
   7   3   8         84.43         95.44         8.17 o                         
   8   3   8          3.66          7.03         7.61 o                         
   9   3   8        108.58        102.76        10.95 o                         
  10   3   8         59.97         56.09        10.42 o                         
  11   3   8         48.08         54.12        11.23 o                         
  12   3   8        224.64        207.97        16.60 o                         
 -12   4   8         20.48         27.35        12.18 o                         
 -11   4   8         46.84         55.82         9.58 o                         
 -10   4   8         64.69         72.86         9.21 o                         
  -9   4   8        216.71        207.20        18.38 o                         
  -8   4   8        331.33        306.06        14.04 o                         
  -7   4   8         34.53         46.74         6.96 o                         
  -6   4   8        980.01       1025.60        29.89 o                         
  -5   4   8        714.25        772.91        29.23 o                         
  -4   4   8        168.69        175.86         5.87 o                         
  -3   4   8        501.54        516.20         7.75 o                         
  -2   4   8        169.85        169.51         3.97 o                         
  -1   4   8        517.51        503.39         8.10 o                         
   0   4   8       1062.92       1053.69        11.29 o                         
   1   4   8        516.90        511.26         8.99 o                         
   2   4   8        169.84        176.45         7.53 o                         
   3   4   8        501.47        516.02         7.98 o                         
   4   4   8        168.78        182.30         5.81 o                         
   5   4   8        714.64        757.12        11.22 o                         
   6   4   8        979.97       1017.05        24.99 o                         
   7   4   8         34.38         30.81         6.75 o                         
   8   4   8        331.24        296.31        12.71 o                         
   9   4   8        216.48        196.99        16.56 o                         
  10   4   8         64.74         78.59        10.25 o                         
  11   4   8         46.84         51.81        12.98 o                         
  12   4   8         20.50         19.98         8.59 o                         
 -12   5   8        159.69        150.37        12.91 o                         
 -11   5   8         77.89         91.60        12.00 o                         
 -10   5   8        177.02        173.31        11.80 o                         
  -9   5   8         11.75         12.59         6.90 o                         
  -8   5   8         59.46         42.64         8.24 o                         
  -7   5   8       1249.10       1291.26        23.77 o                         
  -6   5   8        841.91        840.39        16.95 o                         
  -5   5   8         71.17         77.76         4.90 o                         
  -4   5   8        395.55        402.60         8.78 o                         
  -3   5   8         20.61         18.92         2.41 o                         
  -2   5   8       2377.65       2474.60        31.06 o                         
  -1   5   8        410.76        431.26         7.95 o                         
   0   5   8        785.60        772.27         9.90 o                         
   1   5   8        410.59        439.09        10.04 o                         
   2   5   8       2377.42       2479.99        31.02 o                         
   3   5   8         20.66         16.55         3.06 o                         
   4   5   8        395.64        397.56         7.28 o                         
   5   5   8         71.03         69.02         4.51 o                         
   6   5   8        842.24        870.60        16.67 o                         
   7   5   8       1249.27       1241.85        42.97 o                         
   8   5   8         59.38         52.02         9.87 o                         
   9   5   8         11.82          6.80         6.84 o                         
  10   5   8        177.10        151.33        11.09 o                         
  11   5   8         77.96         89.52        10.13 o                         
  12   5   8        159.74        166.09        23.98 o                         
 -12   6   8         51.84         56.19        12.03 o                         
 -11   6   8         33.60         29.92         8.87 o                         
 -10   6   8        295.83        332.02        16.88 o                         
  -9   6   8         21.21         21.83        10.30 o                         
  -8   6   8         88.47         98.53        11.81 o                         
  -7   6   8        107.70         95.10         7.88 o                         
  -6   6   8        663.15        620.52        12.51 o                         
  -5   6   8        272.69        287.29         7.76 o                         
  -4   6   8        195.16        185.94        15.14 o                         
  -3   6   8        367.55        353.36         7.96 o                         
  -2   6   8        133.39        129.24         6.29 o                         
  -1   6   8        249.25        265.86        10.90 o                         
   0   6   8        201.03        191.81        11.55 o                         
   1   6   8        249.38        277.35         6.51 o                         
   2   6   8        133.46        129.71         5.29 o                         
   3   6   8        367.35        374.31         9.86 o                         
   4   6   8        195.46        205.82         7.72 o                         
   5   6   8        272.89        271.77         8.46 o                         
   6   6   8        663.20        592.57        15.95 o                         
   7   6   8        107.76         99.83         7.73 o                         
   8   6   8         88.62        101.35         9.12 o                         
   9   6   8         21.11         24.01         7.23 o                         
  10   6   8        296.28        313.67        18.88 o                         
  11   6   8         33.67         33.73         8.64 o                         
  12   6   8         51.86         61.90        16.66 o                         
 -11   7   8         22.43         28.52        15.46 o                         
 -10   7   8        148.34        158.38        12.88 o                         
  -9   7   8        186.88        172.60        10.81 o                         
  -8   7   8        174.54        182.69        11.41 o                         
  -7   7   8          9.97          7.25         5.70 o                         
  -6   7   8        781.70        838.79        21.09 o                         
  -5   7   8        294.71        312.15        14.09 o                         
  -4   7   8        158.08        166.65        10.24 o                         
  -3   7   8         27.83         28.65         5.50 o                         
  -2   7   8        595.39        624.71        12.60 o                         
  -1   7   8       1123.50       1142.68        17.60 o                         
   0   7   8        867.68        906.11        31.56 o                         
   1   7   8       1123.26       1155.11        14.94 o                         
   2   7   8        595.21        595.69        10.48 o                         
   3   7   8         27.80         35.00         4.92 o                         
   4   7   8        157.94        162.95         5.60 o                         
   5   7   8        294.37        312.44        10.60 o                         
   6   7   8        781.13        839.05        17.15 o                         
   7   7   8          9.95          5.84         5.38 o                         
   8   7   8        174.85        170.25        10.47 o                         
   9   7   8        187.14        185.05        11.20 o                         
  10   7   8        148.37        183.21        18.71 o                         
  11   7   8         22.36         19.77         7.67 o                         
 -11   8   8         52.24         96.63        19.36 o                         
 -10   8   8        313.08        332.67        26.22 o                         
  -9   8   8        212.81        195.49        12.52 o                         
  -8   8   8        169.02        178.13        10.95 o                         
  -7   8   8        101.92         90.01         7.19 o                         
  -6   8   8        383.96        360.63        28.86 o                         
  -5   8   8        420.26        435.77        20.51 o                         
  -4   8   8        122.44        128.89         7.03 o                         
  -3   8   8        314.58        295.88        16.77 o                         
  -2   8   8        852.27        845.95        17.76 o                         
  -1   8   8        266.93        259.50        10.49 o                         
   0   8   8        748.55        781.01        17.01 o                         
   1   8   8        266.98        263.34        10.28 o                         
   2   8   8        852.33        852.33        15.09 o                         
   3   8   8        314.72        295.86         8.23 o                         
   4   8   8        122.46        116.03         5.48 o                         
   5   8   8        419.92        434.75        12.21 o                         
   6   8   8        384.06        358.99        11.65 o                         
   7   8   8        101.81        101.45         7.69 o                         
   8   8   8        168.83        179.60         9.80 o                         
   9   8   8        213.01        223.78        11.38 o                         
  10   8   8        313.15        301.37        17.05 o                         
  11   8   8         52.19         62.95        10.47 o                         
 -11   9   8        102.67        106.74        37.08 o                         
 -10   9   8         97.06        110.20        19.13 o                         
  -9   9   8        106.78        105.58        10.20 o                         
  -8   9   8        138.70        143.71         9.68 o                         
  -7   9   8        589.90        553.77        18.46 o                         
  -6   9   8         71.01         40.51        13.82 o                         
  -5   9   8        462.53        400.17        13.36 o                         
  -4   9   8        176.06        182.57        15.00 o                         
  -3   9   8        109.52        109.56        18.01 o                         
  -2   9   8        179.56        169.02         6.19 o                         
  -1   9   8        543.59        517.55        14.23 o                         
   0   9   8       2154.96       2150.42        33.44 o                         
   1   9   8        543.41        525.45        14.11 o                         
   2   9   8        179.65        168.95        10.12 o                         
   3   9   8        109.65        115.93         7.87 o                         
   4   9   8        176.24        179.81         9.41 o                         
   5   9   8        462.70        436.93        12.10 o                         
   6   9   8         70.99         58.22         6.61 o                         
   7   9   8        589.96        569.04        14.61 o                         
   8   9   8        138.86        137.07        11.71 o                         
   9   9   8        106.80        117.37        10.90 o                         
  10   9   8         97.24         96.37         8.97 o                         
  11   9   8        102.85         85.21        10.89 o                         
 -10  10   8        539.69        560.97        19.89 o                         
  -9  10   8        139.83        148.97        10.49 o                         
  -8  10   8        173.02        168.49        10.09 o                         
  -7  10   8        172.84        172.29        16.45 o                         
  -6  10   8         83.14         63.44        12.25 o                         
  -5  10   8        226.52        222.80        17.18 o                         
  -4  10   8        437.61        422.79        30.26 o                         
  -3  10   8        479.90        472.87        21.76 o                         
  -2  10   8        361.23        366.42        16.78 o                         
  -1  10   8        254.00        225.11        12.32 o                         
   0  10   8         15.25         19.27         6.05 o                         
   1  10   8        253.73        243.66        12.62 o                         
   2  10   8        361.58        348.31         8.46 o                         
   3  10   8        479.03        483.57        12.20 o                         
   4  10   8        437.26        470.30        17.26 o                         
   5  10   8        226.48        206.96         9.32 o                         
   6  10   8         83.19         92.91         7.46 o                         
   7  10   8        172.78        154.95         9.23 o                         
   8  10   8        172.86        167.34         9.80 o                         
   9  10   8        139.73        136.87         9.73 o                         
  10  10   8        539.46        589.24        19.87 o                         
 -10  11   8         68.63         67.95        10.20 o                         
  -9  11   8        229.27        238.83        12.76 o                         
  -8  11   8         24.52         39.06        13.48 o                         
  -7  11   8         98.96         97.24        16.79 o                         
  -6  11   8        650.09        591.53        32.36 o                         
  -5  11   8         21.81         27.65        12.07 o                         
  -4  11   8        321.49        313.40        19.29 o                         
  -3  11   8         39.32         43.75        11.35 o                         
  -2  11   8        250.52        277.61        14.00 o                         
  -1  11   8         83.54         87.67        10.44 o                         
   0  11   8         59.60         70.36         7.56 o                         
   1  11   8         83.67         87.96         7.85 o                         
   2  11   8        250.49        238.66         7.08 o                         
   3  11   8         39.38         41.96         5.49 o                         
   4  11   8        322.00        312.83        17.71 o                         
   5  11   8         21.94         26.83         5.83 o                         
   6  11   8        649.70        684.32        15.98 o                         
   7  11   8         99.01         99.33         8.23 o                         
   8  11   8         24.67         24.81         6.59 o                         
   9  11   8        229.45        242.45        11.85 o                         
  10  11   8         68.54         58.96        10.19 o                         
  -9  12   8         16.32         53.52        22.04 o                         
  -8  12   8        184.71        235.41        29.38 o                         
  -7  12   8         66.00         56.60        16.97 o                         
  -6  12   8        187.83        210.50        18.43 o                         
  -5  12   8        562.12        557.49        25.60 o                         
  -4  12   8        211.23        206.24        19.24 o                         
  -3  12   8        741.97        736.98        27.46 o                         
  -2  12   8         22.91         27.37         9.54 o                         
  -1  12   8        114.54        104.56        12.54 o                         
   0  12   8          0.15          6.05         5.76 o                         
   1  12   8        114.57         89.13         8.25 o                         
   2  12   8         22.90         20.79         6.98 o                         
   3  12   8        742.17        717.96        14.75 o                         
   4  12   8        211.23        205.21         9.16 o                         
   5  12   8        561.92        531.93        13.86 o                         
   6  12   8        187.95        205.20        10.20 o                         
   7  12   8         66.03         47.48         7.10 o                         
   8  12   8        184.65        209.12        11.00 o                         
   9  12   8         16.31         19.34         8.51 o                         
  -9  13   8         61.53         76.61        24.14 o                         
  -8  13   8          2.03         23.44        18.89 o                         
  -7  13   8        123.68        123.13        24.49 o                         
  -6  13   8         76.33         94.94        21.34 o                         
  -5  13   8         78.12         61.23        21.34 o                         
  -4  13   8        380.62        389.67        42.68 o                         
  -3  13   8        133.60        140.86        15.34 o                         
  -2  13   8        159.18        182.92        15.82 o                         
  -1  13   8        561.77        585.62        21.61 o                         
   0  13   8        169.76        199.57        12.99 o                         
   1  13   8        562.14        539.99        16.19 o                         
   2  13   8        159.47        146.77        12.77 o                         
   3  13   8        133.45        127.74         7.55 o                         
   4  13   8        380.74        387.23        12.25 o                         
   5  13   8         78.16         82.15         8.39 o                         
   6  13   8         76.37         93.65         8.14 o                         
   7  13   8        123.45        125.50         9.12 o                         
   8  13   8          2.00          4.69         6.43 o                         
   9  13   8         61.59         65.32        10.26 o                         
  -8  14   8        362.47        292.78        33.93 o                         
  -7  14   8         53.07         47.57        20.64 o                         
  -6  14   8         32.95         32.53        18.89 o                         
  -5  14   8         86.87         57.37        19.94 o                         
  -4  14   8         74.63         49.55        12.65 o                         
  -3  14   8        614.07        607.70        26.71 o                         
  -2  14   8        154.59        156.94        12.46 o                         
  -1  14   8        258.84        273.80        17.17 o                         
   0  14   8       1038.23       1078.71        27.36 o                         
   1  14   8        259.26        277.11        17.08 o                         
   2  14   8        154.68        158.76        11.51 o                         
   3  14   8        613.86        593.77        13.92 o                         
   4  14   8         74.84         67.07         6.84 o                         
   5  14   8         86.73        102.57        10.78 o                         
   6  14   8         32.95         42.29        10.81 o                         
   7  14   8         53.11         37.09         9.02 o                         
   8  14   8        362.24        391.66        16.90 o                         
  -7  15   8          8.89         15.74        19.59 o                         
  -6  15   8        384.93        449.49        38.13 o                         
  -5  15   8        162.91        124.88        23.79 o                         
  -4  15   8        158.33        147.96        24.49 o                         
  -3  15   8        229.13        230.87        27.28 o                         
  -2  15   8         44.35         42.43        16.76 o                         
  -1  15   8         21.06         21.21         8.66 o                         
   0  15   8         46.26         35.17        10.19 o                         
   1  15   8         21.07         20.96         8.90 o                         
   2  15   8         44.29         61.84         9.81 o                         
   3  15   8        229.19        219.49        16.31 o                         
   4  15   8        158.23        161.29         9.07 o                         
   5  15   8        163.04        142.72         9.02 o                         
   6  15   8        384.84        416.01        14.28 o                         
   7  15   8          8.86         -5.20         7.66 o                         
  -6  16   8        119.63        142.37        26.58 o                         
  -5  16   8         50.08         36.38        20.64 o                         
  -4  16   8        286.44        321.81        32.18 o                         
  -3  16   8        278.70        305.37        30.78 o                         
  -2  16   8        186.70        222.47        26.93 o                         
  -1  16   8         93.07         76.58        13.19 o                         
   0  16   8         80.99         72.28        14.17 o                         
   1  16   8         92.97        105.70        18.73 o                         
   2  16   8        186.55        173.05        14.20 o                         
   3  16   8        278.78        290.32        12.07 o                         
   4  16   8        286.45        295.57        12.95 o                         
   5  16   8         50.22         76.14         8.90 o                         
   6  16   8        119.66        126.22        11.01 o                         
  -5  17   8         83.43         80.80        23.09 o                         
  -4  17   8          7.84         28.33        19.94 o                         
  -3  17   8          9.17         22.39        18.54 o                         
  -2  17   8          0.34         -4.90        16.79 o                         
  -1  17   8         83.48         77.18        14.04 o                         
   0  17   8         85.69         98.46        14.64 o                         
   1  17   8         83.61         84.80        13.93 o                         
   2  17   8          0.34         -1.19         9.96 o                         
   3  17   8          9.14         22.08        10.46 o                         
   4  17   8          7.85          3.68         7.04 o                         
   5  17   8         83.56         94.16        14.83 o                         
  -3  18   8         10.10          4.20        18.19 o                         
  -2  18   8        184.61        203.93        27.98 o                         
  -1  18   8         46.85         44.48        23.96 o                         
   0  18   8         19.19          5.19        24.84 o                         
   1  18   8         46.85         41.93        12.59 o                         
   2  18   8        184.83        266.29        20.65 o                         
   3  18   8         10.09         38.06        11.84 o                         
   1   0   9       1031.91       1054.79        11.51 o                         
   2   0   9       3915.43       4008.88        38.67 o                         
   3   0   9       2733.30       2863.47        29.10 o                         
   4   0   9        966.56       1012.09        13.46 o                         
   5   0   9       1067.16       1121.54        15.88 o                         
   6   0   9       1075.37       1000.90        17.02 o                         
   7   0   9        331.38        312.58        14.26 o                         
   8   0   9        985.94        864.02        20.55 o                         
   9   0   9        516.57        477.18        19.04 o                         
  10   0   9        100.44         88.86        16.90 o                         
  11   0   9          7.57         -6.81        16.12 o                         
  12   0   9         19.49         -2.85        10.33 o                         
 -12   1   9         13.52          9.97        10.28 o                         
 -11   1   9         81.73         83.92        12.10 o                         
 -10   1   9         94.60         91.58        12.96 o                         
  -9   1   9        215.23        193.63        11.81 o                         
  -8   1   9        810.38        762.67        18.62 o                         
  -7   1   9        225.36        223.03        13.13 o                         
  -6   1   9         80.04         82.86         8.11 o                         
  -5   1   9        243.76        226.54         7.38 o                         
  -4   1   9       2272.31       2319.60        26.85 o                         
  -3   1   9        577.54        543.30         9.34 o                         
  -2   1   9       2196.21       2213.74        21.49 o                         
  -1   1   9         83.54         90.72         3.43 o                         
   0   1   9       1370.43       1453.14        14.42 o                         
   1   1   9         83.46         89.67         3.53 o                         
   2   1   9       2194.88       2218.05        23.44 o                         
   3   1   9        577.45        541.37         9.84 o                         
   4   1   9       2273.83       2322.38        26.92 o                         
   5   1   9        243.94        236.73         8.15 o                         
   6   1   9         79.94         71.74         7.37 o                         
   7   1   9        225.74        235.75        11.07 o                         
   8   1   9        810.22        734.71        27.67 o                         
   9   1   9        215.06        217.84        14.05 o                         
  10   1   9         94.61         77.59        12.85 o                         
  11   1   9         81.79         87.13        12.10 o                         
  12   1   9         13.50         -5.23        10.34 o                         
 -12   2   9         50.55         51.73        12.52 o                         
 -11   2   9         52.21         61.59        11.22 o                         
 -10   2   9          2.53         11.32        13.08 o                         
  -9   2   9         12.67         14.57         7.40 o                         
  -8   2   9         44.63         81.70        13.28 o                         
  -7   2   9       4084.58       4009.70        63.22 o                         
  -6   2   9        305.94        281.09        11.29 o                         
  -5   2   9        571.39        569.93        12.48 o                         
  -4   2   9        892.91        911.09        20.62 o                         
  -3   2   9        618.79        593.34        10.11 o                         
  -2   2   9        157.49        164.33         4.65 o                         
  -1   2   9        249.58        246.43         5.33 o                         
   0   2   9       4512.56       4917.79        43.02 o                         
   1   2   9        249.70        242.97         6.08 o                         
   2   2   9        157.50        163.97         4.93 o                         
   3   2   9        618.32        602.24         9.69 o                         
   4   2   9        893.66        955.78        13.05 o                         
   5   2   9        570.79        562.77        11.81 o                         
   6   2   9        305.62        285.08        11.16 o                         
   7   2   9       4085.93       3959.90        55.36 o                         
   8   2   9         44.73         58.06        13.52 o                         
   9   2   9         12.67          9.37         9.09 o                         
  10   2   9          2.55          2.93         8.81 o                         
  11   2   9         52.21         50.45        11.37 o                         
  12   2   9         50.61         50.79        25.99 o                         
 -12   3   9        122.03        164.32        15.40 o                         
 -11   3   9        133.42        166.78        14.11 o                         
 -10   3   9         64.60         80.00         9.90 o                         
  -9   3   9        172.14        157.46        10.67 o                         
  -8   3   9        422.48        389.85        20.04 o                         
  -7   3   9         52.15         47.06         8.03 o                         
  -6   3   9        530.79        536.70        14.64 o                         
  -5   3   9         52.64         52.60         6.11 o                         
  -4   3   9        110.52        143.35         5.64 o                         
  -3   3   9        996.76        984.98        12.40 o                         
  -2   3   9         74.73         88.41         3.60 o                         
  -1   3   9         44.77         44.83         2.90 o                         
   0   3   9        707.01        696.05         9.67 o                         
   1   3   9         44.73         39.99         3.29 o                         
   2   3   9         74.71         83.94         3.86 o                         
   3   3   9        996.05        979.09        12.26 o                         
   4   3   9        110.34        130.18         5.26 o                         
   5   3   9         52.51         55.70         4.28 o                         
   6   3   9        531.42        528.00        12.95 o                         
   7   3   9         52.24         42.12         8.47 o                         
   8   3   9        422.53        358.67        16.65 o                         
   9   3   9        171.80        150.17        15.52 o                         
  10   3   9         64.52         62.54        10.90 o                         
  11   3   9        133.25        164.35        14.53 o                         
  12   3   9        121.95        156.03        15.52 o                         
 -12   4   9         20.18         26.66        17.66 o                         
 -11   4   9        220.47        213.14        15.41 o                         
 -10   4   9         31.19         27.39         8.46 o                         
  -9   4   9         38.02         30.06         7.57 o                         
  -8   4   9        250.80        235.30        12.87 o                         
  -7   4   9         27.77         11.76         6.68 o                         
  -6   4   9       1146.32       1123.12        21.24 o                         
  -5   4   9        189.54        186.05         7.90 o                         
  -4   4   9        378.70        381.06         9.86 o                         
  -3   4   9        298.73        275.32         6.02 o                         
  -2   4   9        206.59        229.11         5.00 o                         
  -1   4   9        580.28        594.11         7.94 o                         
   0   4   9         51.70         54.25         2.75 o                         
   1   4   9        580.32        597.83         9.12 o                         
   2   4   9        206.35        227.34         5.68 o                         
   3   4   9        298.54        291.24         6.42 o                         
   4   4   9        378.81        377.42         8.04 o                         
   5   4   9        189.47        176.28         6.08 o                         
   6   4   9       1145.78       1094.99        19.47 o                         
   7   4   9         27.66         21.09         6.59 o                         
   8   4   9        251.03        224.66        11.73 o                         
   9   4   9         38.03         17.04         7.46 o                         
  10   4   9         31.15         31.62         8.02 o                         
  11   4   9        220.56        218.94        14.58 o                         
  12   4   9         20.19         31.29         9.23 o                         
 -11   5   9         21.82         25.49         9.96 o                         
 -10   5   9         16.07         26.36         8.31 o                         
  -9   5   9        643.67        606.67        21.76 o                         
  -8   5   9         86.49         91.48        12.27 o                         
  -7   5   9        329.92        330.13        12.34 o                         
  -6   5   9        933.12        983.98        19.47 o                         
  -5   5   9         61.50         66.77         5.17 o                         
  -4   5   9         18.07         25.00         2.87 o                         
  -3   5   9        417.21        435.08         7.65 o                         
  -2   5   9          9.57          3.98         3.95 o                         
  -1   5   9         12.46         21.18         2.34 o                         
   0   5   9        513.01        470.10         7.64 o                         
   1   5   9         12.59         14.93         3.28 o                         
   2   5   9          9.57          1.87         2.25 o                         
   3   5   9        416.80        425.95         8.45 o                         
   4   5   9         18.14         25.31         3.47 o                         
   5   5   9         61.59         49.26         4.39 o                         
   6   5   9        932.94        976.79        18.53 o                         
   7   5   9        330.02        325.36        11.47 o                         
   8   5   9         86.53         70.58         8.26 o                         
   9   5   9        643.36        595.73        17.76 o                         
  10   5   9         16.11         24.62         7.88 o                         
  11   5   9         21.82         13.55         8.13 o                         
 -11   6   9         37.22         37.01        10.40 o                         
 -10   6   9        106.73         92.35        11.25 o                         
  -9   6   9         44.53         37.70         7.84 o                         
  -8   6   9        463.14        418.85        15.15 o                         
  -7   6   9        845.98        783.32        17.63 o                         
  -6   6   9         57.92         65.20         5.07 o                         
  -5   6   9        272.55        281.73         9.28 o                         
  -4   6   9        334.54        344.99         9.63 o                         
  -3   6   9        516.55        566.28        14.27 o                         
  -2   6   9        835.26        848.80        14.96 o                         
  -1   6   9       1107.00       1102.94        14.70 o                         
   0   6   9        631.88        656.91        15.10 o                         
   1   6   9       1106.52       1133.61        16.27 o                         
   2   6   9        835.33        857.13        13.21 o                         
   3   6   9        516.81        574.25        11.16 o                         
   4   6   9        334.48        326.73        10.57 o                         
   5   6   9        272.49        270.02         7.48 o                         
   6   6   9         57.95         61.54         6.77 o                         
   7   6   9        845.44        783.61        16.84 o                         
   8   6   9        463.38        414.65        18.31 o                         
   9   6   9         44.52         44.80         8.18 o                         
  10   6   9        106.67         87.31         9.77 o                         
  11   6   9         37.18         24.30         8.40 o                         
 -11   7   9        176.25        178.47        14.00 o                         
 -10   7   9         94.70        111.03        16.36 o                         
  -9   7   9        205.08        228.60        13.23 o                         
  -8   7   9        570.08        520.04        17.58 o                         
  -7   7   9        254.66        236.22        11.56 o                         
  -6   7   9        959.92        936.62        15.96 o                         
  -5   7   9        121.42        119.02        14.08 o                         
  -4   7   9        276.17        270.19         8.47 o                         
  -3   7   9         29.03         23.28         5.37 o                         
  -2   7   9         40.80         39.42         4.92 o                         
  -1   7   9         94.18         89.07         5.65 o                         
   0   7   9        964.48       1009.40        19.69 o                         
   1   7   9         94.05         86.28         4.48 o                         
   2   7   9         40.70         33.76         3.98 o                         
   3   7   9         29.02         27.29         3.67 o                         
   4   7   9        276.48        270.27         9.85 o                         
   5   7   9        121.56        118.63         5.47 o                         
   6   7   9        960.19        953.80        18.31 o                         
   7   7   9        254.96        234.96        10.31 o                         
   8   7   9        570.35        538.09        15.19 o                         
   9   7   9        205.49        228.66        12.65 o                         
  10   7   9         94.72         97.01         8.95 o                         
  11   7   9        176.20        193.13        12.99 o                         
 -11   8   9         35.45         37.56        10.01 o                         
 -10   8   9         21.71         16.83         8.51 o                         
  -9   8   9         43.56         66.11         8.90 o                         
  -8   8   9          8.84         -3.40         6.52 o                         
  -7   8   9        591.86        558.41        21.90 o                         
  -6   8   9         64.16         80.18        12.85 o                         
  -5   8   9        456.18        483.11        22.36 o                         
  -4   8   9         13.78         13.87         8.30 o                         
  -3   8   9        189.09        179.56         9.08 o                         
  -2   8   9         18.84         15.74         5.81 o                         
  -1   8   9        405.42        416.87        13.56 o                         
   0   8   9        869.00        897.57        18.79 o                         
   1   8   9        405.87        396.37        12.79 o                         
   2   8   9         18.88         25.38         3.76 o                         
   3   8   9        189.17        184.28         6.97 o                         
   4   8   9         13.89         14.20         3.91 o                         
   5   8   9        456.33        467.08        16.64 o                         
   6   8   9         64.09         78.12         7.21 o                         
   7   8   9        592.39        588.48        15.03 o                         
   8   8   9          8.80         15.56         6.29 o                         
   9   8   9         43.57         42.17        12.16 o                         
  10   8   9         21.65         26.04         7.22 o                         
  11   8   9         35.39         31.88        10.14 o                         
 -10   9   9          0.97          0.36         7.96 o                         
  -9   9   9         49.95         51.27        12.00 o                         
  -8   9   9         19.43         19.64         7.08 o                         
  -7   9   9         77.04         96.46        14.21 o                         
  -6   9   9         47.77         60.29        12.20 o                         
  -5   9   9        154.54        134.59        14.09 o                         
  -4   9   9        223.07        245.79        17.16 o                         
  -3   9   9         27.13         35.91        10.56 o                         
  -2   9   9        527.78        495.21        11.21 o                         
  -1   9   9        390.80        416.34        13.15 o                         
   0   9   9       1019.26       1047.65        24.39 o                         
   1   9   9        391.12        409.55        13.33 o                         
   2   9   9        527.68        520.66        13.71 o                         
   3   9   9         27.16         23.76         4.41 o                         
   4   9   9        222.47        208.11         9.04 o                         
   5   9   9        154.39        134.88         8.90 o                         
   6   9   9         47.77         61.60         6.90 o                         
   7   9   9         77.03         80.56         7.71 o                         
   8   9   9         19.53         21.60         6.57 o                         
   9   9   9         49.87         68.40         8.97 o                         
  10   9   9          0.97         -0.62         6.74 o                         
 -10  10   9         96.66        104.42        12.08 o                         
  -9  10   9         10.71         11.30         6.39 o                         
  -8  10   9        118.60        114.74        16.27 o                         
  -7  10   9        348.42        355.79        22.83 o                         
  -6  10   9        192.11        212.24        17.44 o                         
  -5  10   9         51.20         94.27        13.11 o                         
  -4  10   9        105.47        116.85        13.60 o                         
  -3  10   9        236.20        270.04        24.66 o                         
  -2  10   9        127.41        115.47        10.62 o                         
  -1  10   9        405.68        405.29        13.83 o                         
   0  10   9          0.61          6.70         6.58 o                         
   1  10   9        405.58        425.58        16.16 o                         
   2  10   9        127.08        116.39         5.07 o                         
   3  10   9        236.16        267.00        14.25 o                         
   4  10   9        105.41        121.08         7.65 o                         
   5  10   9         51.37         59.67         6.49 o                         
   6  10   9        192.12        192.96         9.82 o                         
   7  10   9        347.99        342.93        14.88 o                         
   8  10   9        118.64        134.94         9.43 o                         
   9  10   9         10.73          3.54         6.42 o                         
  10  10   9         96.67        108.94        11.55 o                         
  -9  11   9        109.04        123.03        17.80 o                         
  -8  11   9        142.72        183.63        18.80 o                         
  -7  11   9         84.40         76.33        14.46 o                         
  -6  11   9         98.72        102.67        14.83 o                         
  -5  11   9        141.31        143.34        15.20 o                         
  -4  11   9        323.93        316.37        30.43 o                         
  -3  11   9          9.74          1.65        23.44 o                         
  -2  11   9        109.69        111.07        10.44 o                         
  -1  11   9        227.45        218.84        11.34 o                         
   0  11   9          0.18         16.53         8.28 o                         
   1  11   9        227.22        218.90        11.21 o                         
   2  11   9        109.60        115.24        10.35 o                         
   3  11   9          9.83          6.84         4.87 o                         
   4  11   9        323.91        290.80        10.80 o                         
   5  11   9        141.59        146.32         8.66 o                         
   6  11   9         98.69        108.78        12.66 o                         
   7  11   9         84.57         83.21         8.17 o                         
   8  11   9        142.70        158.07        10.02 o                         
   9  11   9        109.02        106.66        10.49 o                         
  -9  12   9         23.80         18.54        20.99 o                         
  -8  12   9         89.12         90.33        16.27 o                         
  -7  12   9         40.51         57.75        14.83 o                         
  -6  12   9        116.61        111.78        15.81 o                         
  -5  12   9        576.85        557.19        25.71 o                         
  -4  12   9         93.20        101.29        17.14 o                         
  -3  12   9        129.61        140.32        15.09 o                         
  -2  12   9        313.90        307.32        29.48 o                         
  -1  12   9         46.29         57.93         8.95 o                         
   0  12   9        546.57        536.85        16.13 o                         
   1  12   9         46.11         45.77         7.38 o                         
   2  12   9        314.02        281.82        12.79 o                         
   3  12   9        129.41        137.68         8.55 o                         
   4  12   9         93.22        109.19         7.64 o                         
   5  12   9        576.93        550.08        14.35 o                         
   6  12   9        116.60        108.99         8.70 o                         
   7  12   9         40.32         47.78         7.65 o                         
   8  12   9         89.29        100.06         8.90 o                         
   9  12   9         23.85         27.45         9.17 o                         
  -8  13   9         79.74         96.54        24.14 o                         
  -7  13   9        178.69        203.93        29.38 o                         
  -6  13   9         49.79         47.10        13.60 o                         
  -5  13   9          8.03         -6.27        11.37 o                         
  -4  13   9        177.63        153.46        21.86 o                         
  -3  13   9        258.22        245.09        18.43 o                         
  -2  13   9        675.09        667.16        21.80 o                         
  -1  13   9        131.50        143.05        11.89 o                         
   0  13   9         27.45         12.64         7.96 o                         
   1  13   9        131.59        131.09         9.94 o                         
   2  13   9        675.16        668.37        18.01 o                         
   3  13   9        258.77        261.89         9.84 o                         
   4  13   9        177.87        172.16         8.93 o                         
   5  13   9          8.06          7.66         7.55 o                         
   6  13   9         49.85         69.17        12.83 o                         
   7  13   9        178.88        175.06        10.37 o                         
   8  13   9         79.82         88.82         8.92 o                         
  -7  14   9         21.21          5.60        16.79 o                         
  -6  14   9        378.32        392.12        35.68 o                         
  -5  14   9        357.70        359.51        36.38 o                         
  -4  14   9        102.47        105.06        16.79 o                         
  -3  14   9        454.75        425.64        24.36 o                         
  -2  14   9         33.06         30.42         9.35 o                         
  -1  14   9        283.68        296.24        16.12 o                         
   0  14   9        158.36        152.42        16.96 o                         
   1  14   9        284.05        309.71        16.53 o                         
   2  14   9         33.06         34.74         8.33 o                         
   3  14   9        454.68        422.04        12.75 o                         
   4  14   9        102.42         98.55         7.64 o                         
   5  14   9        357.93        335.07        12.55 o                         
   6  14   9        378.31        383.24        13.93 o                         
   7  14   9         21.27         26.15         8.18 o                         
  -7  15   9         13.66         -3.85        19.59 o                         
  -6  15   9         88.32         98.64        23.79 o                         
  -5  15   9        119.38        173.85        27.28 o                         
  -4  15   9         54.79         54.92        20.64 o                         
  -3  15   9        118.18        119.06        43.90 o                         
  -2  15   9        339.15        336.31        19.08 o                         
  -1  15   9        151.63        152.92        14.66 o                         
   0  15   9        138.46        132.04        12.37 o                         
   1  15   9        151.61        144.23        12.61 o                         
   2  15   9        338.77        306.38        17.02 o                         
   3  15   9        118.04        131.32        14.34 o                         
   4  15   9         54.64         65.95         6.87 o                         
   5  15   9        119.32        127.99         8.86 o                         
   6  15   9         88.35        105.60         8.85 o                         
   7  15   9         13.63          8.46         6.86 o                         
  -5  16   9         18.37         32.88        19.59 o                         
  -4  16   9         30.36          8.40        18.54 o                         
  -3  16   9         52.13         48.27        20.64 o                         
  -2  16   9        128.87        118.23        22.74 o                         
  -1  16   9        133.28        125.83        15.17 o                         
   0  16   9         14.81         13.16         9.38 o                         
   1  16   9        133.01        123.83        12.89 o                         
   2  16   9        129.03        127.99        13.12 o                         
   3  16   9         52.01         72.75        15.09 o                         
   4  16   9         30.31         33.11         6.86 o                         
   5  16   9         18.33         17.88         6.63 o                         
  -4  17   9        209.69        193.79        29.73 o                         
  -3  17   9         84.17         90.95        23.09 o                         
  -2  17   9        209.44        265.85        30.43 o                         
  -1  17   9         13.44         -0.52        18.36 o                         
   0  17   9         95.85        138.57        16.03 o                         
   1  17   9         13.42         12.83        11.06 o                         
   2  17   9        209.54        233.96        37.08 o                         
   3  17   9         84.09         97.20        14.47 o                         
   4  17   9        209.57        226.96        38.13 o                         
  -1  18   9         48.32         67.73        13.65 o                         
   0  18   9         88.57        114.08        15.84 o                         
   1  18   9         48.47         33.61        12.94 o                         
   0   0  10        800.50        784.98        13.07 o                         
   1   0  10        208.51        219.78         5.34 o                         
   2   0  10         53.76         67.49         4.13 o                         
   3   0  10          0.80          6.00         3.21 o                         
   4   0  10         20.57         16.67         3.69 o                         
   5   0  10        112.13        108.90         6.57 o                         
   6   0  10        786.60        672.94        19.69 o                         
   7   0  10        234.29        233.72        11.38 o                         
   8   0  10        153.31        150.81        15.76 o                         
   9   0  10         40.64         27.38         8.91 o                         
  10   0  10         37.39         70.31        12.78 o                         
  11   0  10         80.87         86.21        12.28 o                         
  12   0  10          6.51         -3.02        13.22 o                         
 -12   1  10          5.03         -8.27         9.84 o                         
 -11   1  10         14.55         15.22         9.67 o                         
 -10   1  10         40.76         48.67        10.39 o                         
  -9   1  10          4.91         -9.10         7.75 o                         
  -8   1  10         47.35         45.06         7.81 o                         
  -7   1  10       1147.93       1092.45        31.30 o                         
  -6   1  10         83.32         90.83         7.79 o                         
  -5   1  10       1229.71       1224.14        23.35 o                         
  -4   1  10        416.66        399.16         9.29 o                         
  -3   1  10        802.24        812.23        11.85 o                         
  -2   1  10        107.00        129.86         4.93 o                         
  -1   1  10       1147.67       1241.73        13.99 o                         
   0   1  10        475.49        532.92         8.02 o                         
   1   1  10       1148.06       1263.07        13.35 o                         
   2   1  10        107.29        129.36         5.14 o                         
   3   1  10        801.55        792.65        11.88 o                         
   4   1  10        416.65        421.20         9.53 o                         
   5   1  10       1230.06       1200.63        18.93 o                         
   6   1  10         83.42         98.20         7.95 o                         
   7   1  10       1148.08       1078.20        25.63 o                         
   8   1  10         47.21         45.08         9.15 o                         
   9   1  10          4.86         18.81         8.91 o                         
  10   1  10         40.78         61.87        20.93 o                         
  11   1  10         14.54          9.59         9.78 o                         
  12   1  10          5.02        -16.92        11.28 o                         
 -11   2  10         75.14         90.51        12.04 o                         
 -10   2  10        184.67        197.90        14.14 o                         
  -9   2  10        292.53        290.39        15.34 o                         
  -8   2  10         21.50         19.79         6.80 o                         
  -7   2  10        133.91        121.64         9.19 o                         
  -6   2  10        503.68        519.15        14.79 o                         
  -5   2  10         71.11         74.77         7.71 o                         
  -4   2  10        291.73        276.50        10.64 o                         
  -3   2  10         79.88         75.33         6.38 o                         
  -2   2  10        663.96        652.59         9.11 o                         
  -1   2  10        330.30        319.02         6.43 o                         
   0   2  10       3077.37       3268.93        30.20 o                         
   1   2  10        330.03        330.49         9.39 o                         
   2   2  10        663.93        631.72         9.58 o                         
   3   2  10         79.93         65.58         4.36 o                         
   4   2  10        291.90        304.19         7.69 o                         
   5   2  10         71.15         70.33         5.24 o                         
   6   2  10        503.89        487.09        14.77 o                         
   7   2  10        134.05        119.91        10.42 o                         
   8   2  10         21.40         22.10         8.24 o                         
   9   2  10        292.69        291.64        16.13 o                         
  10   2  10        185.08        176.54        14.09 o                         
  11   2  10         75.10         81.13        12.56 o                         
 -11   3  10         58.82         59.06        11.15 o                         
 -10   3  10         60.91         60.32        10.92 o                         
  -9   3  10          9.03          7.28         6.91 o                         
  -8   3  10        727.88        727.81        18.75 o                         
  -7   3  10       2370.12       2186.21        34.99 o                         
  -6   3  10         93.88        100.44         7.88 o                         
  -5   3  10        128.75        117.21         6.90 o                         
  -4   3  10         64.24         70.52         5.06 o                         
  -3   3  10        523.08        524.26         8.72 o                         
  -2   3  10        167.91        184.14         4.65 o                         
  -1   3  10        594.76        592.21         9.50 o                         
   0   3  10        437.52        450.19        10.45 o                         
   1   3  10        594.37        595.60         8.94 o                         
   2   3  10        167.70        189.19         5.50 o                         
   3   3  10        523.09        511.54        11.22 o                         
   4   3  10         64.33         66.19         4.47 o                         
   5   3  10        129.16        126.88         7.47 o                         
   6   3  10         93.85        109.46         7.76 o                         
   7   3  10       2370.70       2201.76        35.69 o                         
   8   3  10        728.05        758.25        30.73 o                         
   9   3  10          9.03         25.03        12.00 o                         
  10   3  10         60.81         56.78        13.99 o                         
  11   3  10         58.95         67.95        13.93 o                         
 -11   4  10         74.13         75.29        11.41 o                         
 -10   4  10        420.56        417.16        18.63 o                         
  -9   4  10        419.31        427.99        22.27 o                         
  -8   4  10        146.44        149.94        10.65 o                         
  -7   4  10        508.69        479.95        14.90 o                         
  -6   4  10        140.74        139.72        12.17 o                         
  -5   4  10        528.82        507.83        18.43 o                         
  -4   4  10        358.39        354.90         7.44 o                         
  -3   4  10       1528.76       1557.14        20.29 o                         
  -2   4  10         82.27         92.92         3.31 o                         
  -1   4  10        683.76        680.60         9.02 o                         
   0   4  10       2144.22       2200.71        21.42 o                         
   1   4  10        684.08        680.14        19.67 o                         
   2   4  10         82.36         80.07         4.06 o                         
   3   4  10       1528.12       1525.15        17.14 o                         
   4   4  10        358.23        371.80         8.37 o                         
   5   4  10        528.74        481.32        10.59 o                         
   6   4  10        140.58        132.06         8.90 o                         
   7   4  10        508.98        474.09        17.53 o                         
   8   4  10        146.56        138.09        10.25 o                         
   9   4  10        419.27        452.23        16.04 o                         
  10   4  10        420.24        419.05        17.09 o                         
  11   4  10         73.97         76.99        11.26 o                         
 -11   5  10         71.93         58.40        13.10 o                         
 -10   5  10         89.14        111.44        16.44 o                         
  -9   5  10         26.97         23.64         7.39 o                         
  -8   5  10         61.90         52.04         7.66 o                         
  -7   5  10        436.31        465.03        14.20 o                         
  -6   5  10         41.76         44.17         6.49 o                         
  -5   5  10        454.35        449.54        10.43 o                         
  -4   5  10         69.22         67.60         3.67 o                         
  -3   5  10         39.45         44.37         2.78 o                         
  -2   5  10         90.29         91.98         3.36 o                         
  -1   5  10        107.62        121.96         3.86 o                         
   0   5  10       1059.64       1095.19        13.59 o                         
   1   5  10        107.49        125.18         4.72 o                         
   2   5  10         90.37         85.55         6.35 o                         
   3   5  10         39.48         38.31         4.15 o                         
   4   5  10         69.24         64.59         5.13 o                         
   5   5  10        454.40        432.51        10.25 o                         
   6   5  10         41.63         33.85         6.16 o                         
   7   5  10        436.41        444.91        15.24 o                         
   8   5  10         61.87         45.72         7.00 o                         
   9   5  10         27.03         14.66         9.34 o                         
  10   5  10         89.10        105.28        10.35 o                         
  11   5  10         72.03         93.70        10.58 o                         
 -11   6  10         63.12         69.24        19.59 o                         
 -10   6  10        138.56        142.95        12.30 o                         
  -9   6  10        587.05        560.51        20.42 o                         
  -8   6  10        362.91        338.15        14.97 o                         
  -7   6  10        224.76        239.84        10.78 o                         
  -6   6  10        153.95        170.97         9.59 o                         
  -5   6  10       1688.53       1635.90        22.26 o                         
  -4   6  10        417.46        445.20        13.25 o                         
  -3   6  10        253.29        254.45        10.22 o                         
  -2   6  10        120.22        114.23         5.42 o                         
  -1   6  10         38.72         47.63         3.37 o                         
   0   6  10       1022.65       1012.01        13.74 o                         
   1   6  10         38.70         43.29         3.96 o                         
   2   6  10        120.22        113.20         5.53 o                         
   3   6  10        253.56        242.44         7.80 o                         
   4   6  10        417.40        426.19        10.30 o                         
   5   6  10       1688.33       1609.60        21.47 o                         
   6   6  10        153.83        158.80         8.79 o                         
   7   6  10        224.44        232.00        10.74 o                         
   8   6  10        362.62        335.78        12.80 o                         
   9   6  10        586.83        568.28        15.86 o                         
  10   6  10        138.46        155.34        10.41 o                         
  11   6  10         63.20         69.37        10.04 o                         
 -11   7  10        157.15        175.41        18.35 o                         
 -10   7  10        112.98        153.15        12.62 o                         
  -9   7  10         74.40         95.45        10.24 o                         
  -8   7  10         71.91         70.94        10.46 o                         
  -7   7  10        171.65        161.03         9.59 o                         
  -6   7  10         43.89         47.04         6.97 o                         
  -5   7  10        227.80        223.73        16.45 o                         
  -4   7  10         27.02         24.26        17.49 o                         
  -3   7  10        435.12        438.39        13.26 o                         
  -2   7  10        143.67        156.22         8.14 o                         
  -1   7  10        694.20        688.96        13.58 o                         
   0   7  10         80.72         57.02         6.97 o                         
   1   7  10        694.17        703.36        11.31 o                         
   2   7  10        143.69        163.97         6.24 o                         
   3   7  10        435.45        433.74         9.99 o                         
   4   7  10         27.09         23.80         4.46 o                         
   5   7  10        227.21        204.99         8.19 o                         
   6   7  10         43.98         37.94         6.31 o                         
   7   7  10        171.16        168.57         9.41 o                         
   8   7  10         71.78         76.22         7.89 o                         
   9   7  10         74.36         81.34         8.41 o                         
  10   7  10        112.91        133.53        10.16 o                         
  11   7  10        156.96        169.97        11.46 o                         
 -10   8  10        257.45        282.63        15.17 o                         
  -9   8  10         49.49         38.91         8.33 o                         
  -8   8  10        142.48        142.85         9.73 o                         
  -7   8  10        456.54        415.07        23.62 o                         
  -6   8  10        851.31        845.84        44.42 o                         
  -5   8  10        226.96        220.88        17.19 o                         
  -4   8  10        516.51        539.51        23.00 o                         
  -3   8  10        120.91        142.98        10.93 o                         
  -2   8  10        415.54        424.01        14.49 o                         
  -1   8  10        165.52        150.84         9.29 o                         
   0   8  10         45.81         45.61         6.99 o                         
   1   8  10        165.50        145.31         9.03 o                         
   2   8  10        415.41        421.49         9.33 o                         
   3   8  10        120.97        109.96         7.64 o                         
   4   8  10        517.01        498.65        10.68 o                         
   5   8  10        227.05        245.62        11.91 o                         
   6   8  10        851.53        804.86        19.48 o                         
   7   8  10        456.89        422.62        13.26 o                         
   8   8  10        142.42        148.49         9.85 o                         
   9   8  10         49.54         36.91         7.40 o                         
  10   8  10        257.09        278.68        17.41 o                         
 -10   9  10        108.49        107.63        14.62 o                         
  -9   9  10         93.81        100.70         8.88 o                         
  -8   9  10         84.64         51.08        14.22 o                         
  -7   9  10        142.11        146.11        18.89 o                         
  -6   9  10         15.04         14.26        19.59 o                         
  -5   9  10        428.76        404.94        25.19 o                         
  -4   9  10         45.01         53.61        11.25 o                         
  -3   9  10        365.11        340.56        19.90 o                         
  -2   9  10        142.93        149.83         9.68 o                         
  -1   9  10        988.67        996.65        20.77 o                         
   0   9  10         12.08         20.21         9.39 o                         
   1   9  10        987.49        961.64        20.73 o                         
   2   9  10        143.10        158.17         7.42 o                         
   3   9  10        365.01        332.21        10.62 o                         
   4   9  10         45.02         37.92         5.37 o                         
   5   9  10        428.68        393.43        15.05 o                         
   6   9  10         15.01         23.28         6.00 o                         
   7   9  10        141.80        169.97         9.86 o                         
   8   9  10         84.55         93.98         8.50 o                         
   9   9  10         93.61         79.72         8.70 o                         
  10   9  10        108.42        109.24         9.89 o                         
  -9  10  10        157.89        149.07        19.06 o                         
  -8  10  10          4.17         -5.96        12.23 o                         
  -7  10  10          9.44         13.85        23.79 o                         
  -6  10  10        221.90        257.27        19.52 o                         
  -5  10  10        200.28        213.65        17.37 o                         
  -4  10  10        816.79        773.84        30.78 o                         
  -3  10  10        253.69        259.72        19.59 o                         
  -2  10  10        207.35        208.91        11.06 o                         
  -1  10  10        402.60        409.78        14.13 o                         
   0  10  10        542.05        538.55        15.59 o                         
   1  10  10        402.64        403.51        13.98 o                         
   2  10  10        207.34        209.67        13.08 o                         
   3  10  10        253.86        253.86        12.83 o                         
   4  10  10        816.65        751.81        16.22 o                         
   5  10  10        200.49        212.77        10.56 o                         
   6  10  10        221.77        200.01        10.11 o                         
   7  10  10          9.47          8.82         6.13 o                         
   8  10  10          4.19         -0.27         6.08 o                         
   9  10  10        157.94        157.65        10.56 o                         
  -9  11  10        243.11        245.93        22.62 o                         
  -8  11  10          7.57          4.64        12.45 o                         
  -7  11  10        164.93        178.34        18.30 o                         
  -6  11  10        209.95        212.77        19.03 o                         
  -5  11  10         91.65        104.83        19.24 o                         
  -4  11  10        265.18        283.50        19.77 o                         
  -3  11  10        120.88        133.86        14.83 o                         
  -2  11  10        158.49        138.17        13.27 o                         
  -1  11  10         44.60         38.44         7.21 o                         
   0  11  10         62.39         70.68         8.19 o                         
   1  11  10         44.55         49.80         7.42 o                         
   2  11  10        158.63        138.54        12.22 o                         
   3  11  10        121.02        113.98         7.12 o                         
   4  11  10        264.97        268.28        10.64 o                         
   5  11  10         91.83         79.76         7.44 o                         
   6  11  10        209.89        210.63        10.41 o                         
   7  11  10        164.73        163.86         9.89 o                         
   8  11  10          7.69          9.54         6.68 o                         
   9  11  10        242.97        275.59        16.55 o                         
  -8  12  10         32.93         25.89        14.70 o                         
  -7  12  10        158.86        157.47        18.17 o                         
  -6  12  10        195.61        232.18        19.94 o                         
  -5  12  10         19.60         12.09        14.69 o                         
  -4  12  10        116.24        141.62        15.83 o                         
  -3  12  10         24.70         15.88        19.24 o                         
  -2  12  10        113.95        112.06        11.42 o                         
  -1  12  10         49.17         48.49        10.25 o                         
   0  12  10         53.77         60.56         7.96 o                         
   1  12  10         49.04         51.60        13.83 o                         
   2  12  10        113.89        101.18         9.01 o                         
   3  12  10         24.69         16.63         5.19 o                         
   4  12  10        116.37        124.10         7.97 o                         
   5  12  10         19.61         18.90         5.98 o                         
   6  12  10        196.06        200.27        10.56 o                         
   7  12  10        158.89        184.99        15.07 o                         
   8  12  10         32.84         40.09         7.67 o                         
  -8  13  10         89.35        106.69        24.84 o                         
  -7  13  10         91.99         76.53        19.76 o                         
  -6  13  10         48.41         39.33        13.58 o                         
  -5  13  10        160.13        193.70        21.34 o                         
  -4  13  10         65.17         81.44        15.06 o                         
  -3  13  10        511.01        458.70        25.35 o                         
  -2  13  10        273.81        255.08        15.46 o                         
  -1  13  10          6.36        -10.24         8.35 o                         
   0  13  10        848.19        864.20        21.38 o                         
   1  13  10          6.46         -3.73         6.43 o                         
   2  13  10        273.93        260.03        14.74 o                         
   3  13  10        511.19        500.75        19.43 o                         
   4  13  10         65.31         62.96         6.84 o                         
   5  13  10        160.19        156.77        10.22 o                         
   6  13  10         48.39         40.68         7.31 o                         
   7  13  10         92.11        109.66         9.21 o                         
   8  13  10         89.31         87.38         9.13 o                         
  -7  14  10         63.22         81.15        24.14 o                         
  -6  14  10        138.40        128.03        25.54 o                         
  -5  14  10         72.50         39.61        23.96 o                         
  -4  14  10        127.55        126.82        26.76 o                         
  -3  14  10        263.60        278.65        20.98 o                         
  -2  14  10        189.86        172.24        13.93 o                         
  -1  14  10         45.70         52.61        10.30 o                         
   0  14  10         65.97         64.96        14.62 o                         
   1  14  10         45.78         46.34         8.22 o                         
   2  14  10        189.71        196.96        11.78 o                         
   3  14  10        263.56        244.70        18.83 o                         
   4  14  10        127.43        126.45         8.04 o                         
   5  14  10         72.43         61.05         7.48 o                         
   6  14  10        138.39        156.71         9.93 o                         
   7  14  10         63.22         74.81         9.02 o                         
  -6  15  10        216.20        216.17        30.43 o                         
  -5  15  10         27.58         24.84        19.59 o                         
  -4  15  10          4.56          4.20        17.49 o                         
  -3  15  10        107.34         68.89        15.20 o                         
  -2  15  10         29.32         33.36        11.92 o                         
  -1  15  10         18.43         25.69         9.37 o                         
   0  15  10         56.09         74.66        11.01 o                         
   1  15  10         18.46         16.57         9.27 o                         
   2  15  10         29.22         16.26         7.52 o                         
   3  15  10        107.09        105.27        10.34 o                         
   4  15  10          4.60          2.56         5.42 o                         
   5  15  10         27.55         14.55         6.27 o                         
   6  15  10        216.19        196.05        12.02 o                         
  -5  16  10         16.19         20.99        20.64 o                         
  -4  16  10        372.70        363.44        34.63 o                         
  -3  16  10        258.06        299.78        32.88 o                         
  -2  16  10          6.72         -0.35        17.84 o                         
  -1  16  10         31.01         26.83        10.00 o                         
   0  16  10         55.50         75.07        11.57 o                         
   1  16  10         30.97         45.70        10.67 o                         
   2  16  10          6.73          3.66         8.61 o                         
   3  16  10        258.20        286.48        21.93 o                         
   4  16  10        373.08        377.31        22.15 o                         
   5  16  10         16.23         14.83         6.84 o                         
  -3  17  10         11.90         21.34        19.24 o                         
  -2  17  10         67.57         67.51        22.04 o                         
  -1  17  10         23.65         17.03        14.87 o                         
   0  17  10         19.00         -1.36        22.91 o                         
   1  17  10         23.71          3.76        14.52 o                         
   2  17  10         67.54         67.80        41.45 o                         
   3  17  10         11.89         22.44        11.59 o                         
   1   0  11       1235.33       1349.42        14.49 o                         
   2   0  11         83.08        101.84         4.63 o                         
   3   0  11        377.75        390.64         8.60 o                         
   4   0  11        202.14        202.62         7.46 o                         
   5   0  11        273.53        264.99         8.49 o                         
   6   0  11        207.80        194.72        10.14 o                         
   7   0  11        898.87        891.03        23.05 o                         
   8   0  11        167.63        174.20        12.63 o                         
   9   0  11        242.44        208.76        14.01 o                         
  10   0  11          9.35         -3.38         8.59 o                         
  11   0  11         89.26        116.42        18.73 o                         
 -11   1  11         25.42         20.31        10.15 o                         
 -10   1  11         11.33         34.51         9.87 o                         
  -9   1  11          8.82          4.73        15.95 o                         
  -8   1  11        293.88        283.70        15.06 o                         
  -7   1  11        178.47        183.53        10.34 o                         
  -6   1  11         78.47        107.05        12.42 o                         
  -5   1  11        579.98        577.39        13.28 o                         
  -4   1  11       2696.99       2693.62        31.11 o                         
  -3   1  11         20.15         18.48         3.66 o                         
  -2   1  11        399.83        422.86         8.48 o                         
  -1   1  11        308.55        323.23         6.55 o                         
   0   1  11         87.00        106.10         4.25 o                         
   1   1  11        308.28        323.98         8.51 o                         
   2   1  11        399.89        439.26        10.59 o                         
   3   1  11         20.13         23.33         4.45 o                         
   4   1  11       2696.37       2654.93        30.99 o                         
   5   1  11        580.13        582.89        12.14 o                         
   6   1  11         78.53         73.36         9.15 o                         
   7   1  11        178.49        166.11        12.00 o                         
   8   1  11        293.22        270.25        15.01 o                         
   9   1  11          8.82          5.95         8.67 o                         
  10   1  11         11.31          0.77         9.18 o                         
  11   1  11         25.33         44.53        10.94 o                         
 -11   2  11         38.68         34.00        11.86 o                         
 -10   2  11         69.14        114.22        14.39 o                         
  -9   2  11        131.31        140.58        12.08 o                         
  -8   2  11         17.88         14.83         8.27 o                         
  -7   2  11         41.96         44.51         7.33 o                         
  -6   2  11       1728.98       1562.43        27.59 o                         
  -5   2  11       2788.13       2708.99        35.22 o                         
  -4   2  11        653.25        670.22        20.15 o                         
  -3   2  11        324.14        312.52         8.39 o                         
  -2   2  11        536.17        519.78         8.41 o                         
  -1   2  11        188.71        191.96         4.95 o                         
   0   2  11          2.75          1.99         2.67 o                         
   1   2  11        188.41        198.32         5.29 o                         
   2   2  11        535.37        524.63         9.08 o                         
   3   2  11        324.58        296.88         7.78 o                         
   4   2  11        653.59        640.81        11.30 o                         
   5   2  11       2790.03       2719.57        29.70 o                         
   6   2  11       1727.31       1646.16        28.17 o                         
   7   2  11         42.08         44.09         8.76 o                         
   8   2  11         17.79         25.64         8.50 o                         
   9   2  11        131.19        122.88        12.31 o                         
  10   2  11         69.22         70.23        11.48 o                         
  11   2  11         38.75         41.51        11.38 o                         
 -11   3  11        251.60        263.57        16.68 o                         
 -10   3  11        287.44        342.27        17.80 o                         
  -9   3  11         44.94         54.72        11.50 o                         
  -8   3  11         27.75         21.61         7.15 o                         
  -7   3  11         17.38         20.23         6.32 o                         
  -6   3  11         81.48         86.94         7.71 o                         
  -5   3  11         60.00         64.45         6.14 o                         
  -4   3  11        272.45        267.10         7.99 o                         
  -3   3  11         53.98         55.51         3.66 o                         
  -2   3  11        212.77        212.81         5.28 o                         
  -1   3  11        425.67        414.66         7.44 o                         
   0   3  11         31.28         25.88         4.05 o                         
   1   3  11        425.91        408.72         7.82 o                         
   2   3  11        212.98        204.49         6.01 o                         
   3   3  11         53.99         56.56         4.85 o                         
   4   3  11        272.24        280.04         7.80 o                         
   5   3  11         59.95         72.43         5.72 o                         
   6   3  11         81.34         92.58         7.41 o                         
   7   3  11         17.38         12.01         5.92 o                         
   8   3  11         27.78         25.62         7.33 o                         
   9   3  11         44.95         34.77         8.14 o                         
  10   3  11        287.60        288.79        20.21 o                         
  11   3  11        251.80        232.22        14.35 o                         
 -11   4  11         11.42          3.86        11.89 o                         
 -10   4  11        219.69        198.57        16.47 o                         
  -9   4  11          5.57          5.02         7.07 o                         
  -8   4  11         19.49         15.27         6.96 o                         
  -7   4  11        152.04        131.04         8.99 o                         
  -6   4  11        877.66        848.51        18.60 o                         
  -5   4  11        106.08         94.64         6.58 o                         
  -4   4  11        273.78        249.89         7.79 o                         
  -3   4  11        164.00        166.28         4.86 o                         
  -2   4  11        144.69        146.51         4.25 o                         
  -1   4  11        204.80        218.83         5.58 o                         
   0   4  11          3.41          7.24         2.60 o                         
   1   4  11        204.65        213.66         9.46 o                         
   2   4  11        144.67        145.92         8.76 o                         
   3   4  11        164.07        162.45         6.03 o                         
   4   4  11        273.63        263.26         8.32 o                         
   5   4  11        106.20        111.66         7.67 o                         
   6   4  11        878.46        837.02        21.37 o                         
   7   4  11        151.80        132.69         8.70 o                         
   8   4  11         19.51         14.65         6.42 o                         
   9   4  11          5.59          2.46         7.13 o                         
  10   4  11        219.36        230.78        13.64 o                         
  11   4  11         11.43         12.52         8.60 o                         
 -11   5  11        136.11        120.20        14.75 o                         
 -10   5  11         85.69         70.77        14.34 o                         
  -9   5  11        308.00        324.48        29.90 o                         
  -8   5  11         23.79         25.77         8.17 o                         
  -7   5  11        684.06        660.22        18.91 o                         
  -6   5  11        393.09        394.82        12.84 o                         
  -5   5  11        125.18        113.01         5.88 o                         
  -4   5  11        106.23        101.08         4.93 o                         
  -3   5  11        470.76        467.29         7.22 o                         
  -2   5  11         28.77         24.14         2.82 o                         
  -1   5  11         57.53         53.32         3.70 o                         
   0   5  11         18.87         21.41         3.18 o                         
   1   5  11         57.44         65.70         4.48 o                         
   2   5  11         28.78         18.56         3.55 o                         
   3   5  11        470.78        471.86        10.48 o                         
   4   5  11        106.23         92.08         5.91 o                         
   5   5  11        125.15        124.15         6.38 o                         
   6   5  11        393.30        385.63        12.40 o                         
   7   5  11        683.64        636.20        20.89 o                         
   8   5  11         23.89         30.14         6.82 o                         
   9   5  11        308.03        319.31        19.38 o                         
  10   5  11         85.60         95.42         9.66 o                         
  11   5  11        136.18        126.92        11.73 o                         
 -10   6  11         86.38        113.20        11.57 o                         
  -9   6  11         29.40         23.36        13.42 o                         
  -8   6  11         26.84         20.01         8.43 o                         
  -7   6  11         95.65         96.82         8.48 o                         
  -6   6  11        838.33        805.63        19.77 o                         
  -5   6  11          6.23          6.05         4.64 o                         
  -4   6  11        676.81        689.81        20.29 o                         
  -3   6  11         87.51         68.55         8.80 o                         
  -2   6  11        490.41        488.15        11.02 o                         
  -1   6  11         82.53         90.43         7.58 o                         
   0   6  11         39.94         48.83         3.79 o                         
   1   6  11         82.47         89.99         5.62 o                         
   2   6  11        490.38        502.82        10.36 o                         
   3   6  11         87.53         82.27         5.64 o                         
   4   6  11        677.05        706.73        13.06 o                         
   5   6  11          6.24          0.13         5.05 o                         
   6   6  11        837.74        817.76        17.40 o                         
   7   6  11         95.70         92.94         7.96 o                         
   8   6  11         26.87         36.61         9.50 o                         
   9   6  11         29.41         26.83         7.31 o                         
  10   6  11         86.49         92.80         9.33 o                         
 -10   7  11        105.99         93.53        11.10 o                         
  -9   7  11          3.97          0.32         8.50 o                         
  -8   7  11         40.19         38.19         7.69 o                         
  -7   7  11        105.39         75.50         7.60 o                         
  -6   7  11        403.02        384.24        22.00 o                         
  -5   7  11         33.13         24.57        10.60 o                         
  -4   7  11        230.88        194.29        12.46 o                         
  -3   7  11        326.18        298.12        14.36 o                         
  -2   7  11        161.47        147.65         6.96 o                         
  -1   7  11        131.11        117.79        11.51 o                         
   0   7  11       1572.75       1604.02        27.90 o                         
   1   7  11        131.15        128.31         5.31 o                         
   2   7  11        161.30        161.51         6.44 o                         
   3   7  11        326.09        323.88        12.07 o                         
   4   7  11        231.05        208.57         8.29 o                         
   5   7  11         33.22         37.69         5.96 o                         
   6   7  11        403.34        410.19        13.02 o                         
   7   7  11        105.48         81.17         7.91 o                         
   8   7  11         39.97         51.91         7.40 o                         
   9   7  11          3.95         11.63         6.98 o                         
  10   7  11        106.06        124.26        10.32 o                         
 -10   8  11         13.05          5.35         8.26 o                         
  -9   8  11         14.79         18.35         7.54 o                         
  -8   8  11         54.92         52.41         6.72 o                         
  -7   8  11        367.67        336.25        22.26 o                         
  -6   8  11        446.51        405.86        48.10 o                         
  -5   8  11        349.09        340.09        22.21 o                         
  -4   8  11        470.07        476.47        23.48 o                         
  -3   8  11        265.92        248.99        13.84 o                         
  -2   8  11        335.40        343.07         9.19 o                         
  -1   8  11       1517.72       1518.86        27.34 o                         
   0   8  11        181.25        198.94        10.57 o                         
   1   8  11       1517.32       1492.63        28.73 o                         
   2   8  11        334.90        327.45         8.66 o                         
   3   8  11        266.24        244.64         9.68 o                         
   4   8  11        470.38        466.58        10.59 o                         
   5   8  11        349.00        330.74        11.65 o                         
   6   8  11        446.69        407.09        13.18 o                         
   7   8  11        367.91        365.98        15.80 o                         
   8   8  11         54.94         65.22         7.96 o                         
   9   8  11         14.73         27.35         7.00 o                         
  10   8  11         12.97         24.55         7.65 o                         
  -9   9  11        103.81        124.56        20.46 o                         
  -8   9  11         75.18         90.48        16.97 o                         
  -7   9  11        147.72        133.36        16.55 o                         
  -6   9  11         32.89         35.21        12.74 o                         
  -5   9  11        330.40        325.69        53.17 o                         
  -4   9  11         46.72         45.19        11.86 o                         
  -3   9  11         21.49         12.65         7.82 o                         
  -2   9  11         41.69         33.00         6.97 o                         
  -1   9  11        724.00        743.61        18.23 o                         
   0   9  11        104.07         88.41         8.63 o                         
   1   9  11        724.23        688.53        28.02 o                         
   2   9  11         41.73         32.35         4.64 o                         
   3   9  11         21.54         24.01         5.31 o                         
   4   9  11         46.69         43.13         4.95 o                         
   5   9  11        330.01        352.40        12.85 o                         
   6   9  11         32.80         32.76         6.37 o                         
   7   9  11        147.81        147.69         9.54 o                         
   8   9  11         75.33         79.31         8.57 o                         
   9   9  11        103.97         96.12         9.28 o                         
  -9  10  11        100.80        124.68        20.11 o                         
  -8  10  11        285.21        278.55        22.51 o                         
  -7  10  11         67.04         48.37        20.99 o                         
  -6  10  11         84.01        102.45        14.83 o                         
  -5  10  11         13.96         15.26        21.16 o                         
  -4  10  11        298.68        319.45        27.63 o                         
  -3  10  11         58.68         37.75        10.87 o                         
  -2  10  11        820.59        812.30        26.05 o                         
  -1  10  11         28.25         33.96         7.07 o                         
   0  10  11       1212.70       1203.52        36.30 o                         
   1  10  11         28.28         21.11         6.66 o                         
   2  10  11        820.09        829.75        28.53 o                         
   3  10  11         58.72         42.47         6.28 o                         
   4  10  11        298.42        289.34        11.13 o                         
   5  10  11         14.01          8.46         5.80 o                         
   6  10  11         83.89         76.65         7.81 o                         
   7  10  11         67.13         50.41         9.76 o                         
   8  10  11        285.10        287.07        12.86 o                         
   9  10  11        100.60        109.38         9.71 o                         
  -8  11  11        116.84        126.05        36.55 o                         
  -7  11  11         97.28         78.17        15.56 o                         
  -6  11  11         85.21         92.09        15.92 o                         
  -5  11  11         59.13         83.75        13.71 o                         
  -4  11  11         84.21         89.22        16.09 o                         
  -3  11  11        172.80        184.58        16.73 o                         
  -2  11  11        546.23        512.87        16.19 o                         
  -1  11  11          3.48          2.32         6.10 o                         
   0  11  11        350.73        354.97        14.20 o                         
   1  11  11          3.46          2.99         6.46 o                         
   2  11  11        545.71        539.11        19.33 o                         
   3  11  11        172.93        172.31         8.27 o                         
   4  11  11         84.32         91.05         7.32 o                         
   5  11  11         59.03         52.52         7.05 o                         
   6  11  11         85.23         77.46         7.99 o                         
   7  11  11         97.11         95.01         8.68 o                         
   8  11  11        116.83        139.12        10.13 o                         
  -8  12  11         11.05         15.50        28.16 o                         
  -7  12  11        114.43        101.92        16.20 o                         
  -6  12  11        138.19        134.86        17.44 o                         
  -5  12  11         48.23         16.11        12.74 o                         
  -4  12  11         25.41         33.69        12.98 o                         
  -3  12  11        270.36        263.49        20.16 o                         
  -2  12  11        147.18        153.24        12.91 o                         
  -1  12  11         40.37         41.09         7.79 o                         
   0  12  11        225.53        226.50        13.33 o                         
   1  12  11         40.40         45.70        10.21 o                         
   2  12  11        147.49        160.22        16.77 o                         
   3  12  11        270.65        261.39         9.37 o                         
   4  12  11         25.36         31.09         5.99 o                         
   5  12  11         48.17         45.90         6.62 o                         
   6  12  11        138.18        146.62        12.10 o                         
   7  12  11        114.48        102.81         8.96 o                         
   8  12  11         11.03         17.01         8.03 o                         
  -7  13  11         36.39         25.66        15.92 o                         
  -6  13  11        253.33        258.17        22.01 o                         
  -5  13  11        244.46        242.73        20.87 o                         
  -4  13  11        152.80        173.91        18.18 o                         
  -3  13  11         26.35         34.28        16.27 o                         
  -2  13  11         19.93         27.58         9.46 o                         
  -1  13  11         14.47         10.26         9.00 o                         
   0  13  11         26.24         22.37         8.03 o                         
   1  13  11         14.43         12.22         6.60 o                         
   2  13  11         19.89         29.28         7.71 o                         
   3  13  11         26.38         35.68        14.29 o                         
   4  13  11        152.93        142.12         8.38 o                         
   5  13  11        244.53        266.39        12.37 o                         
   6  13  11        253.44        244.39        11.76 o                         
   7  13  11         36.38         31.81         7.66 o                         
  -6  14  11        180.22        161.96        27.98 o                         
  -5  14  11          7.76         -1.92        12.61 o                         
  -4  14  11         53.29         38.71        13.84 o                         
  -3  14  11        679.17        673.70        30.16 o                         
  -2  14  11        123.45        117.21        12.45 o                         
  -1  14  11        207.49        196.28        15.65 o                         
   0  14  11         84.17         78.94        18.69 o                         
   1  14  11        207.40        205.75        12.48 o                         
   2  14  11        123.72        107.91        14.89 o                         
   3  14  11        678.94        657.45        19.51 o                         
   4  14  11         53.25         50.18         6.40 o                         
   5  14  11          7.72          4.23         6.01 o                         
   6  14  11        180.17        201.09        11.09 o                         
  -5  15  11         23.50         37.78        21.69 o                         
  -4  15  11         58.02         35.16        14.83 o                         
  -3  15  11         59.34         53.97        13.60 o                         
  -2  15  11        253.24        267.26        16.83 o                         
  -1  15  11          2.59        -12.73         8.49 o                         
   0  15  11        621.20        646.78        23.23 o                         
   1  15  11          2.58         -4.57         9.16 o                         
   2  15  11        253.27        249.76        14.01 o                         
   3  15  11         59.40         44.35         8.69 o                         
   4  15  11         58.04         50.96         8.88 o                         
   5  15  11         23.56         17.57         6.56 o                         
  -4  16  11         54.44         86.40        24.14 o                         
  -3  16  11         26.78         40.93        21.34 o                         
  -2  16  11         42.34         67.16        22.04 o                         
  -1  16  11         20.30          4.33         9.45 o                         
   0  16  11          5.17          1.62         9.61 o                         
   1  16  11         20.19         18.89         9.93 o                         
   2  16  11         42.28         40.11        11.07 o                         
   3  16  11         26.79         34.17        10.00 o                         
   4  16  11         54.46         36.50        10.15 o                         
  -1  17  11         43.35         41.78        13.87 o                         
   0  17  11         11.32         -0.15        12.77 o                         
   1  17  11         43.29         67.40        14.12 o                         
   0   0  12        468.09        473.44        12.15 o                         
   1   0  12       1161.52       1221.19        14.81 o                         
   2   0  12        116.40         79.38         6.98 o                         
   3   0  12        133.53        119.95         5.91 o                         
   4   0  12        290.11        264.30         8.61 o                         
   5   0  12          1.04          0.81         6.13 o                         
   6   0  12         78.97         73.03         6.55 o                         
   7   0  12        392.60        368.32        16.40 o                         
   8   0  12          3.10         13.07         8.08 o                         
   9   0  12        266.22        250.02        34.77 o                         
  10   0  12        138.26        152.34        13.93 o                         
  11   0  12         38.22         36.57        11.03 o                         
 -11   1  12         76.94         81.92        12.61 o                         
 -10   1  12          0.76          6.46         8.84 o                         
  -9   1  12        241.72        231.57        14.87 o                         
  -8   1  12        136.90        111.99        10.90 o                         
  -7   1  12        175.14        187.82        12.33 o                         
  -6   1  12         13.01         15.89         6.52 o                         
  -5   1  12         85.28         85.99         6.09 o                         
  -4   1  12        539.60        496.18        11.09 o                         
  -3   1  12        985.47        940.53        14.87 o                         
  -2   1  12        363.67        373.27         8.84 o                         
  -1   1  12         23.90         20.85         3.27 o                         
   0   1  12        631.37        561.43         8.77 o                         
   1   1  12         23.78         16.49         3.14 o                         
   2   1  12        363.33        358.14         9.14 o                         
   3   1  12        985.58        911.63        13.87 o                         
   4   1  12        539.55        495.98        10.35 o                         
   5   1  12         85.33         83.31         6.63 o                         
   6   1  12         13.08         19.53         5.38 o                         
   7   1  12        174.79        195.97        12.93 o                         
   8   1  12        136.95         92.04        11.09 o                         
   9   1  12        241.47        262.75        15.85 o                         
  10   1  12          0.75          6.09         9.51 o                         
  11   1  12         76.93         98.47        27.74 o                         
 -11   2  12        382.22        392.38        23.95 o                         
 -10   2  12         17.72         23.22         9.93 o                         
  -9   2  12         12.07         17.34         9.01 o                         
  -8   2  12         75.07         61.93        11.13 o                         
  -7   2  12         23.40         20.52         8.07 o                         
  -6   2  12        519.77        530.66        17.82 o                         
  -5   2  12       1208.26       1224.04        20.23 o                         
  -4   2  12       2630.00       2564.59        30.53 o                         
  -3   2  12       1069.96       1022.85        15.71 o                         
  -2   2  12        248.37        244.14         8.47 o                         
  -1   2  12         58.83         63.72         4.11 o                         
   0   2  12         13.26          8.46         2.99 o                         
   1   2  12         58.58         60.99         4.31 o                         
   2   2  12        248.54        257.76         8.61 o                         
   3   2  12       1070.18       1051.56        14.89 o                         
   4   2  12       2628.54       2584.70        31.06 o                         
   5   2  12       1208.75       1196.69        18.42 o                         
   6   2  12        519.18        530.37        12.04 o                         
   7   2  12         23.46         29.22         8.10 o                         
   8   2  12         74.98         73.02        10.82 o                         
   9   2  12         11.99         20.89         9.37 o                         
  10   2  12         17.72         13.33         9.67 o                         
  11   2  12        382.14        411.35        21.53 o                         
 -11   3  12         28.10         53.20        13.76 o                         
 -10   3  12         51.28         66.35        12.74 o                         
  -9   3  12        112.17         70.05        17.49 o                         
  -8   3  12         85.40         86.05         9.99 o                         
  -7   3  12        231.57        240.08        15.69 o                         
  -6   3  12        558.12        488.23        14.84 o                         
  -5   3  12        252.16        246.60         9.38 o                         
  -4   3  12       1298.12       1270.82        18.35 o                         
  -3   3  12        860.62        860.16        12.78 o                         
  -2   3  12        434.30        435.17         7.46 o                         
  -1   3  12         83.21         79.00         4.18 o                         
   0   3  12        165.46        176.42         5.47 o                         
   1   3  12         82.97         92.90         4.73 o                         
   2   3  12        433.70        422.92         9.26 o                         
   3   3  12        860.54        872.27        14.69 o                         
   4   3  12       1298.67       1265.63        18.73 o                         
   5   3  12        252.01        255.47         8.82 o                         
   6   3  12        557.95        521.18        11.71 o                         
   7   3  12        231.71        217.77        10.48 o                         
   8   3  12         85.61         68.92         7.99 o                         
   9   3  12        112.26         86.23         9.83 o                         
  10   3  12         51.25         62.26        11.46 o                         
  11   3  12         28.14         44.89         9.91 o                         
 -10   4  12         30.16         15.80        10.73 o                         
  -9   4  12          8.95         12.74         9.95 o                         
  -8   4  12         59.23         64.44         9.42 o                         
  -7   4  12        379.69        364.85        17.32 o                         
  -6   4  12        188.03        211.30        10.20 o                         
  -5   4  12        386.78        338.05        10.75 o                         
  -4   4  12          3.89          0.51         4.11 o                         
  -3   4  12        157.13        146.46         5.53 o                         
  -2   4  12        274.64        283.55         6.67 o                         
  -1   4  12        376.28        379.54         7.36 o                         
   0   4  12          9.26          9.25         2.91 o                         
   1   4  12        376.39        356.12        13.07 o                         
   2   4  12        274.61        263.00         8.43 o                         
   3   4  12        157.35        162.14         7.18 o                         
   4   4  12          3.88          2.14         4.37 o                         
   5   4  12        386.93        380.84        15.25 o                         
   6   4  12        188.03        202.27         7.93 o                         
   7   4  12        380.14        382.95        13.17 o                         
   8   4  12         59.21         72.35         8.02 o                         
   9   4  12          8.85          0.39         6.44 o                         
  10   4  12         30.26         12.15        10.52 o                         
 -10   5  12        114.92        117.34        14.04 o                         
  -9   5  12        177.74        141.48        13.77 o                         
  -8   5  12         22.16         18.07        12.31 o                         
  -7   5  12         14.53         17.36         7.29 o                         
  -6   5  12        114.08        121.69        10.96 o                         
  -5   5  12         61.10         70.22         7.57 o                         
  -4   5  12        626.10        605.22        12.31 o                         
  -3   5  12        501.45        507.78        11.02 o                         
  -2   5  12         92.07         92.08         6.73 o                         
  -1   5  12        158.84        162.43         5.17 o                         
   0   5  12          4.97         -0.56         3.48 o                         
   1   5  12        158.72        152.67         6.49 o                         
   2   5  12         91.99         86.19         5.78 o                         
   3   5  12        501.63        493.78        11.12 o                         
   4   5  12        625.50        647.40        22.31 o                         
   5   5  12         61.22         71.92         6.02 o                         
   6   5  12        114.10        112.79         8.15 o                         
   7   5  12         14.58         17.69         6.94 o                         
   8   5  12         22.15         11.07         6.44 o                         
   9   5  12        177.62        175.11        11.04 o                         
  10   5  12        114.78        105.96         9.91 o                         
 -10   6  12         51.81         39.61        28.33 o                         
  -9   6  12         19.51         24.57         8.25 o                         
  -8   6  12         28.35         34.97         7.91 o                         
  -7   6  12          5.75         -5.39         6.08 o                         
  -6   6  12        620.36        584.88        16.51 o                         
  -5   6  12       1566.96       1522.17        28.43 o                         
  -4   6  12        320.76        344.90        15.10 o                         
  -3   6  12        185.95        199.15         9.21 o                         
  -2   6  12       1308.86       1282.69        20.06 o                         
  -1   6  12        177.77        188.63         6.62 o                         
   0   6  12          1.48          2.88         3.31 o                         
   1   6  12        177.79        186.24         6.74 o                         
   2   6  12       1308.70       1284.59        18.60 o                         
   3   6  12        185.68        200.17        11.25 o                         
   4   6  12        320.59        371.48        11.24 o                         
   5   6  12       1566.92       1525.64        21.49 o                         
   6   6  12        620.29        598.19        14.97 o                         
   7   6  12          5.75         -4.20         5.82 o                         
   8   6  12         28.41         23.95         6.61 o                         
   9   6  12         19.48         26.80         8.91 o                         
  10   6  12         51.92         58.63        10.12 o                         
 -10   7  12         54.98         60.39        11.11 o                         
  -9   7  12         79.69         84.84        14.72 o                         
  -8   7  12         44.17         52.93         7.89 o                         
  -7   7  12        195.51        185.46        10.09 o                         
  -6   7  12        395.07        390.94        35.68 o                         
  -5   7  12        102.38         86.55        13.46 o                         
  -4   7  12        261.45        263.40        23.41 o                         
  -3   7  12        230.16        230.82         9.99 o                         
  -2   7  12        714.78        680.42        13.31 o                         
  -1   7  12        754.28        733.09        28.27 o                         
   0   7  12        200.11        163.79         9.73 o                         
   1   7  12        755.14        764.04        12.57 o                         
   2   7  12        713.98        717.46        14.78 o                         
   3   7  12        230.13        229.98         8.23 o                         
   4   7  12        261.72        256.40        11.42 o                         
   5   7  12        102.47         94.23         7.93 o                         
   6   7  12        394.59        396.38        13.53 o                         
   7   7  12        195.50        180.15        11.12 o                         
   8   7  12         44.28         46.09         7.69 o                         
   9   7  12         79.68         79.30         8.71 o                         
  10   7  12         55.03         43.26         8.25 o                         
  -9   8  12         10.24          9.03         7.52 o                         
  -8   8  12         77.40         75.83        19.94 o                         
  -7   8  12         64.72         68.58        14.34 o                         
  -6   8  12          4.47         16.97        11.87 o                         
  -5   8  12         27.17         22.73        11.25 o                         
  -4   8  12        202.26        181.66        16.68 o                         
  -3   8  12        657.78        631.03        20.80 o                         
  -2   8  12        192.72        190.48        13.43 o                         
  -1   8  12        743.06        748.19        22.82 o                         
   0   8  12        224.35        198.54        10.93 o                         
   1   8  12        742.85        773.21        19.69 o                         
   2   8  12        192.41        185.54         9.35 o                         
   3   8  12        658.13        664.87        14.78 o                         
   4   8  12        202.36        209.94         8.01 o                         
   5   8  12         27.27         26.81         6.19 o                         
   6   8  12          4.48         -0.22         5.90 o                         
   7   8  12         64.77         68.58         7.88 o                         
   8   8  12         77.35         95.27         8.86 o                         
   9   8  12         10.19         19.25         8.46 o                         
  -9   9  12        256.62        249.73        22.24 o                         
  -8   9  12        211.22        206.30        20.65 o                         
  -7   9  12         17.10         14.86        11.95 o                         
  -6   9  12         75.12         57.54        14.10 o                         
  -5   9  12        155.27        124.68        15.56 o                         
  -4   9  12        126.63        151.07        16.19 o                         
  -3   9  12        702.40        692.51        35.80 o                         
  -2   9  12        152.51        144.84         9.99 o                         
  -1   9  12         99.55         97.30        11.51 o                         
   0   9  12        329.20        317.74        13.53 o                         
   1   9  12         99.52        109.09        10.10 o                         
   2   9  12        152.90        158.32         7.25 o                         
   3   9  12        702.82        660.41        14.88 o                         
   4   9  12        126.52        150.87         8.56 o                         
   5   9  12        155.40        162.27        10.78 o                         
   6   9  12         75.30         66.14         7.76 o                         
   7   9  12         17.13         16.71         6.73 o                         
   8   9  12        211.14        217.50        11.75 o                         
   9   9  12        256.59        278.53        13.28 o                         
  -8  10  12         21.16         25.01        13.69 o                         
  -7  10  12         79.74         75.45        18.19 o                         
  -6  10  12         44.98         41.88        13.73 o                         
  -5  10  12        198.14        169.16        21.34 o                         
  -4  10  12        112.33        126.93        15.81 o                         
  -3  10  12         28.43         23.37         8.69 o                         
  -2  10  12         41.55         30.48         7.46 o                         
  -1  10  12        636.96        627.02        23.18 o                         
   0  10  12        169.40        145.33        10.28 o                         
   1  10  12        637.17        627.43        19.74 o                         
   2  10  12         41.64         47.15         7.46 o                         
   3  10  12         28.46         23.22         5.53 o                         
   4  10  12        112.45        115.56         9.78 o                         
   5  10  12        197.94        194.05        10.03 o                         
   6  10  12         45.14         43.20         7.19 o                         
   7  10  12         79.89         95.54         8.83 o                         
   8  10  12         21.19         21.68         7.15 o                         
  -8  11  12         87.89        131.45        18.67 o                         
  -7  11  12        184.36        185.73        20.28 o                         
  -6  11  12        140.83        131.31        17.66 o                         
  -5  11  12        158.29        171.81        17.65 o                         
  -4  11  12         50.98         37.87        12.83 o                         
  -3  11  12        164.19        124.43        15.33 o                         
  -2  11  12        138.15        132.55        12.31 o                         
  -1  11  12        129.98        131.60        10.13 o                         
   0  11  12        933.05        948.90        22.19 o                         
   1  11  12        129.75        128.97        12.27 o                         
   2  11  12        138.16        132.08        10.32 o                         
   3  11  12        164.14        173.16         8.13 o                         
   4  11  12         51.07         49.15         6.58 o                         
   5  11  12        158.24        144.00         9.14 o                         
   6  11  12        140.81        137.36        15.73 o                         
   7  11  12        184.27        164.17        10.53 o                         
   8  11  12         87.97         99.54         9.40 o                         
  -7  12  12          6.22          5.32        13.23 o                         
  -6  12  12         20.99         18.31        12.50 o                         
  -5  12  12        218.91        246.10        30.43 o                         
  -4  12  12         73.28         53.24        14.32 o                         
  -3  12  12        193.85        211.62        19.16 o                         
  -2  12  12        107.69        115.57        12.27 o                         
  -1  12  12        823.29        813.72        21.14 o                         
   0  12  12          3.80          7.49         7.09 o                         
   1  12  12        822.81        817.61        21.02 o                         
   2  12  12        107.74        106.66         9.94 o                         
   3  12  12        193.95        183.44        11.82 o                         
   4  12  12         73.23         70.57         6.91 o                         
   5  12  12        219.30        220.41        15.57 o                         
   6  12  12         21.01         28.87        12.85 o                         
   7  12  12          6.24         18.91         6.94 o                         
  -6  13  12         34.55         41.36        15.21 o                         
  -5  13  12        129.45        163.94        18.92 o                         
  -4  13  12         97.16         73.03        16.44 o                         
  -3  13  12         81.93        111.34        16.20 o                         
  -2  13  12         65.95         58.56        10.90 o                         
  -1  13  12        101.91        100.69        11.30 o                         
   0  13  12         99.71         81.60         9.54 o                         
   1  13  12        101.79         93.18        11.93 o                         
   2  13  12         65.98         58.04         9.25 o                         
   3  13  12         81.92         86.05         9.76 o                         
   4  13  12         97.39         92.84         7.26 o                         
   5  13  12        129.23        143.18         9.18 o                         
   6  13  12         34.62         32.76         7.39 o                         
  -5  14  12          4.62          7.67        14.32 o                         
  -4  14  12         17.72         19.98        12.85 o                         
  -3  14  12         25.39         15.04        13.36 o                         
  -2  14  12        287.24        296.73        17.66 o                         
  -1  14  12        376.04        389.68        24.65 o                         
   0  14  12          1.44         -4.47         9.24 o                         
   1  14  12        375.90        375.05        16.54 o                         
   2  14  12        287.74        285.71        14.75 o                         
   3  14  12         25.27         23.79         8.03 o                         
   4  14  12         17.71         23.30         8.53 o                         
   5  14  12          4.61          6.98         6.75 o                         
  -4  15  12        176.72        176.19        39.88 o                         
  -3  15  12        115.90        105.09        17.56 o                         
  -2  15  12        106.82        123.81        13.57 o                         
  -1  15  12         50.99         81.75        21.66 o                         
   0  15  12        160.71        177.13        15.06 o                         
   1  15  12         50.95         53.21         9.28 o                         
   2  15  12        106.66         90.49        13.06 o                         
   3  15  12        115.84        125.74        11.44 o                         
   4  15  12        176.63        192.80        13.36 o                         
  -2  16  12          3.92          4.94        36.90 o                         
  -1  16  12        273.28        319.43        19.05 o                         
   0  16  12         17.58          6.10        21.32 o                         
   1  16  12        273.01        300.41        18.69 o                         
   2  16  12          3.92         -1.25         9.49 o                         
   1   0  13         29.66         41.63         4.14 o                         
   2   0  13        114.36        120.04         6.69 o                         
   3   0  13       1520.67       1447.50        18.84 o                         
   4   0  13          9.75          8.12         4.92 o                         
   5   0  13         27.64         25.75         5.97 o                         
   6   0  13         44.09         40.03         6.08 o                         
   7   0  13        219.20        243.48        16.61 o                         
   8   0  13         41.43         33.14         9.40 o                         
   9   0  13        143.37        164.85        15.27 o                         
  10   0  13         50.17         17.46        16.00 o                         
 -10   1  13         99.97        146.55        13.67 o                         
  -9   1  13         14.29         18.82         9.52 o                         
  -8   1  13         24.33         18.29         8.90 o                         
  -7   1  13        148.28        124.86        11.01 o                         
  -6   1  13       1268.71       1230.89        20.84 o                         
  -5   1  13        130.14        127.07         9.37 o                         
  -4   1  13        335.63        324.54         9.53 o                         
  -3   1  13       1990.59       1909.51        24.66 o                         
  -2   1  13        323.08        304.43         8.38 o                         
  -1   1  13        221.34        220.25         6.57 o                         
   0   1  13         85.40         84.14         4.73 o                         
   1   1  13        221.31        204.42         6.48 o                         
   2   1  13        323.61        313.02         8.55 o                         
   3   1  13       1990.63       1942.07        25.00 o                         
   4   1  13        335.70        329.13         9.65 o                         
   5   1  13        130.17        127.75         7.07 o                         
   6   1  13       1269.97       1232.81        21.05 o                         
   7   1  13        148.08        136.72        10.40 o                         
   8   1  13         24.29         16.82         7.64 o                         
   9   1  13         14.30         28.50         9.99 o                         
  10   1  13         99.81        133.34        13.95 o                         
 -10   2  13         75.15         88.80        13.78 o                         
  -9   2  13         16.63         14.75        10.66 o                         
  -8   2  13         62.84         71.87        10.03 o                         
  -7   2  13        162.50        151.03        16.64 o                         
  -6   2  13        156.44        169.38        11.48 o                         
  -5   2  13        607.04        586.77        12.59 o                         
  -4   2  13       1148.44       1054.56        19.44 o                         
  -3   2  13        468.23        453.93        11.77 o                         
  -2   2  13        343.33        358.35         8.54 o                         
  -1   2  13        971.06        973.35        13.14 o                         
   0   2  13        171.01        181.67         5.99 o                         
   1   2  13        970.59        977.23        14.42 o                         
   2   2  13        343.49        361.68         9.81 o                         
   3   2  13        467.48        458.98        12.08 o                         
   4   2  13       1148.39       1081.74        17.14 o                         
   5   2  13        606.77        599.39        12.83 o                         
   6   2  13        156.31        184.28        11.68 o                         
   7   2  13        162.71        157.76         9.58 o                         
   8   2  13         62.95         82.99         8.48 o                         
   9   2  13         16.61         18.67         6.96 o                         
  10   2  13         75.32        107.97        11.07 o                         
 -10   3  13         75.39         70.82        13.36 o                         
  -9   3  13         52.70         45.02        11.75 o                         
  -8   3  13         99.85        143.58        15.04 o                         
  -7   3  13        421.39        455.40        20.66 o                         
  -6   3  13          4.67         -9.75         6.50 o                         
  -5   3  13         42.75         31.79         5.62 o                         
  -4   3  13        696.70        688.04        13.12 o                         
  -3   3  13        286.86        271.07         8.55 o                         
  -2   3  13        893.42        907.27        15.72 o                         
  -1   3  13        128.32        122.82         5.56 o                         
   0   3  13         90.07        101.54         5.41 o                         
   1   3  13        128.48        120.65         6.51 o                         
   2   3  13        893.45        910.75        15.24 o                         
   3   3  13        286.68        284.55        10.61 o                         
   4   3  13        696.57        687.36        14.00 o                         
   5   3  13         42.65         42.73         5.38 o                         
   6   3  13          4.69          2.11         4.59 o                         
   7   3  13        421.19        441.76        14.00 o                         
   8   3  13        100.04        117.09         9.30 o                         
   9   3  13         52.73         50.73         8.03 o                         
  10   3  13         75.36         71.97         8.90 o                         
 -10   4  13         57.26         46.79        15.04 o                         
  -9   4  13         94.81         95.79        12.92 o                         
  -8   4  13          1.07          4.33         9.05 o                         
  -7   4  13        165.37        161.38        13.99 o                         
  -6   4  13        154.62        150.84        10.63 o                         
  -5   4  13        118.20        121.62         7.54 o                         
  -4   4  13        316.84        316.45        10.19 o                         
  -3   4  13       1085.10       1052.41        17.31 o                         
  -2   4  13         11.24         11.81         3.98 o                         
  -1   4  13        463.50        447.34         9.64 o                         
   0   4  13         32.94         32.99         4.14 o                         
   1   4  13        462.77        463.14        10.92 o                         
   2   4  13         11.25          8.81         4.44 o                         
   3   4  13       1086.20       1017.92        19.50 o
[truncated: 88,777 more chars]
